# Supplementary material for: Crystal structure of tris­(di­methyl­amido-κN)­bis­(di­methyl­amine-κN)­zirconium(IV) iodide
Source: Acta Crystallogr E Crystallogr Commun. 2016 Jan 1;72(Pt 1):73–5. doi: 10.1107/S2056989015023919 (PMC4704753; doi:10.1107/S2056989015023919)
Supplement: Supplementary file 1 [file e-72-00073-sup1.cif]

##############################################################################
#                                                                            #
# This CIF contains the data in a paper accepted for publication in          #
# Acta Crystallographica Section E. It conforms to the requirements of       #
# Notes for Authors for Acta Crystallographica Section E, and has been       #
# peer reviewed under the auspices of the IUCr Commission on Journals.       #
#                                                                            #
# Full details of the Crystallographic Information File format               #
# are given in the paper "The Crystallographic Information File (CIF):       #
# a New Standard Archive File for Crystallography" by S. R. Hall, F. H.      #
# Allen and I. D. Brown [Acta Cryst. (1991), A47, 655-685].                  #
#                                                                            #
# The current version of the core CIF dictionary is obtainable from          #
# ftp://ftp.iucr.org/pub/cif_core.dic.                                       #
#                                                                            #
# Software is freely available for graphical display of the structure(s)     #
# in this CIF. For information consult the CIF software page                 #
# http://www.iucr.org/resources/cif/software.                                #
#                                                                            #
# This file may be used for bona fide research purposes within the           #
# scientific community so long as proper attribution is given to the journal # 
# article from which it was obtained.                                        #
#                                                                            #
##############################################################################
data_I
_audit_creation_method
;
Olex2 1.2
(compiled 2015.01.26 svn.r3150 for OlexSys, GUI svn.r4998)
;
_journal_date_recd_electronic     2015-08-05
_journal_date_accepted     2015-12-11
_journal_name_full     'Acta Crystallographica, Section E'
_journal_year     2016
_journal_volume     72
_journal_issue      1
_journal_page_first     73
_journal_page_last     75
_journal_paper_category     GM
_journal_paper_doi     10.1107/S2056989015023919
_journal_coeditor_code     PK2563
_publ_contact_author_name     'T. Keith Hollis'
_publ_contact_author_address
;
Department of Chemistry
Mississippi State University
Mississippi State, 39762
USA
;
_publ_contact_author_email     'khollis@chemistry.msstate.edu'
_publ_contact_author_fax     '6623251618'
_publ_contact_author_phone     '(662) 325-7616'
_publ_section_title
;
Crystal structure of
tris(dimethylamido-\k<i>N</i>)bis(dimethylamine-\k<i>N</i>)zirconium(IV) iodide
;
_publ_section_title_footnote     .
loop_
    _publ_author_name
    _publ_author_footnote
    _publ_author_address
    'Clark, Wesley D.' .
;
Department of Chemistry
Mississippi State University
Mississippi State, 39762
USA
;
    'Akurathi, Gopalakrishna' .
;
Department of Chemistry
Mississippi State University
Mississippi State, 39762
USA
;
    'Valle, Henry U.' .
;
Department of Chemistry
Mississippi State University
Mississippi State, 39762
USA
;
    'Hollis, T. Keith' .
;
Department of Chemistry
Mississippi State University
Mississippi State, 39762
USA
;
_publ_section_synopsis
;
The crystal structure of tris(dimethylamido)bis(dimethylamine) zirconium(IV)
iodide is reported.
;
_chemical_name_systematic
;
Tris(dimethylamido-\k<i>N</i>)bis(dimethylamine-\k<i>N</i>)zirconium(IV) iodide
;
_chemical_name_common     ?
_chemical_formula_moiety     'C10 H32 N5 Zr, I'
_chemical_formula_sum     'C10 H32 I N5 Zr'
_chemical_formula_iupac     '[Zr (C2 H6 N)3 (C2 H7 N)2] I'
_chemical_formula_weight     440.52
_chemical_melting_point     ?
_shelx_space_group_comment
;
The symmetry employed for this shelxl refinement is uniquely defined
by the following loop, which should always be used as a source of
symmetry information in preference to the above space-group names.
They are only intended as comments.
;
_space_group_crystal_system     orthorhombic
_space_group_name_H-M_alt     'P b c a'
_space_group_name_Hall     '-P 2ac 2ab'
loop_
    _space_group_symop_operation_xyz
    'x, y, z'
    '-x+1/2, -y, z+1/2'
    '-x, y+1/2, -z+1/2'
    'x+1/2, -y+1/2, -z'
    '-x, -y, -z'
    'x-1/2, y, -z-1/2'
    'x, -y-1/2, z-1/2'
    '-x-1/2, y-1/2, z'
_cell_length_a     14.2425(3)
_cell_length_b     15.4113(3)
_cell_length_c     16.8537(3)
_cell_angle_alpha     90
_cell_angle_beta     90
_cell_angle_gamma     90
_cell_volume     3699.31(12)
_cell_formula_units_Z     8
_cell_measurement_reflns_used     9970
_cell_measurement_theta_min     2.292
_cell_measurement_theta_max     26.029
_cell_measurement_temperature     100(2)
_exptl_crystal_description     'tablet'
_exptl_crystal_colour     colourless
_exptl_crystal_size_max     0.2
_exptl_crystal_size_mid     0.1
_exptl_crystal_size_min     0.1
_exptl_crystal_density_diffrn     1.582
_exptl_crystal_density_meas     ?
_exptl_crystal_density_method     ?
_exptl_crystal_F_000     1760
_exptl_absorpt_coefficient_mu     2.256
_exptl_absorpt_correction_type     numerical
_exptl_absorpt_process_details
;
(SADABS; Bruker, 2014)
;
_shelx_estimated_absorpt_T_min     ?
_shelx_estimated_absorpt_T_max     ?
_exptl_absorpt_correction_T_min     0.6563
_exptl_absorpt_correction_T_max     0.7453
_exptl_special_details
;
wR2(int) was 0.0590 before and 0.0411 after absorption correction.
The ratio of minimum to maximum transmission is 0.8806.
The \l/2 correction factor is 0.00150.
;
_diffrn_ambient_temperature     100.01
_diffrn_radiation_type     MoK\a
_diffrn_radiation_wavelength     0.71073
_diffrn_measurement_device_type     'Bruker APEXII CCD'
_diffrn_measurement_method     '\f and \w scans'
_diffrn_detector_area_resol_mean     ?
_diffrn_reflns_number     29665
_diffrn_reflns_av_R_equivalents     0.0265
_diffrn_reflns_theta_min     2.292
_diffrn_reflns_theta_max     26.029
_diffrn_reflns_theta_full     25.242
_diffrn_measured_fraction_theta_max     0.995
_diffrn_measured_fraction_theta_full     0.997
_diffrn_reflns_limit_h_min     -17
_diffrn_reflns_limit_h_max     17
_diffrn_reflns_limit_k_min     -18
_diffrn_reflns_limit_k_max     19
_diffrn_reflns_limit_l_min     -18
_diffrn_reflns_limit_l_max     20
_diffrn_standards_number     0
loop_
    _refln_index_h
    _refln_index_k
    _refln_index_l
    _refln_F_squared_meas
    1 0 0 -0.9
    1 0 0 1.4
    -1 0 0 -0.9
    -1 0 0 -1.3
    -2 0 0 832.82
    2 0 0 870.61
    2 0 0 816.22
    2 0 0 873.71
    -2 0 0 863.01
    -2 0 0 834.02
    3 0 0 4.4
    -3 0 0 -1.7
    3 0 0 -2.5
    -3 0 0 -1
    3 0 0 -1.1
    -3 0 0 0.3
    -4 0 0 1581.64
    4 0 0 1544.75
    4 0 0 1575.84
    -4 0 0 1630.74
    4 0 0 1551.94
    -4 0 0 1571.04
    5 0 0 -3.7
    -5 0 0 -2.9
    5 0 0 -3.8
    5 0 0 -3.5
    -5 0 0 -4.4
    -5 0 0 -2.4
    6 0 0 1166.58
    6 0 0 1162.98
    6 0 0 1171.08
    -6 0 0 1167.48
    -6 0 0 1176.08
    -6 0 0 1197.38
    -7 0 0 -2.8
    -7 0 0 -2
    7 0 0 -3.2
    -7 0 0 -1.3
    7 0 0 -3.4
    7 0 0 -1.9
    -8 0 0 697.53
    8 0 0 696.23
    -8 0 0 694.43
    8 0 0 716.33
    -9 0 0 -0.4
    9 0 0 1.7
    9 0 0 0.5
    -9 0 0 -0.5
    -10 0 0 2843.62
    10 0 0 2768.12
    -11 0 0 -2.5
    11 0 0 -1.4
    -12 0 0 3.4
    -13 0 0 0.8
    -14 0 0 2287.77
    -15 0 0 2.2
    -16 0 0 2024
    -17 0 0 3.4
    0 -1 0 -1.3
    0 1 0 -3.7
    1 1 0 -1.6
    1 1 0 -0.6
    1 -1 0 -0.9
    -1 -1 0 -1.4
    -1 -1 0 -1.6
    -1 -1 0 -0.8
    -1 1 0 -0.9
    -1 1 0 -1.3
    2 -1 0 4079.99
    2 1 0 4272.77
    2 1 0 4384.06
    -2 1 0 4085.09
    -2 -1 0 4340.17
    -2 1 0 4156.28
    -2 -1 0 4203.18
    2 1 0 3938.41
    -3 -1 0 -3.6
    3 -1 0 -2.4
    -3 1 0 -3
    3 1 0 -3.3
    -3 1 0 -3.6
    -3 -1 0 -2.5
    -3 1 0 -4.6
    3 1 0 -3.4
    -3 -1 0 -3
    3 1 0 -3.6
    4 -1 0 4353.06
    -4 1 0 4461.25
    4 -1 0 4414.06
    4 -1 0 4759.22
    -4 -1 0 4580.04
    -4 1 0 4546.55
    4 1 0 4547.15
    -4 -1 0 4653.63
    -4 1 0 4452.35
    4 1 0 4534.35
    4 1 0 4504.95
    -4 1 0 4467.95
    -5 -1 0 -0.8
    5 -1 0 1
    -5 -1 0 6.2
    -5 1 0 0.8
    5 1 0 1.2
    5 1 0 -1.9
    5 -1 0 0.4
    -5 1 0 1.6
    5 1 0 -0.4
    -5 1 0 0.3
    -5 1 0 1.2
    -6 1 0 2693.63
    6 1 0 2800.52
    -6 1 0 2705.63
    -6 1 0 2652.33
    6 1 0 2752.22
    -6 -1 0 2859.51
    6 -1 0 2671.43
    6 1 0 2632.84
    -6 1 0 2816.42
    6 -1 0 2765.72
    -6 -1 0 2804.92
    -7 1 0 0.9
    7 1 0 0
    -7 -1 0 0.6
    7 -1 0 -0.6
    7 1 0 1.3
    7 -1 0 -0.8
    -7 1 0 2.6
    -7 1 0 2.6
    -7 -1 0 0.6
    7 1 0 -0.7
    -7 1 0 1.6
    8 1 0 94.79
    -8 1 0 96.09
    8 -1 0 105.59
    -8 1 0 102.29
    8 1 0 97.69
    -8 -1 0 95.49
    -8 1 0 95.69
    8 1 0 102.69
    8 -1 0 90.29
    9 -1 0 -1.6
    9 1 0 0.6
    -9 -1 0 -0.6
    9 1 0 0.8
    9 -1 0 1.3
    -9 1 0 0.9
    9 1 0 2.5
    -9 -1 0 0.2
    10 -1 0 2115.49
    -10 1 0 2141.49
    10 1 0 2156.58
    10 1 0 2132.19
    -10 -1 0 2174.08
    11 1 0 1.4
    -11 1 0 -0.3
    -11 -1 0 -5.1
    11 -1 0 0.3
    -12 -1 0 0.3
    -12 1 0 -4.2
    12 1 0 3.8
    -13 1 0 -0.8
    -13 -1 0 2.2
    -14 1 0 8.5
    -14 -1 0 13.6
    -15 -1 0 -0.7
    -15 1 0 1.7
    -16 -1 0 169.48
    -16 1 0 171.28
    -17 -1 0 -0.9
    -17 1 0 -0.3
    0 2 0 2352.46
    -1 2 0 0
    1 -2 0 -0.3
    -1 2 0 -1
    -1 -2 0 0.1
    1 2 0 -1.1
    -2 2 0 1136.49
    2 2 0 1143.99
    -2 -2 0 1180.88
    2 2 0 1156.58
    2 -2 0 1098.69
    -2 2 0 1146.99
    -2 -2 0 1138.19
    -2 2 0 1110.59
    -3 -2 0 -2.5
    3 2 0 -1.9
    3 2 0 -3.7
    -3 2 0 -3.2
    -3 -2 0 -0.5
    3 2 0 -1.5
    3 -2 0 -2.7
    -3 2 0 -2.5
    3 2 0 -0.2
    -3 2 0 -2.2
    4 2 0 1289.77
    -4 -2 0 1249.47
    -4 2 0 1281.47
    -4 -2 0 1311.97
    4 2 0 1279.57
    -4 2 0 1264.27
    4 2 0 1176.48
    4 -2 0 1190.28
    -4 2 0 1268.07
    4 2 0 1186.98
    -5 2 0 6
    5 2 0 0.9
    -5 -2 0 0.8
    5 -2 0 0
    -5 2 0 0.7
    5 2 0 -1.9
    5 2 0 0.1
    -5 -2 0 2
    -5 2 0 1.8
    -6 -2 0 3268.77
    6 -2 0 3184.88
    6 2 0 3218.48
    6 -2 0 2927.01
    -6 2 0 3232.98
    -6 2 0 3128.09
    -6 -2 0 3287.57
    -6 2 0 3217.08
    6 2 0 3032.5
    6 2 0 3208.58
    -6 2 0 2988.2
    6 -2 0 3163.28
    -7 -2 0 1
    -7 2 0 0.3
    -7 -2 0 0.7
    -7 2 0 -0.5
    7 2 0 -1.2
    7 2 0 -0.7
    7 -2 0 -1.4
    -7 2 0 0
    7 2 0 1.7
    7 -2 0 -0.2
    -7 2 0 1.4
    -8 -2 0 5411.96
    8 2 0 5375.36
    -8 2 0 5389.56
    8 2 0 5290.87
    -8 -2 0 5469.15
    8 -2 0 5233.78
    -8 2 0 5328.67
    -8 2 0 5360.16
    8 2 0 5379.46
    8 -2 0 5168.98
    -8 2 0 5130.19
    -9 2 0 1.8
    -9 -2 0 -1.7
    9 -2 0 3.5
    -9 -2 0 1.2
    9 2 0 1.3
    9 2 0 1.4
    -9 2 0 1.5
    9 2 0 -0.6
    -10 -2 0 67.69
    10 2 0 83.79
    10 2 0 71.59
    10 -2 0 69.89
    -10 2 0 63.19
    11 2 0 3
    -11 -2 0 -1.2
    -11 2 0 2.6
    -12 -2 0 251.57
    12 2 0 244.38
    -12 2 0 250.27
    -13 -2 0 -1.8
    13 2 0 0.1
    -13 2 0 2.4
    -14 -2 0 6.2
    -14 2 0 1.6
    -15 -2 0 -2
    -15 2 0 -3.5
    -16 2 0 18.6
    -16 -2 0 35.5
    -17 2 0 1.4
    -17 -2 0 -2.1
    0 3 0 -10.3
    0 3 0 -9.8
    -1 3 0 -4.7
    -1 -3 0 -4.3
    -1 3 0 -3.5
    1 3 0 -2.8
    -2 3 0 5676.73
    2 3 0 5651.03
    -2 3 0 5441.56
    -2 3 0 5643.24
    2 3 0 5533.95
    -2 -3 0 5612.24
    -3 3 0 1.4
    3 3 0 -0.4
    3 3 0 -1.8
    -3 -3 0 -0.2
    -3 3 0 -0.3
    3 3 0 0.2
    -3 3 0 -1.1
    -3 -3 0 0.5
    4 3 0 4761.02
    4 3 0 4793.22
    -4 -3 0 4583.74
    -4 3 0 4801.62
    -4 3 0 4615.54
    4 3 0 4645.33
    -4 -3 0 4743.73
    -4 3 0 4723.03
    5 3 0 -3.2
    -5 -3 0 -4
    -5 3 0 -2.4
    -5 -3 0 -1.7
    5 3 0 -2.3
    5 3 0 -3.3
    5 3 0 -1.2
    -5 3 0 -1.9
    -5 3 0 1.6
    -6 3 0 44.7
    6 3 0 47.2
    -6 3 0 38.6
    6 3 0 45.7
    -6 -3 0 43
    -6 3 0 35.7
    6 3 0 46.5
    -6 -3 0 46.5
    6 3 0 46.6
    -7 3 0 -2.5
    -7 3 0 -2.1
    -7 3 0 -4.3
    -7 -3 0 1.1
    7 -3 0 -4.3
    -7 -3 0 0.4
    7 3 0 -0.3
    7 3 0 0.7
    7 3 0 -2.4
    7 3 0 0.9
    7 -3 0 -2.7
    -8 3 0 244.08
    -8 -3 0 252.07
    8 3 0 228.08
    -8 3 0 254.27
    8 3 0 245.98
    -8 -3 0 254.27
    8 3 0 236.58
    8 3 0 233.78
    8 -3 0 235.58
    8 -3 0 254.77
    -8 3 0 242.98
    9 3 0 3.4
    -9 -3 0 0.5
    -9 3 0 -2.2
    9 3 0 0.6
    9 -3 0 1.2
    -9 -3 0 -1.3
    9 3 0 0.9
    9 3 0 0.2
    -9 3 0 0
    10 3 0 69.29
    -10 -3 0 57.19
    -10 -3 0 72.79
    10 3 0 52.19
    -10 3 0 54.59
    -10 3 0 71.69
    10 3 0 69.69
    -11 -3 0 3.6
    -11 3 0 -1.3
    11 3 0 -1.6
    -11 3 0 0.6
    -11 -3 0 -0.5
    11 3 0 -0.2
    -12 -3 0 3405.86
    12 3 0 3335.87
    -12 3 0 3354.26
    12 3 0 3340.37
    -13 3 0 3.5
    -13 -3 0 -4.8
    13 3 0 -2
    13 3 0 2.8
    -14 -3 0 1506.65
    14 3 0 1548.55
    -14 3 0 1536.65
    -15 -3 0 5.8
    -15 3 0 -1.1
    -16 3 0 480.25
    -16 -3 0 498.15
    -17 -3 0 -4.6
    -17 3 0 -0.3
    0 4 0 46.9
    0 4 0 41.3
    1 4 0 -3.3
    -1 -4 0 -0.3
    1 4 0 -1.9
    -1 4 0 -3.8
    -1 4 0 -2.7
    2 4 0 804.62
    -2 -4 0 813.32
    -2 4 0 776.12
    -2 4 0 779.12
    2 4 0 823.42
    3 4 0 -4.4
    -3 -4 0 -0.3
    -3 -4 0 1.3
    3 4 0 -0.1
    -3 4 0 -1.5
    -3 4 0 -5.2
    -3 4 0 0
    -4 -4 0 2557.04
    -4 4 0 2522.85
    4 4 0 2461.05
    4 4 0 2507.85
    -4 -4 0 2511.75
    -4 4 0 2540.65
    4 4 0 2561.04
    -4 4 0 2532.85
    -5 -4 0 -0.9
    5 4 0 -2.8
    -5 4 0 -0.7
    -5 -4 0 -0.4
    -5 4 0 1.6
    5 4 0 -0.5
    -5 4 0 -0.4
    5 4 0 -1.3
    -6 4 0 2144.79
    -6 -4 0 2143.59
    6 4 0 2135.09
    -6 4 0 2118.49
    6 4 0 2046.8
    6 4 0 2111.49
    -6 -4 0 2107.29
    -6 4 0 2126.59
    -7 -4 0 -1.4
    7 4 0 1.6
    -7 -4 0 -0.5
    -7 4 0 -3.1
    7 4 0 1.2
    7 4 0 0.9
    -7 4 0 -2.1
    -7 4 0 -2.6
    7 4 0 -0.4
    8 4 0 2875.91
    -8 4 0 2866.21
    8 4 0 2700.53
    -8 -4 0 2896.81
    -8 4 0 2843.12
    -8 4 0 2778.62
    -8 -4 0 2863.81
    8 4 0 2852.51
    9 4 0 -1.1
    -9 4 0 1.4
    9 4 0 2.3
    9 -4 0 -0.8
    -9 4 0 2.7
    9 4 0 -1.1
    -9 -4 0 3
    -9 -4 0 0.5
    9 4 0 -0.9
    -10 -4 0 111.89
    -10 4 0 116.09
    10 4 0 99.79
    -10 -4 0 110.59
    10 4 0 100.99
    10 4 0 97.49
    -10 4 0 121.79
    -11 4 0 3.2
    -11 4 0 0.7
    11 4 0 2
    -11 -4 0 1.6
    -11 -4 0 -2.4
    11 4 0 1.5
    12 4 0 563.14
    12 4 0 559.34
    -12 -4 0 575.94
    -12 4 0 585.14
    -12 4 0 615.64
    13 4 0 5.1
    -13 4 0 -0.4
    -13 -4 0 -2.1
    13 4 0 0.6
    -14 4 0 301.97
    -14 -4 0 310.77
    14 4 0 297.87
    15 4 0 -2.4
    -15 4 0 -0.5
    -15 -4 0 -4.5
    -16 4 0 33
    -16 -4 0 23.7
    -17 4 0 0.1
    -17 -4 0 -3.8
    0 5 0 -4.8
    0 5 0 -3.1
    1 5 0 1.4
    -1 5 0 2.4
    -1 -5 0 -1
    -1 5 0 1.4
    1 5 0 -0.3
    -2 5 0 25.9
    -2 -5 0 24
    2 5 0 26.6
    2 5 0 19.8
    -2 5 0 22.5
    -3 5 0 2.1
    -3 5 0 5
    3 5 0 -2
    -3 5 0 0.6
    -3 -5 0 1.2
    3 5 0 -0.4
    -4 5 0 2320.37
    -4 -5 0 2373.56
    4 5 0 2366.26
    -4 5 0 2339.17
    -4 5 0 2374.06
    -4 -5 0 2444.16
    4 5 0 2279.77
    -5 -5 0 -0.2
    5 5 0 -1.6
    5 5 0 -0.4
    -5 5 0 -1.7
    -5 5 0 0.9
    -5 5 0 -2
    5 5 0 1.5
    -5 -5 0 2.2
    -6 5 0 6380.36
    -6 -5 0 6461.95
    6 5 0 6477.95
    -6 5 0 6484.75
    -6 -5 0 6297.47
    -6 5 0 6396.56
    7 5 0 -0.4
    -7 5 0 -0.4
    -7 5 0 -3.1
    7 5 0 1.2
    7 5 0 1.5
    -7 5 0 -0.2
    -7 -5 0 -3.1
    -7 -5 0 1.9
    8 5 0 1002.6
    -8 5 0 1026.4
    8 5 0 1022.8
    -8 5 0 1014.7
    8 5 0 1058.69
    -8 5 0 1005.1
    -8 -5 0 1019.1
    -8 -5 0 1051.69
    9 5 0 5.5
    -9 5 0 0.7
    9 5 0 0.2
    -9 -5 0 1.6
    9 5 0 0.1
    -9 -5 0 1
    -9 5 0 -0.1
    9 5 0 1.5
    -10 5 0 2717.13
    -10 -5 0 2751.32
    -10 5 0 2826.22
    10 5 0 2857.21
    -10 -5 0 2655.53
    -11 5 0 0.7
    11 5 0 0.5
    11 5 0 -1.4
    -11 5 0 0.2
    -11 -5 0 -2.5
    -12 5 0 94.59
    -12 5 0 84.69
    -12 -5 0 88.49
    12 5 0 94.99
    -13 -5 0 -1.4
    -13 5 0 -0.4
    -13 5 0 5.1
    13 5 0 1.8
    -14 -5 0 2.6
    14 5 0 2.3
    -14 5 0 1.1
    -15 5 0 0
    15 5 0 3.3
    -15 -5 0 -5.1
    16 5 0 206.98
    -16 5 0 198.58
    -16 -5 0 185.68
    0 6 0 8452.95
    0 -6 0 8235.98
    0 6 0 8791.12
    -1 6 0 0.6
    -1 -6 0 -0.6
    1 6 0 2.7
    -1 6 0 0.5
    1 6 0 0.3
    -2 6 0 2962.8
    2 6 0 2939.31
    2 6 0 2885.41
    -2 6 0 2968.2
    -2 -6 0 2887.41
    -3 6 0 2.2
    -3 6 0 -1.8
    -3 6 0 2.8
    3 6 0 1.6
    3 6 0 -1.2
    -3 -6 0 0.5
    -4 6 0 1562.54
    4 6 0 1522.55
    -4 6 0 1613.04
    -4 6 0 1624.74
    4 6 0 1607.14
    -4 -6 0 1609.54
    -4 -6 0 1593.74
    -5 6 0 2.3
    5 6 0 1
    -5 -6 0 -1.1
    5 6 0 0.2
    -5 6 0 -2.4
    -5 -6 0 -0.4
    -5 6 0 4
    6 6 0 308.37
    -6 6 0 336.97
    -6 6 0 315.37
    -6 -6 0 331.87
    -6 -6 0 358.16
    -6 6 0 346.87
    6 6 0 301.97
    6 6 0 338.37
    -7 -6 0 1.3
    7 6 0 -1.3
    -7 -6 0 0.1
    -7 6 0 -0.6
    7 6 0 2
    -7 6 0 -2.2
    7 6 0 -0.2
    -7 6 0 1.5
    -8 6 0 44.5
    -8 -6 0 41.5
    8 6 0 36.8
    -8 -6 0 37.8
    -8 6 0 29.8
    8 6 0 32.4
    -8 6 0 42.3
    9 6 0 0.2
    -9 6 0 -0.9
    9 6 0 0.2
    -9 6 0 5.2
    -9 -6 0 -1.4
    9 6 0 -0.7
    -9 -6 0 -1
    10 6 0 1786.82
    -10 6 0 1784.72
    -10 6 0 1712.53
    -10 -6 0 1663.43
    10 6 0 1747.43
    -10 -6 0 1760.42
    -11 6 0 5.2
    -11 -6 0 1.9
    11 6 0 -0.7
    11 6 0 0.5
    -11 6 0 -3.2
    12 6 0 288.97
    -12 6 0 310.87
    -12 6 0 291.37
    -12 -6 0 278.17
    13 6 0 -3.2
    -13 -6 0 -2.1
    -13 6 0 -2.3
    -13 6 0 4.2
    -14 6 0 1611.34
    14 6 0 1607.74
    -14 -6 0 1647.04
    -14 6 0 1648.24
    -15 6 0 1.7
    15 6 0 -2.1
    -15 -6 0 -0.5
    -16 -6 0 1304.17
    -16 6 0 1348.57
    16 6 0 1375.06
    0 7 0 0.8
    0 7 0 -0.8
    0 -7 0 -0.8
    -1 -7 0 -4.3
    -1 7 0 -1.2
    1 7 0 -0.1
    -1 7 0 -0.9
    1 7 0 4.8
    -2 7 0 1383.96
    2 7 0 1362.26
    -2 7 0 1407.06
    -2 -7 0 1401.06
    2 7 0 1383.86
    -3 7 0 -1.2
    -3 7 0 -1.2
    3 7 0 -1.3
    -3 -7 0 2.1
    3 7 0 -2.3
    -4 7 0 70.19
    4 7 0 72.69
    4 7 0 76.39
    -4 7 0 74.79
    -4 7 0 70.09
    -4 -7 0 73.69
    -5 7 0 0.8
    -5 -7 0 0
    -5 -7 0 -1.6
    5 7 0 2.3
    -5 7 0 -0.4
    5 7 0 0.9
    -5 7 0 2.1
    -6 7 0 975.7
    6 7 0 1008.6
    -6 -7 0 949.01
    6 7 0 945.01
    -6 -7 0 997.6
    -6 7 0 935.71
    -6 7 0 982.3
    -7 7 0 1.2
    -7 -7 0 -5.1
    -7 -7 0 0.1
    -7 7 0 -0.9
    7 7 0 0.4
    -7 7 0 2.4
    7 7 0 -0.6
    8 7 0 164.58
    -8 -7 0 162.08
    8 7 0 154.78
    -8 7 0 154.68
    -8 -7 0 166.38
    -8 7 0 154.38
    -8 7 0 160.88
    -9 7 0 -0.3
    -9 -7 0 0.2
    -9 -7 0 5.5
    9 7 0 1
    9 7 0 4.2
    -9 7 0 -1
    9 7 0 -0.1
    -10 7 0 562.74
    10 7 0 552.34
    -10 -7 0 546.25
    10 7 0 538.15
    -10 7 0 564.84
    11 7 0 -0.1
    -11 -7 0 -2.9
    -11 7 0 4.9
    11 7 0 1.4
    -11 7 0 1
    12 7 0 76.69
    -12 -7 0 68.39
    -12 7 0 67.99
    -12 7 0 66.79
    -13 7 0 -1.2
    13 7 0 -0.5
    -13 -7 0 1.4
    -13 7 0 2.7
    -14 7 0 107.29
    -14 -7 0 112.69
    14 7 0 103.29
    -14 7 0 132.19
    -15 7 0 0.4
    -15 7 0 -3.4
    15 7 0 1.5
    -15 -7 0 5.1
    -16 7 0 121.09
    16 7 0 142.19
    -16 -7 0 130.89
    0 8 0 638.14
    0 8 0 594.64
    0 -8 0 640.94
    -1 8 0 -0.4
    1 8 0 0
    -1 -8 0 2.5
    1 8 0 -0.1
    -1 8 0 1
    2 8 0 2105.79
    2 8 0 2036.7
    -2 -8 0 2091.79
    -2 8 0 2049.99
    -2 8 0 2106.69
    3 8 0 0.5
    3 8 0 2.3
    -3 8 0 0.4
    -3 8 0 -2.7
    -3 -8 0 -0.3
    4 8 0 333.47
    4 8 0 394.56
    -4 8 0 393.56
    -4 -8 0 373.66
    -4 8 0 368.56
    5 8 0 -1.5
    5 8 0 0.7
    -5 8 0 0.9
    -5 -8 0 0.7
    -5 -8 0 -2.4
    -5 8 0 -1.9
    -5 8 0 -0.3
    6 8 0 1627.24
    -6 -8 0 1625.94
    -6 8 0 1654.13
    6 8 0 1688.63
    -6 8 0 1633.24
    -6 -8 0 1643.54
    -6 8 0 1690.33
    -7 -8 0 -0.6
    7 8 0 3.7
    -7 -8 0 -1.6
    -7 8 0 0.3
    7 8 0 0.1
    -7 8 0 2.2
    -7 8 0 4.4
    -8 8 0 5788.52
    -8 8 0 5787.92
    8 8 0 5966.8
    -8 -8 0 5403.06
    -8 8 0 5669.13
    -8 -8 0 5654.43
    -9 -8 0 7.2
    9 8 0 -0.2
    -9 8 0 1.2
    9 8 0 2.1
    -9 8 0 -2
    10 8 0 342.37
    -10 -8 0 346.57
    -10 8 0 351.46
    10 8 0 340.97
    -10 8 0 362.96
    -11 -8 0 4.7
    11 8 0 -2.9
    -11 8 0 -1.4
    -11 8 0 -0.9
    -12 8 0 491.95
    -12 -8 0 516.25
    12 8 0 539.55
    -12 8 0 503.95
    13 8 0 1.1
    -13 8 0 -4.9
    -13 -8 0 -2.9
    -13 8 0 -5.1
    14 8 0 113.59
    -14 -8 0 124.79
    -14 8 0 115.69
    -14 8 0 111.29
    -15 -8 0 -1.7
    -15 8 0 5
    15 8 0 -0.3
    -15 8 0 -2
    0 -9 0 1.4
    0 9 0 -1
    0 9 0 -2.2
    -1 9 0 -0.1
    -1 -9 0 -3.2
    -1 9 0 1.9
    1 9 0 -0.1
    1 9 0 -0.7
    2 9 0 5400.26
    -2 9 0 5440.16
    -2 -9 0 5301.17
    2 9 0 5437.26
    -2 9 0 5221.78
    3 9 0 -4.1
    -3 9 0 6.8
    -3 -9 0 -0.1
    3 9 0 6.2
    -3 9 0 -4.7
    -4 9 0 1484.85
    -4 9 0 1522.25
    -4 -9 0 1535.25
    4 9 0 1511.45
    4 9 0 1491.85
    -5 -9 0 1.2
    5 9 0 -1.5
    -5 9 0 2.5
    5 9 0 3.8
    -5 9 0 -0.5
    -6 -9 0 37.4
    6 9 0 31.5
    6 9 0 37.3
    -6 9 0 30.8
    -6 9 0 46.1
    -6 9 0 52.89
    -6 -9 0 33.1
    7 9 0 -4.6
    -7 -9 0 -1.1
    7 9 0 0.1
    -7 9 0 0.3
    -7 -9 0 0.6
    -7 9 0 1.4
    -7 9 0 0.6
    -8 9 0 36.2
    8 9 0 30.4
    -8 9 0 31.3
    -8 9 0 33.3
    -8 -9 0 27.4
    -8 -9 0 33.6
    -9 -9 0 -0.8
    -9 9 0 2.6
    9 9 0 -0.7
    9 9 0 1
    -9 9 0 0.1
    -10 9 0 15.9
    10 9 0 13.7
    -10 9 0 4.1
    -10 -9 0 20.8
    -11 9 0 -3.2
    -11 9 0 -5.8
    -11 -9 0 0.2
    -12 9 0 1250.07
    -12 -9 0 1332.87
    -12 9 0 1323.27
    -13 9 0 -3.8
    -13 -9 0 4.9
    -13 9 0 -2.8
    13 9 0 -1.3
    -14 9 0 712.03
    -14 -9 0 726.53
    -14 9 0 761.42
    14 9 0 732.63
    -15 9 0 -2.2
    -15 9 0 -0.7
    15 9 0 5.3
    -15 -9 0 -0.5
    0 10 0 2270.97
    0 -10 0 2152.98
    0 10 0 2367.96
    1 10 0 2.8
    -1 10 0 0.3
    -1 10 0 3
    1 10 0 3.5
    -1 -10 0 6.3
    1 -10 0 0.6
    -2 10 0 9.1
    -2 10 0 6.9
    -2 -10 0 5.4
    2 10 0 4.8
    2 10 0 8.9
    -3 -10 0 0.9
    3 10 0 -2.4
    -3 10 0 -2.5
    3 10 0 3.5
    -3 10 0 3.1
    4 10 0 533.15
    -4 10 0 561.24
    4 10 0 524.25
    -4 10 0 566.24
    -4 -10 0 531.65
    -5 10 0 3.3
    5 10 0 -2
    5 10 0 -4.6
    -5 10 0 1.2
    -5 -10 0 0.2
    -6 -10 0 10.3
    -6 10 0 15.4
    6 10 0 17.1
    6 10 0 20.6
    -6 10 0 19.5
    -6 -10 0 21.1
    -7 -10 0 -4.3
    -7 -10 0 -1.3
    -7 10 0 2.5
    7 10 0 1.6
    -7 10 0 1.2
    7 10 0 0.5
    -7 10 0 -1.7
    8 10 0 317.87
    -8 10 0 305.17
    -8 -10 0 303.77
    8 10 0 306.87
    -8 10 0 306.97
    -9 10 0 4.4
    -9 -10 0 1.4
    9 10 0 -4.1
    9 10 0 -0.4
    -9 10 0 2.7
    -10 -10 0 190.68
    -10 10 0 201.68
    10 10 0 204.48
    -10 10 0 201.28
    -11 10 0 -0.2
    -11 10 0 -3.3
    -11 -10 0 0.9
    -12 10 0 428.06
    -12 10 0 423.96
    -12 -10 0 421.86
    -13 10 0 -3.9
    -13 -10 0 -1.6
    -13 10 0 -1.8
    -14 10 0 386.96
    -14 -10 0 341.37
    -14 10 0 348.37
    0 11 0 0.9
    0 11 0 2
    0 -11 0 -1.6
    1 11 0 -3.5
    1 11 0 -1.1
    -1 11 0 2.4
    1 -11 0 0.8
    -1 11 0 -2.3
    -1 -11 0 3
    -2 -11 0 9.5
    2 11 0 3.8
    2 11 0 5.1
    -2 11 0 7.9
    -2 11 0 2.7
    3 11 0 -3
    -3 11 0 -0.5
    -3 11 0 4
    3 11 0 1.3
    -3 -11 0 0.4
    4 11 0 2910.51
    -4 -11 0 2873.11
    -4 11 0 2991.5
    4 11 0 2944.81
    -4 11 0 2906.51
    -5 -11 0 4.1
    5 11 0 -0.1
    5 11 0 -0.9
    -5 11 0 6.1
    -5 11 0 -1.8
    6 11 0 2145.09
    -6 -11 0 2184.88
    -6 -11 0 2067.19
    6 11 0 2169.28
    -6 11 0 2130.09
    -6 11 0 2106.49
    7 11 0 3.1
    -7 11 0 1.2
    7 11 0 -1.6
    -7 11 0 2.5
    -7 -11 0 5.6
    -8 -11 0 244.88
    -8 11 0 250.47
    8 11 0 259.37
    8 11 0 263.07
    -8 11 0 254.07
    9 11 0 -0.2
    -9 11 0 4.6
    -9 11 0 1.4
    -9 -11 0 -3.1
    -10 -11 0 2103.79
    10 11 0 2177.18
    -10 11 0 2031
    -10 11 0 2071.69
    -11 11 0 0.8
    -11 11 0 -4.4
    -11 -11 0 0.8
    -12 11 0 303.57
    -12 11 0 287.67
    -12 -11 0 287.37
    -13 11 0 -5.3
    -13 11 0 4.4
    -13 -11 0 -2.9
    -14 11 0 17.2
    -14 11 0 12.5
    -14 -11 0 7.8
    0 12 0 3003.8
    0 12 0 2996.7
    0 -12 0 2993.3
    1 12 0 1
    1 -12 0 -3.1
    -1 12 0 1
    1 12 0 4.9
    -1 -12 0 2.5
    -1 12 0 2.1
    -2 -12 0 196.48
    -2 12 0 184.18
    2 12 0 180.98
    -2 12 0 179.18
    2 -12 0 186.78
    2 12 0 179.28
    -3 12 0 -5.5
    -3 -12 0 1.2
    -3 12 0 3.1
    3 12 0 -2.4
    3 12 0 -1.2
    4 12 0 455.45
    -4 12 0 440.96
    4 12 0 429.96
    -4 -12 0 447.06
    -4 12 0 442.36
    -5 12 0 1.2
    -5 12 0 1
    5 12 0 -2
    5 12 0 -1.2
    -5 -12 0 0.6
    -6 12 0 46.2
    6 12 0 40.7
    -6 12 0 30.9
    6 12 0 23.7
    -6 -12 0 36.3
    -7 12 0 -3.2
    -7 -12 0 1.4
    7 12 0 -1.7
    -7 12 0 2.7
    7 12 0 -3.2
    8 12 0 17.9
    -8 12 0 17
    -8 -12 0 23.9
    8 12 0 20.2
    -9 12 0 2
    9 12 0 -2.5
    -9 12 0 3.8
    -9 -12 0 -4.3
    -10 -12 0 472.95
    -10 12 0 479.95
    10 12 0 489.65
    -10 12 0 465.15
    -11 12 0 2.5
    -11 12 0 3.9
    -11 -12 0 3.8
    -12 -12 0 78.59
    -12 12 0 76.59
    -12 12 0 79.79
    -13 12 0 2.1
    -13 12 0 -0.9
    -13 -12 0 -2.1
    0 13 0 -0.1
    0 -13 0 3.2
    0 13 0 -2.5
    -1 13 0 -0.5
    -1 -13 0 0
    1 13 0 -2.1
    1 -13 0 -2.6
    -1 13 0 -0.7
    1 13 0 -2.8
    -2 -13 0 1020.1
    2 -13 0 1047.3
    2 13 0 1086.99
    -2 13 0 1061.49
    2 13 0 1047.3
    -2 13 0 1032.3
    3 13 0 1.5
    -3 -13 0 -0.1
    -3 13 0 0.9
    3 13 0 -2.9
    -3 13 0 -4.3
    4 13 0 68.69
    -4 13 0 81.19
    -4 -13 0 100.19
    -4 13 0 80.59
    4 13 0 75.29
    5 13 0 1
    -5 13 0 2.3
    -5 13 0 0
    5 13 0 -0.6
    -5 -13 0 -1.4
    6 13 0 54.19
    -6 -13 0 73.39
    -6 13 0 50.69
    6 13 0 72.39
    -6 13 0 70.99
    7 13 0 1.8
    -7 -13 0 2.2
    -7 13 0 6.7
    -7 13 0 -4
    7 13 0 -1.7
    -8 -13 0 51.49
    -8 13 0 50.39
    8 13 0 54.29
    -9 13 0 1.2
    9 13 0 -4.7
    -9 -13 0 -2.2
    10 13 0 39.3
    -10 13 0 33.2
    -10 -13 0 36.9
    -11 13 0 4.1
    -11 13 0 -2.6
    -11 -13 0 -1.1
    -12 13 0 365.16
    -12 -13 0 342.47
    -12 13 0 382.96
    0 -14 0 76.79
    0 14 0 68.29
    0 14 0 95.49
    1 -14 0 -1.7
    1 14 0 -3.2
    -1 14 0 -2.3
    -1 14 0 0
    1 14 0 1.3
    -1 -14 0 3.8
    -2 14 0 686.43
    2 14 0 596.84
    -2 -14 0 640.94
    2 14 0 638.84
    -2 14 0 622.74
    2 -14 0 653.53
    -3 14 0 -2.9
    -3 -14 0 3
    3 -14 0 -1.5
    -3 14 0 4.4
    3 14 0 0.9
    3 14 0 -1
    -4 14 0 329.77
    -4 -14 0 336.67
    4 14 0 322.57
    4 14 0 322.57
    -4 14 0 339.97
    5 14 0 -0.3
    -5 14 0 -0.2
    5 14 0 -0.2
    -5 -14 0 3.8
    -5 14 0 -5.2
    6 14 0 874.91
    -6 -14 0 918.71
    -6 14 0 864.71
    6 14 0 882.11
    -6 14 0 920.01
    -7 14 0 0.2
    -7 14 0 -4.7
    7 14 0 0.4
    7 14 0 -1.8
    -7 -14 0 -0.2
    -8 -14 0 2051.89
    -8 14 0 1997.4
    8 14 0 2085.99
    -9 -14 0 1.8
    -9 14 0 2.8
    9 14 0 -0.9
    -10 -14 0 67.39
    10 14 0 75.19
    -10 14 0 53.79
    -11 -14 0 5.5
    -11 14 0 -4.9
    0 15 0 1.7
    0 -15 0 4.1
    0 15 0 5.9
    1 15 0 0
    1 -15 0 0.4
    -1 15 0 -4.5
    -1 15 0 -2
    1 15 0 0.4
    -1 -15 0 -1.4
    -2 15 0 1131.39
    2 -15 0 1203.58
    -2 15 0 1116.29
    2 15 0 1084.79
    2 15 0 1168.38
    -2 -15 0 1074.09
    3 15 0 2.2
    3 15 0 4.4
    3 -15 0 9.1
    -3 15 0 -5.2
    -3 -15 0 -2.5
    -3 15 0 0.5
    -4 15 0 391.06
    -4 -15 0 387.56
    -4 15 0 402.66
    4 15 0 385.66
    4 15 0 377.46
    -5 15 0 -4.9
    5 15 0 3
    5 15 0 0.3
    -5 -15 0 -3.3
    -5 15 0 -0.5
    -6 15 0 83.99
    6 15 0 74.29
    6 15 0 85.89
    -6 -15 0 92.79
    -6 15 0 95.89
    -7 -15 0 0.7
    7 15 0 0.2
    -7 15 0 -5.8
    -8 15 0 26.5
    8 15 0 25.5
    -8 -15 0 20.3
    -9 -15 0 -2.4
    -9 15 0 -1.1
    9 15 0 -5.2
    -10 -15 0 8.5
    10 15 0 1
    -10 15 0 10.5
    0 16 0 1902.91
    0 -16 0 1872.01
    0 16 0 1910.81
    -1 -16 0 1.4
    -1 16 0 1
    1 -16 0 -1.3
    1 16 0 -2.3
    -1 16 0 0.9
    1 16 0 -1.9
    2 -16 0 316.67
    -2 16 0 277.37
    2 16 0 277.17
    2 16 0 243.18
    -2 -16 0 289.17
    -2 16 0 266.97
    -3 16 0 -0.9
    -3 -16 0 1.8
    3 16 0 -6.8
    3 -16 0 -1.6
    3 16 0 5.9
    -3 16 0 -2.3
    4 -16 0 362.26
    -4 16 0 373.86
    4 16 0 357.56
    4 16 0 328.47
    -4 -16 0 346.17
    -4 16 0 352.46
    -5 16 0 0.1
    -5 -16 0 1.4
    -5 16 0 1.2
    5 16 0 -4.8
    5 16 0 2.1
    -6 16 0 39.3
    -6 16 0 31.1
    6 16 0 45.6
    -6 -16 0 27.5
    -7 16 0 4.2
    7 16 0 0.7
    -7 -16 0 -2.4
    -8 16 0 0.4
    -8 -16 0 -1.7
    8 16 0 7.8
    -9 16 0 -5.5
    0 -17 0 2.8
    0 17 0 7.2
    0 17 0 6.7
    -1 -17 0 -3.2
    -1 17 0 4
    1 17 0 -1.9
    1 17 0 -0.9
    -1 17 0 6.7
    1 -17 0 5.7
    -2 17 0 66.29
    -2 17 0 76.49
    2 17 0 67.49
    2 -17 0 57.89
    -2 -17 0 82.19
    2 17 0 74.29
    -3 -17 0 -5.4
    3 17 0 3.9
    -3 17 0 -1.8
    -3 17 0 1.9
    3 17 0 -4.3
    3 -17 0 4.3
    -4 17 0 891.11
    4 -17 0 891.91
    -4 -17 0 812.42
    4 17 0 867.01
    -4 17 0 899.81
    4 17 0 813.12
    -5 17 0 1.6
    5 17 0 1.8
    5 -17 0 -4
    -5 -17 0 5.6
    -5 17 0 1.2
    -6 17 0 953.5
    -6 -17 0 974.2
    -6 17 0 961.8
    -7 17 0 4.5
    0 18 0 444.76
    0 -18 0 411.56
    -1 18 0 2.7
    1 18 0 5.7
    1 -18 0 -0.9
    -1 -18 0 -0.1
    2 18 0 38.1
    2 -18 0 45.2
    -2 -18 0 39.8
    -2 18 0 45.1
    -3 18 0 2.5
    3 -18 0 4.4
    -3 -18 0 2.7
    3 18 0 0.2
    4 18 0 87.39
    4 -18 0 87.89
    -4 18 0 111.79
    -5 18 0 -2.1
    -5 18 0 -5.8
    0 19 0 3.8
    0 0 1 -0.7
    0 0 1 -0.4
    0 0 -1 -0.7
    0 0 -1 -0.5
    0 0 -1 -0.5
    0 0 1 0.1
    1 0 -1 -0.5
    1 0 -1 -0.6
    1 0 -1 -0.6
    1 0 -1 0.9
    -1 0 1 -0.2
    1 0 1 -0.4
    1 0 -1 0.3
    -1 0 1 0.3
    -1 0 -1 -0.7
    -1 0 1 -0.2
    -1 0 -1 -0.5
    -1 0 1 0.4
    -2 0 1 -1.1
    2 0 1 -3.3
    2 0 -1 -1.5
    -2 0 -1 -2.2
    2 0 1 -1.6
    2 0 -1 -2.4
    -2 0 1 -1.3
    -2 0 -1 -2.5
    -2 0 1 -2.8
    2 0 -1 -2.7
    3 0 -1 -0.2
    -3 0 1 -0.5
    -3 0 -1 0.2
    -3 0 -1 -0.5
    3 0 1 0.5
    3 0 1 -0.3
    3 0 1 -0.6
    3 0 -1 1.9
    -3 0 1 -0.5
    3 0 -1 -0.9
    -3 0 1 -1.8
    -3 0 1 0.5
    4 0 1 -0.6
    4 0 1 -2
    4 0 -1 -1.6
    -4 0 -1 -2
    -4 0 1 0.3
    -4 0 1 -0.4
    4 0 -1 0.7
    -4 0 1 -1.3
    4 0 1 -1.1
    -4 0 1 -0.5
    4 0 -1 -0.3
    -4 0 -1 0
    -5 0 -1 -0.4
    5 0 1 0.5
    5 0 -1 10.3
    -5 0 1 0.6
    5 0 -1 1.3
    -5 0 1 0.9
    -5 0 -1 1
    5 0 1 -0.1
    -5 0 1 -0.4
    5 0 -1 2.3
    5 0 1 1.4
    -5 0 1 -2
    -6 0 1 1.5
    6 0 1 2.1
    -6 0 1 0.2
    -6 0 1 0
    -6 0 -1 2
    6 0 -1 -1.8
    6 0 1 0.2
    6 0 -1 1
    -6 0 -1 0.6
    6 0 -1 0.1
    -6 0 -1 0.5
    6 0 1 8.2
    -7 0 1 1.1
    7 0 1 0.3
    7 0 -1 -1.3
    7 0 -1 0.7
    7 0 -1 -1.1
    7 0 1 -0.6
    -7 0 1 -0.4
    -7 0 -1 -1.8
    -7 0 1 0.6
    -8 0 1 -0.1
    -8 0 -1 -0.3
    8 0 -1 0.9
    8 0 1 0.4
    -8 0 1 0
    8 0 -1 -1.7
    8 0 1 0.1
    8 0 -1 -0.5
    9 0 1 1.5
    -9 0 -1 0
    9 0 -1 -1.8
    -9 0 1 1.3
    9 0 -1 0
    -9 0 1 2.9
    9 0 1 -0.4
    10 0 1 2
    10 0 1 0
    -10 0 -1 -2.4
    -10 0 1 2.1
    10 0 -1 -1.7
    11 0 -1 0.4
    -11 0 1 3.2
    -11 0 -1 0.6
    12 0 -1 -2.5
    -12 0 1 0
    -12 0 -1 -0.6
    13 0 -1 2.2
    -13 0 1 -4.2
    -13 0 -1 -1.7
    -14 0 1 1.9
    -14 0 -1 -2.1
    -15 0 1 0.5
    -15 0 -1 -1.7
    -16 0 1 -0.9
    -16 0 -1 -3.1
    -17 0 1 3
    -17 0 -1 5.6
    0 1 1 -0.4
    0 -1 -1 -2.6
    0 1 -1 -2.4
    0 -1 -1 -1.1
    0 1 -1 -0.3
    0 -1 1 -1.1
    -1 1 1 92.09
    -1 -1 -1 87.79
    1 1 -1 89.49
    1 -1 1 86.09
    -1 -1 -1 91.49
    1 1 -1 89.79
    1 1 -1 95.79
    -1 1 1 91.09
    -1 -1 1 90.09
    -1 -1 1 92.39
    -1 -1 1 93.79
    1 1 1 91.19
    -1 1 -1 91.89
    1 -1 -1 91.89
    1 1 1 93.59
    -1 1 -1 87.09
    2 1 -1 1347.97
    -2 1 1 1308.77
    2 -1 1 1284.17
    2 1 -1 1310.87
    -2 -1 -1 1326.87
    -2 1 1 1327.87
    2 1 -1 1399.36
    -2 -1 -1 1350.26
    2 1 1 1369.46
    -2 -1 1 1369.76
    2 -1 -1 1411.36
    -2 1 -1 1338.37
    -2 -1 1 1320.87
    2 -1 -1 1302.67
    2 1 1 1321.47
    -2 1 -1 1303.37
    -3 -1 -1 567.24
    3 1 -1 539.65
    -3 1 1 521.35
    3 1 -1 546.55
    -3 1 1 535.95
    -3 1 1 521.85
    -3 -1 -1 535.55
    -3 1 1 526.95
    -3 -1 -1 525.95
    3 1 1 511.65
    -3 1 -1 523.75
    -3 -1 1 527.45
    3 -1 -1 521.75
    3 -1 -1 537.65
    -3 -1 1 553.84
    3 1 1 565.64
    3 1 1 536.55
    -3 1 -1 534.45
    3 -1 -1 536.25
    4 1 -1 6100.59
    -4 1 1 5801.02
    4 1 -1 5817.42
    -4 -1 -1 5899.51
    -4 -1 -1 5889.71
    -4 -1 -1 6225.88
    -4 1 1 5768.82
    -4 1 1 5909.81
    4 1 -1 6033.2
    4 1 1 5928.01
    -4 -1 1 6084.79
    4 -1 -1 6015.3
    4 1 1 6086.89
    -4 1 -1 5733.43
    -4 -1 1 5973.1
    4 -1 -1 5936.21
    -4 1 -1 5835.42
    4 1 1 6137.59
    5 1 -1 689.83
    5 -1 1 696.43
    -5 1 1 680.73
    5 1 -1 687.73
    -5 -1 -1 701.33
    5 1 -1 715.93
    -5 1 1 696.33
    -5 1 1 691.53
    -5 -1 -1 739.63
    -5 -1 -1 722.43
    -5 1 -1 692.43
    -5 -1 1 699.13
    -5 1 -1 672.83
    5 1 1 705.53
    5 -1 -1 699.33
    5 1 1 676.93
    -5 -1 1 698.23
    5 1 1 713.73
    5 -1 -1 669.73
    -6 -1 -1 1168.88
    6 1 -1 1136.29
    -6 1 1 1166.48
    -6 1 1 1133.49
    6 1 -1 1171.08
    6 1 -1 1157.08
    6 -1 1 1097.09
    -6 1 1 1157.08
    6 -1 1 1172.48
    6 -1 -1 1134.49
    -6 1 -1 1169.88
    -6 -1 1 1171.68
    6 1 1 1166.58
    6 1 1 1157.58
    6 1 1 1093.89
    -6 -1 1 1179.88
    6 -1 -1 1149.78
    -7 1 1 85.79
    7 -1 1 82.39
    7 1 -1 87.89
    7 1 -1 86.49
    -7 1 1 86.39
    7 -1 1 93.99
    -7 -1 -1 93.49
    -7 1 1 91.09
    7 1 -1 89.29
    7 1 1 90.69
    7 -1 -1 80.99
    -7 1 -1 89.39
    7 1 1 93.19
    -7 -1 1 88.49
    -7 -1 1 86.79
    7 1 1 85.59
    7 -1 -1 94.29
    -8 1 1 85.19
    8 -1 1 85.79
    8 1 -1 82.59
    8 1 -1 75.79
    -8 -1 -1 82.09
    8 -1 1 73.19
    -8 1 1 72.39
    8 1 -1 72.99
    -8 1 1 72.69
    8 -1 -1 76.19
    8 -1 -1 69.29
    -8 -1 1 78.79
    -8 -1 1 87.39
    8 1 1 79.09
    -8 -1 1 79.49
    8 1 1 72.89
    8 1 1 75.19
    -8 1 -1 83.49
    9 -1 1 78.79
    -9 1 1 70.79
    -9 -1 -1 85.89
    -9 1 1 77.09
    9 1 -1 66.59
    9 -1 1 75.69
    9 1 -1 89.29
    9 1 -1 78.09
    -9 -1 -1 73.29
    -9 1 -1 82.99
    -9 -1 1 83.69
    9 -1 -1 75.39
    9 -1 -1 81.49
    -9 -1 1 74.39
    9 1 1 70.09
    9 1 1 72.79
    -9 -1 1 77.79
    10 1 -1 708.13
    -10 1 1 698.63
    -10 -1 -1 700.53
    10 -1 1 685.03
    10 -1 1 674.83
    -10 -1 1 737.03
    10 1 1 660.13
    10 1 1 691.33
    -10 1 -1 699.93
    10 -1 -1 660.43
    11 1 -1 397.26
    -11 1 1 430.36
    -11 -1 -1 423.86
    -11 -1 1 431.16
    11 1 1 394.66
    11 -1 -1 416.56
    -11 1 -1 438.46
    -12 -1 -1 1499.15
    12 1 -1 1456.75
    -12 1 1 1458.15
    -12 -1 1 1454.45
    12 -1 -1 1467.35
    -12 1 -1 1440.46
    13 1 -1 333.47
    -13 -1 -1 320.37
    -13 1 1 333.17
    -13 1 -1 343.17
    -13 -1 1 303.17
    14 1 -1 188.18
    -14 1 1 200.48
    -14 -1 -1 196.08
    -14 1 -1 188.68
    -14 -1 1 170.38
    -15 1 1 3.1
    -15 -1 -1 4.5
    -15 -1 1 7.8
    -15 1 -1 4.1
    -16 1 1 0.3
    -16 -1 -1 1.7
    -16 -1 1 0.2
    -16 1 -1 0.8
    -17 -1 -1 68.99
    -17 1 1 54.79
    -17 -1 1 66.09
    -17 1 -1 62.19
    0 2 1 2669.53
    0 2 -1 2677.53
    0 -2 -1 2580.74
    1 2 -1 1257.57
    -1 -2 -1 1221.08
    -1 2 1 1229.98
    1 2 1 1267.77
    -1 2 -1 1258.47
    -1 2 -1 1221.68
    -1 -2 1 1218.58
    -2 2 1 1443.16
    2 2 -1 1524.45
    -2 2 1 1480.25
    2 2 -1 1485.85
    -2 2 1 1455.45
    -2 -2 -1 1471.55
    2 2 -1 1450.95
    2 -2 1 1474.55
    -2 -2 -1 1544.75
    -2 -2 1 1550.74
    2 2 1 1520.35
    -2 -2 1 1442.86
    -2 2 -1 1487.95
    -2 2 -1 1463.15
    2 2 1 1425.86
    -2 2 -1 1454.35
    2 2 1 1407.96
    -3 2 1 426.46
    3 -2 1 418.16
    3 2 -1 448.46
    3 2 -1 417.76
    -3 2 1 441.16
    3 2 -1 438.06
    -3 2 1 439.96
    -3 -2 -1 439.86
    -3 -2 -1 463.35
    3 2 1 431.56
    -3 2 -1 425.66
    3 2 1 426.86
    -3 2 -1 421.66
    -3 -2 1 418.46
    3 2 1 444.86
    -3 -2 1 441.16
    3 2 1 455.55
    -3 2 -1 446.76
    -4 -2 -1 317.47
    4 2 -1 306.47
    4 2 -1 313.37
    -4 2 1 299.67
    -4 2 1 305.17
    4 2 -1 321.27
    4 -2 1 305.67
    -4 2 1 306.27
    4 2 -1 285.27
    -4 -2 -1 312.77
    4 2 1 322.27
    -4 2 -1 298.27
    -4 -2 1 321.97
    4 -2 -1 317.77
    4 2 1 297.77
    4 2 1 327.37
    -4 -2 1 313.27
    -4 2 -1 315.87
    4 2 1 316.87
    -4 2 -1 289.67
    5 2 -1 242.78
    5 2 -1 270.77
    -5 -2 -1 268.27
    -5 2 1 260.97
    -5 2 1 260.07
    -5 2 1 261.07
    -5 -2 -1 264.37
    5 -2 1 244.88
    5 2 -1 254.77
    -5 2 -1 277.77
    5 -2 -1 273.17
    -5 2 -1 267.87
    5 2 1 272.47
    -5 -2 1 284.37
    5 2 1 256.27
    5 -2 -1 273.87
    -5 2 -1 260.17
    5 2 1 258.07
    -5 -2 1 265.97
    6 2 -1 509.35
    -6 2 1 486.25
    -6 -2 -1 497.05
    -6 2 1 493.65
    6 2 -1 485.85
    -6 2 1 505.35
    6 2 -1 511.05
    -6 -2 -1 518.15
    6 -2 -1 501.45
    6 2 1 500.25
    6 2 1 508.85
    -6 2 -1 515.15
    6 -2 -1 509.35
    -6 2 -1 494.45
    -6 -2 1 505.25
    6 2 1 491.75
    -6 -2 1 533.45
    7 2 -1 675.13
    7 -2 1 660.53
    7 2 -1 699.43
    -7 2 1 673.63
    -7 -2 -1 682.93
    -7 2 1 669.13
    7 -2 1 663.43
    7 2 -1 653.93
    -7 -2 -1 698.33
    -7 2 1 681.13
    -7 -2 1 687.73
    -7 2 -1 674.43
    7 -2 -1 649.34
    7 2 1 681.03
    -7 2 -1 665.83
    7 2 1 671.73
    7 2 1 661.43
    -7 -2 1 688.03
    7 -2 -1 659.83
    -8 2 1 2843.22
    -8 2 1 2876.01
    -8 -2 -1 2996.9
    8 -2 1 2860.31
    8 2 -1 2854.71
    8 -2 1 2875.11
    -8 -2 -1 2988
    -8 2 1 2956.1
    8 2 -1 2890.91
    8 2 -1 2823.02
    8 2 1 2862.21
    8 -2 -1 2801.22
    8 2 1 2767.82
    -8 -2 1 2922.31
    8 2 1 2811.42
    8 -2 -1 2861.11
    -8 -2 1 2889.41
    -8 2 -1 3009.9
    -8 2 -1 2846.02
    9 2 -1 152.88
    9 -2 1 156.28
    -9 2 1 144.69
    -9 -2 -1 170.88
    9 2 -1 151.08
    9 2 -1 162.08
    9 -2 1 145.09
    -9 2 1 170.18
    -9 2 1 159.98
    -9 -2 1 160.28
    9 -2 -1 168.58
    -9 2 -1 170.38
    9 2 1 158.88
    -9 -2 1 169.48
    9 2 1 167.58
    9 2 1 161.28
    -10 -2 -1 164.38
    10 2 -1 151.48
    -10 2 1 147.09
    -10 2 1 156.58
    -10 -2 1 162.88
    10 2 1 145.99
    10 -2 -1 157.18
    10 2 1 156.48
    -10 2 -1 160.78
    -10 -2 1 158.48
    -11 -2 -1 72.79
    11 2 -1 64.79
    -11 2 1 74.19
    -11 2 -1 65.49
    11 -2 -1 64.99
    -11 -2 1 63.99
    11 2 1 62.49
    -11 -2 1 60.59
    -12 -2 -1 5.7
    12 2 -1 -1.2
    -12 2 1 3.5
    -12 -2 1 5.8
    -12 2 -1 2
    -13 -2 -1 33.3
    13 2 -1 24.2
    -13 2 1 35.4
    -13 -2 1 39.4
    -13 2 -1 30.2
    14 2 -1 405.26
    -14 -2 -1 404.06
    -14 2 1 415.76
    -14 2 -1 419.06
    -14 -2 1 435.06
    -15 -2 -1 174.08
    -15 2 1 154.38
    -15 -2 1 169.48
    -15 2 -1 138.89
    -16 2 1 425.26
    -16 -2 -1 475.45
    -16 2 -1 451.65
    -16 -2 1 449.56
    -17 -2 -1 75.59
    -17 2 1 129.59
    -17 -2 1 97.49
    -17 2 -1 108.89
    0 3 -1 1.6
    0 3 1 -0.1
    0 -3 -1 2.6
    0 3 1 2.6
    -1 3 1 64.79
    -1 -3 -1 67.09
    1 3 -1 64.59
    -1 3 1 57.69
    -1 3 -1 60.39
    -1 3 -1 60.69
    -1 3 -1 64.99
    -1 -3 1 72.19
    1 3 1 63.19
    1 3 1 60.89
    -2 3 1 103.29
    -2 3 1 96.19
    -2 3 1 106.59
    2 3 -1 100.19
    2 3 1 94.09
    -2 3 -1 107.59
    2 3 1 103.99
    -2 3 -1 113.69
    -2 3 -1 109.79
    -2 -3 1 98.09
    -3 3 1 219.38
    -3 -3 -1 237.08
    -3 3 1 235.68
    -3 -3 -1 232.78
    3 3 -1 221.28
    -3 3 1 226.38
    3 3 -1 229.28
    -3 -3 1 233.58
    3 3 1 212.88
    -3 3 -1 235.78
    3 3 1 214.38
    -3 -3 1 231.68
    3 3 1 229.98
    -3 3 -1 243.68
    -4 -3 -1 6.7
    -4 -3 -1 5.7
    -4 3 1 4.4
    4 3 -1 5.3
    -4 3 1 5.8
    4 3 -1 3.1
    -4 3 1 3.9
    4 3 -1 5.5
    4 3 -1 4.6
    -4 3 -1 8.6
    -4 3 -1 5.4
    4 3 1 6
    -4 -3 1 5
    4 3 1 7.7
    -4 -3 1 1.4
    -4 3 -1 8.2
    4 3 1 9.2
    -5 3 1 0.4
    5 3 -1 4.1
    5 3 -1 3.1
    -5 -3 -1 4.3
    5 3 -1 3.7
    -5 3 1 6.4
    5 3 -1 6.9
    -5 -3 -1 2.5
    -5 3 1 1.6
    5 3 1 6.6
    5 3 1 3.3
    -5 -3 1 3.7
    5 3 1 4.3
    -5 3 -1 2.5
    5 3 1 4.2
    -5 3 -1 6
    -5 3 -1 6.2
    -5 -3 1 7.8
    6 3 -1 370.56
    -6 -3 -1 387.16
    6 -3 1 364.16
    -6 3 1 376.26
    6 3 -1 367.46
    6 3 -1 372.26
    -6 3 1 389.26
    -6 -3 -1 361.16
    6 3 -1 367.96
    -6 3 1 381.56
    -6 3 -1 398.16
    6 3 1 375.16
    6 3 1 392.06
    6 3 1 369.56
    -6 3 -1 388.16
    -6 3 -1 393.36
    6 -3 -1 383.76
    -6 -3 1 396.66
    6 3 1 396.26
    -6 -3 1 389.86
    -7 3 1 29.6
    7 3 -1 28.4
    -7 3 1 34.4
    7 -3 1 29.1
    7 3 -1 30.3
    -7 -3 -1 40
    -7 -3 -1 34.7
    7 3 -1 34
    7 3 -1 30.2
    -7 3 1 26
    -7 -3 1 33.3
    7 -3 -1 31.5
    -7 3 -1 29.5
    7 3 1 33.7
    7 -3 -1 29.7
    -7 3 -1 29.3
    -7 3 -1 37.9
    7 3 1 32.2
    7 3 1 23.8
    7 3 1 32.5
    -7 -3 1 33.4
    8 3 -1 15.3
    -8 3 1 8.4
    -8 -3 -1 11.1
    8 3 -1 11.3
    8 3 -1 14.3
    -8 -3 -1 12.9
    8 -3 1 14.7
    8 3 -1 13.6
    -8 3 1 10
    -8 3 1 12.2
    8 -3 1 9.4
    8 3 1 8.7
    -8 3 -1 7
    8 3 1 13.3
    8 3 1 12.5
    8 3 1 13.5
    -8 -3 1 6.1
    -8 -3 1 12.8
    -8 3 -1 8.9
    8 -3 -1 10.1
    -9 3 1 2.8
    -9 3 1 2.7
    -9 -3 -1 3.2
    -9 -3 -1 0.9
    9 3 -1 2
    9 3 -1 5
    9 3 -1 3.8
    9 3 -1 3.4
    -9 3 -1 -0.8
    9 3 1 4.3
    9 3 1 2.5
    -9 -3 1 5.9
    -9 -3 1 5.1
    9 -3 -1 2.9
    9 3 1 2.5
    -9 3 -1 -1.1
    9 3 1 2.4
    -10 3 1 111.89
    -10 -3 -1 112.89
    10 3 -1 115.19
    10 3 -1 120.39
    -10 -3 -1 110.69
    -10 3 1 118.79
    -10 3 -1 126.59
    10 3 1 107.19
    10 3 1 103.99
    10 -3 -1 123.79
    -10 -3 1 123.69
    10 3 1 118.79
    -10 -3 1 129.69
    -10 3 -1 121.59
    -11 3 1 20.6
    -11 -3 -1 12.5
    11 3 -1 17.4
    11 3 -1 15.3
    -11 3 1 23.5
    11 3 1 15.6
    -11 -3 1 13.7
    -11 -3 1 23
    11 3 1 20.9
    -11 3 -1 25.7
    -12 3 1 16.7
    -12 -3 -1 18.5
    12 3 -1 15.7
    12 3 -1 13.6
    -12 3 -1 10.5
    -12 -3 1 24.1
    12 3 1 18.7
    -12 -3 1 17.8
    12 3 1 15.6
    13 3 -1 48.6
    -13 -3 -1 47.9
    -13 3 1 48.7
    -13 3 -1 57.69
    13 3 1 54.59
    -13 -3 1 66.49
    14 3 -1 75.29
    -14 -3 -1 74.59
    -14 3 1 53.29
    14 3 1 66.19
    -14 -3 1 56.39
    -14 3 -1 59.89
    15 3 -1 3
    -15 3 1 3.6
    -15 -3 -1 -1.7
    -15 -3 1 1
    -15 3 -1 1.6
    -16 3 1 3.5
    -16 -3 -1 -5.8
    -16 -3 1 7.2
    -16 3 -1 8.1
    -17 3 1 3
    -17 -3 -1 12.8
    -17 3 -1 16.3
    -17 -3 1 6.1
    0 -4 -1 7124.29
    0 4 -1 7134.89
    0 4 1 6499.85
    0 4 -1 6593.44
    0 4 1 7057.49
    1 4 -1 3728.23
    -1 -4 -1 3606.24
    -1 4 1 3732.83
    1 4 -1 3527.35
    -1 4 1 3616.24
    1 4 1 3544.05
    -1 4 -1 3624.54
    -1 4 -1 3738.53
    -1 -4 1 3653.23
    1 4 1 3810.52
    -2 -4 -1 2445.46
    2 4 -1 2480.35
    -2 4 1 2448.16
    -2 4 1 2378.06
    -2 4 1 2390.26
    -2 4 -1 2475.05
    -2 4 -1 2430.46
    2 4 1 2352.96
    2 4 1 2464.25
    -2 -4 1 2490.05
    -2 4 -1 2414.56
    -3 -4 -1 84.49
    -3 4 1 82.59
    3 4 -1 82.09
    -3 4 1 82.09
    -3 4 1 77.09
    3 4 -1 76.29
    3 4 1 76.59
    -3 4 -1 79.59
    -3 -4 1 90.09
    -3 4 -1 77.59
    -3 4 -1 82.99
    3 4 1 74.79
    -3 -4 1 86.79
    3 4 1 77.59
    4 4 -1 95.19
    4 4 -1 99.69
    4 4 -1 88.99
    -4 4 1 100.09
    -4 -4 -1 98.29
    -4 4 1 90.29
    -4 4 1 102.69
    -4 -4 -1 92.69
    4 4 1 96.39
    -4 4 -1 99.19
    -4 4 -1 91.59
    -4 -4 1 87.69
    -4 -4 1 102.09
    4 4 1 96.09
    4 4 1 95.29
    -4 4 -1 97.49
    5 4 -1 157.98
    -5 -4 -1 149.88
    5 4 -1 142.99
    -5 -4 -1 146.69
    -5 4 1 154.18
    5 4 -1 144.29
    -5 4 1 144.59
    -5 4 1 153.68
    5 4 -1 141.69
    5 4 1 143.69
    -5 4 -1 141.69
    -5 -4 1 149.88
    5 4 1 159.88
    -5 4 -1 151.38
    5 4 1 151.28
    -5 4 -1 150.88
    -5 -4 1 146.09
    6 4 -1 844.52
    -6 -4 -1 933.81
    6 4 -1 915.51
    -6 4 1 935.71
    6 4 -1 940.71
    6 4 -1 875.11
    -6 -4 -1 894.01
    -6 4 1 887.61
    -6 4 1 906.21
    -6 4 -1 906.41
    6 4 1 893.31
    6 4 1 890.21
    -6 4 -1 914.91
    6 4 1 912.71
    -6 -4 1 915.81
    6 4 1 832.82
    -6 -4 1 899.11
    -6 4 -1 930.51
    -7 -4 -1 1772.02
    -7 4 1 1731.23
    -7 -4 -1 1751.72
    -7 4 1 1807.52
    7 4 -1 1663.43
    -7 4 1 1769.52
    7 4 -1 1784.32
    7 4 -1 1704.03
    7 4 -1 1786.42
    7 4 1 1736.03
    -7 4 -1 1757.42
    7 4 1 1805.32
    -7 4 -1 1801.22
    -7 -4 1 1747.73
    7 4 1 1733.73
    -7 4 -1 1762.72
    -7 -4 1 1734.33
    7 -4 -1 1705.33
    7 4 1 1742.43
    -8 4 1 1118.89
    -8 4 1 1096.79
    8 4 -1 1104.99
    8 4 -1 1127.19
    8 4 -1 1049.3
    -8 -4 -1 1094.49
    -8 4 1 1133.29
    -8 -4 -1 1116.29
    8 4 -1 1076.19
    -8 -4 1 1103.79
    -8 4 -1 1092.89
    -8 4 -1 1097.29
    8 4 1 1118.99
    8 -4 -1 1091.39
    -8 -4 1 1075.89
    -8 4 -1 1140.59
    8 4 1 1141.89
    8 4 1 1054.99
    8 4 1 1090.69
    -9 4 1 1515.95
    -9 -4 -1 1524.25
    9 4 -1 1482.15
    9 4 -1 1583.24
    -9 4 1 1546.35
    -9 -4 -1 1516.75
    9 4 -1 1468.35
    9 4 -1 1520.95
    -9 4 -1 1577.84
    -9 -4 1 1512.45
    9 4 1 1457.95
    9 4 1 1530.65
    9 -4 -1 1471.25
    -9 -4 1 1550.64
    -9 4 -1 1532.25
    9 4 1 1466.35
    9 4 1 1511.75
    -10 -4 -1 1048.8
    -10 4 1 1064.29
    10 4 -1 1014.5
    10 4 -1 1009
    -10 -4 -1 986.3
    -10 4 1 1011.7
    10 4 1 1003.9
    10 4 1 992.4
    10 -4 -1 987.3
    -10 4 -1 977.1
    -10 -4 1 943.01
    -10 -4 1 1017.5
    -10 4 -1 1031.7
    -11 4 1 60.49
    -11 -4 -1 47.2
    -11 4 1 47.4
    11 4 -1 44.7
    11 4 -1 60.59
    -11 -4 1 48.9
    11 4 1 55.59
    -11 4 -1 54.39
    11 4 1 46.6
    -11 4 -1 47.4
    -11 -4 1 58.09
    12 4 -1 30.8
    -12 4 1 27.3
    12 4 -1 23.6
    -12 4 1 26.6
    -12 -4 -1 24.5
    12 4 1 23.2
    -12 -4 1 16.6
    -12 4 -1 25.2
    12 4 1 30.3
    13 4 -1 163.98
    -13 4 1 159.78
    -13 -4 -1 164.08
    -13 4 1 181.98
    -13 -4 1 157.78
    -13 4 -1 171.18
    13 4 1 175.68
    13 4 1 164.88
    -14 -4 -1 571.54
    14 4 -1 576.84
    -14 4 1 538.15
    -14 4 -1 564.94
    -14 -4 1 572.94
    14 4 1 573.54
    -15 4 1 99.89
    -15 -4 -1 100.59
    15 4 -1 90.59
    -15 4 -1 94.79
    -15 -4 1 109.49
    -16 4 1 456.45
    -16 -4 -1 501.45
    16 4 -1 481.25
    -16 -4 1 488.05
    -16 4 -1 543.05
    -17 -4 -1 192.98
    17 4 -1 181.98
    -17 -4 1 200.68
    -17 4 -1 203.18
    0 -5 -1 -0.4
    0 5 -1 -2.5
    0 5 1 0
    0 5 -1 2.9
    0 5 1 1.5
    1 5 -1 218.38
    -1 5 1 211.58
    1 5 -1 199.98
    -1 5 1 224.38
    -1 -5 -1 224.98
    1 5 1 220.38
    -1 5 -1 212.28
    -1 -5 1 206.58
    1 5 1 215.58
    -1 5 -1 221.28
    2 5 -1 337.07
    -2 5 1 329.27
    -2 5 1 343.87
    -2 -5 -1 349.57
    -2 -5 1 330.97
    -2 5 -1 329.77
    -2 5 -1 323.57
    2 5 1 334.87
    2 5 1 337.57
    -2 5 -1 332.37
    -3 -5 -1 435.96
    -3 5 1 431.86
    -3 5 1 409.66
    3 5 -1 453.35
    -3 5 1 418.16
    3 5 1 403.46
    -3 -5 1 428.66
    3 5 1 411.16
    -3 5 -1 423.96
    -3 5 -1 430.36
    -3 5 -1 423.86
    -4 5 1 1094.79
    -4 5 1 1061.79
    4 5 -1 1057.09
    4 5 -1 1035.1
    -4 5 1 1039.9
    -4 -5 -1 1086.99
    -4 -5 -1 1093.19
    -4 5 -1 1047.7
    -4 5 -1 1094.89
    -4 -5 1 1030.8
    -4 5 -1 1048.7
    4 5 1 1060.89
    -4 -5 1 1078.69
    -5 -5 -1 357.26
    -5 -5 -1 360.06
    5 5 -1 325.17
    -5 5 1 356.86
    5 5 -1 344.07
    5 5 -1 377.46
    -5 5 1 360.86
    -5 5 1 367.86
    5 5 1 347.27
    -5 -5 1 339.77
    -5 -5 1 362.76
    5 5 1 348.47
    -5 5 -1 360.76
    -5 5 -1 354.76
    -5 5 -1 351.86
    5 5 1 343.37
    6 5 -1 914.01
    -6 5 1 896.01
    -6 -5 -1 883.21
    6 5 -1 859.51
    -6 5 1 914.31
    -6 -5 -1 905.81
    6 5 -1 944.91
    -6 5 1 909.11
    -6 -5 1 909.71
    -6 5 -1 928.21
    -6 5 -1 921.31
    6 5 1 942.41
    6 5 1 928.01
    -6 -5 1 893.01
    -6 5 -1 908.61
    6 5 1 861.11
    -7 -5 -1 -0.4
    -7 5 1 0.4
    7 5 -1 1.8
    -7 5 1 3.2
    -7 -5 -1 -0.3
    7 5 -1 1.3
    7 5 -1 3.4
    -7 5 1 -0.9
    7 5 1 0.8
    -7 -5 1 0.9
    -7 -5 1 -0.5
    7 5 1 -2.1
    -7 5 -1 0.3
    7 5 1 -1.5
    -7 5 -1 0.5
    -7 5 -1 -1.2
    -8 5 1 -3.2
    -8 -5 -1 3.5
    -8 5 1 1.4
    8 5 -1 1.2
    8 5 -1 -0.7
    8 5 -1 3.1
    -8 5 1 -0.5
    -8 -5 -1 1.5
    8 5 -1 1.1
    -8 5 -1 1
    -8 -5 1 1.3
    -8 -5 1 0
    8 5 1 1.3
    -8 5 -1 0.1
    -8 5 -1 -2.2
    8 5 1 1.2
    8 5 1 1.3
    9 5 -1 8.8
    -9 5 1 11
    -9 -5 -1 7.6
    -9 -5 -1 5.7
    -9 5 1 7.9
    9 5 -1 7.1
    9 5 -1 -0.2
    9 5 -1 8.1
    9 5 1 9.8
    -9 5 -1 8.7
    9 5 1 10.8
    -9 -5 1 3.2
    9 5 1 5.9
    9 -5 -1 8.8
    -9 -5 1 12.3
    -9 5 -1 7
    9 5 1 7.6
    -10 5 1 338.07
    -10 -5 -1 350.76
    10 5 -1 335.37
    10 5 -1 350.16
    -10 5 1 372.46
    10 5 -1 340.47
    -10 5 -1 318.67
    10 5 1 332.67
    -10 -5 1 327.37
    -10 -5 1 351.56
    10 5 1 356.06
    -10 5 -1 353.66
    11 5 -1 199.68
    -11 5 1 191.88
    -11 -5 -1 215.88
    -11 5 1 185.08
    11 5 -1 200.28
    -11 -5 1 207.58
    -11 5 -1 223.58
    -11 -5 1 196.78
    -11 5 -1 191.28
    11 5 1 197.18
    11 5 1 215.58
    12 5 -1 264.47
    -12 -5 -1 262.47
    -12 5 1 282.77
    -12 5 1 278.47
    -12 5 -1 257.97
    12 5 1 280.47
    -12 5 -1 288.77
    -12 -5 1 289.47
    12 5 1 255.67
    -13 -5 -1 478.95
    13 5 -1 458.85
    -13 5 1 481.35
    -13 5 1 472.15
    13 5 1 483.85
    -13 5 -1 481.05
    13 5 1 472.85
    -13 -5 1 478.85
    -14 -5 -1 45.5
    -14 5 1 68.79
    -14 5 1 58.59
    14 5 -1 45
    -14 -5 1 47.2
    14 5 1 43.1
    -14 5 -1 61.09
    15 5 -1 14.7
    -15 -5 -1 14.4
    -15 5 1 16.3
    -15 -5 1 17.9
    -15 5 -1 10.7
    -16 -5 -1 4.2
    -16 5 1 1.1
    16 5 -1 1.5
    -16 -5 1 -0.3
    -16 5 -1 3.6
    0 6 1 108.79
    0 6 1 96.09
    0 6 -1 102.59
    0 6 -1 96.99
    0 -6 -1 85.69
    1 6 -1 100.99
    -1 6 1 117.49
    -1 -6 -1 114.19
    -1 6 1 101.69
    1 6 -1 119.59
    -1 6 -1 125.09
    -1 -6 1 110.59
    -1 6 -1 119.89
    1 6 1 119.29
    1 6 1 116.29
    -2 6 1 173.88
    -2 -6 -1 170.68
    -2 6 1 173.68
    2 6 -1 181.58
    2 6 -1 170.58
    -2 6 -1 169.78
    2 6 1 166.18
    -2 6 -1 181.18
    2 6 1 178.88
    -2 -6 1 183.18
    -3 6 1 78.99
    -3 -6 -1 90.39
    -3 6 1 77.59
    3 6 -1 74.89
    -3 6 -1 84.49
    3 6 1 79.09
    3 6 1 85.59
    -3 6 -1 74.29
    -3 -6 1 79.49
    -3 6 -1 86.39
    -4 6 1 7.5
    -4 -6 -1 9.4
    -4 6 1 7.7
    4 6 -1 5.5
    -4 6 1 13.8
    4 6 1 9.1
    -4 6 -1 8.6
    4 6 1 9.1
    -4 6 -1 10.8
    -4 6 -1 12.8
    -4 -6 1 10.6
    -4 -6 1 8.7
    5 6 -1 6.8
    -5 6 1 13
    -5 6 1 9
    5 6 -1 11.1
    -5 6 1 9
    -5 -6 -1 10.3
    -5 -6 -1 12.1
    5 6 1 9.4
    -5 6 -1 8.1
    5 6 1 14.6
    -5 -6 1 7.2
    -5 6 -1 9.8
    -5 -6 1 9.7
    -5 6 -1 12.6
    6 6 -1 696.13
    6 6 -1 733.13
    -6 6 1 734.93
    -6 6 1 722.53
    -6 -6 -1 724.73
    -6 6 1 697.03
    -6 -6 -1 748.33
    6 6 -1 731.73
    -6 6 -1 704.33
    6 6 1 717.33
    -6 6 -1 748.23
    6 6 1 680.73
    6 6 1 695.63
    -6 -6 1 722.03
    -6 6 -1 741.23
    -6 -6 1 706.03
    -7 -6 -1 14.1
    -7 6 1 11.6
    7 6 -1 15
    7 6 -1 10.2
    7 6 -1 10.9
    -7 -6 -1 15.2
    -7 6 1 14.7
    -7 6 1 12.2
    -7 6 -1 17.2
    7 6 1 17.4
    -7 6 -1 12.7
    -7 -6 1 18
    7 6 1 14.3
    -7 6 -1 14.4
    -7 -6 1 16.2
    7 6 1 15.7
    -8 -6 -1 257.57
    -8 6 1 278.47
    8 6 -1 271.97
    8 6 -1 255.97
    8 6 -1 285.27
    -8 6 1 253.77
    -8 6 1 276.47
    -8 -6 -1 283.17
    8 6 1 254.17
    8 6 1 278.17
    8 6 1 256.97
    -8 -6 1 257.67
    -8 6 -1 260.57
    -8 6 -1 279.87
    -8 6 -1 273.37
    -8 -6 1 256.97
    -9 -6 -1 23.9
    9 6 -1 18.6
    9 6 -1 22.8
    -9 6 1 22.6
    -9 6 1 24
    -9 -6 -1 28.9
    9 6 -1 19.5
    9 6 1 20.9
    -9 6 -1 24.9
    -9 -6 1 32.2
    9 6 1 29.7
    -9 -6 1 18.6
    -9 6 -1 31.9
    9 6 1 22.5
    10 6 -1 224.28
    -10 6 1 193.58
    10 6 -1 207.78
    -10 -6 -1 216.98
    -10 6 1 228.88
    10 6 -1 204.28
    -10 -6 1 203.78
    -10 6 -1 233.78
    10 6 1 216.38
    10 6 1 187.88
    -10 6 -1 195.08
    -10 -6 1 207.28
    11 6 -1 278.17
    -11 -6 -1 259.57
    -11 6 1 300.87
    -11 6 1 265.57
    -11 6 -1 297.37
    11 6 1 286.57
    -11 6 -1 271.57
    -11 -6 1 259.17
    11 6 1 278.27
    -12 6 1 32.5
    -12 6 1 27.6
    -12 -6 -1 40.9
    12 6 -1 30.7
    12 6 1 33.9
    -12 -6 1 28.7
    -12 6 -1 22.5
    12 6 1 26.8
    -12 6 -1 25.9
    13 6 -1 -2.4
    -13 -6 -1 -2.6
    -13 6 1 0.6
    -13 6 1 2.3
    -13 -6 1 1.4
    -13 6 -1 -2
    13 6 1 0.9
    -13 6 -1 0.5
    -14 -6 -1 76.69
    -14 6 1 55.29
    -14 6 1 85.29
    14 6 -1 67.79
    -14 -6 1 65.99
    -14 6 -1 64.49
    14 6 1 73.49
    15 6 -1 236.38
    -15 6 1 254.47
    -15 -6 -1 205.18
    -15 6 -1 229.48
    15 6 1 222.58
    -15 -6 1 220.48
    -16 -6 -1 34.9
    16 6 -1 45.9
    -16 6 1 43.3
    -16 6 -1 49.2
    -16 -6 1 45.5
    0 7 -1 -1
    0 -7 -1 -0.4
    0 7 1 -1.5
    0 7 -1 -2.3
    0 7 1 -1
    1 7 -1 7.5
    -1 7 1 11.5
    -1 7 1 4.8
    1 7 -1 6.6
    -1 -7 -1 2.8
    1 7 1 9.9
    -1 7 -1 7.4
    1 7 1 9.1
    -1 7 -1 9.4
    -1 -7 1 12.1
    2 7 -1 2545.95
    -2 7 1 2579.74
    -2 7 1 2523.65
    -2 -7 -1 2581.54
    2 7 -1 2592.94
    -2 7 -1 2563.14
    2 7 1 2555.54
    -2 -7 1 2531.25
    -2 7 -1 2536.45
    2 7 1 2520.15
    3 7 -1 1096.29
    -3 7 1 1156.48
    -3 7 1 1146.69
    -3 -7 -1 1139.59
    3 7 -1 1158.18
    -3 7 -1 1156.08
    -3 -7 1 1143.89
    -3 7 -1 1137.29
    3 7 1 1124.19
    -3 7 -1 1150.78
    3 7 1 1182.48
    4 7 -1 1859.81
    -4 7 1 1906.01
    -4 -7 -1 1884.01
    -4 7 1 1828.62
    -4 7 1 1893.41
    4 7 1 1835.62
    4 7 1 1838.02
    -4 7 -1 1838.52
    -4 -7 1 1874.01
    -4 7 -1 1845.52
    -4 7 -1 1933.11
    5 7 -1 1429.36
    -5 7 1 1423.26
    -5 -7 -1 1402.36
    -5 -7 -1 1402.46
    -5 7 1 1422.26
    -5 7 1 1419.76
    5 7 1 1402.66
    5 7 1 1393.76
    -5 -7 1 1407.46
    -5 7 -1 1372.56
    -5 7 -1 1410.96
    -5 7 -1 1412.16
    -5 -7 1 1338.77
    -6 -7 -1 892.61
    -6 7 1 917.71
    6 7 -1 925.11
    6 7 -1 873.51
    -6 -7 -1 938.61
    -6 7 1 929.21
    -6 7 1 960.5
    -6 -7 1 970.3
    6 7 1 860.61
    6 7 1 928.31
    -6 -7 1 899.01
    -6 7 -1 938.31
    -6 7 -1 915.81
    -6 7 -1 938.61
    -7 -7 -1 101.29
    7 7 -1 84.19
    -7 7 1 103.19
    7 7 -1 87.69
    -7 7 1 92.39
    -7 -7 -1 89.89
    -7 7 1 94.09
    -7 -7 1 100.59
    -7 7 -1 87.19
    7 7 1 91.69
    7 7 1 89.29
    -7 7 -1 90.79
    -7 -7 1 81.29
    7 7 1 95.39
    -7 7 -1 87.69
    8 7 -1 23.3
    -8 -7 -1 18.2
    -8 7 1 21.5
    -8 -7 -1 30
    8 7 -1 21.2
    -8 7 1 27.5
    -8 7 1 15.6
    8 7 -1 24.3
    8 7 1 20.5
    -8 7 -1 20.4
    -8 -7 1 23.4
    -8 7 -1 25.6
    8 7 1 20.8
    -8 7 -1 24.6
    -8 -7 1 22.7
    8 7 1 17.3
    9 7 -1 372.66
    9 7 -1 361.66
    -9 7 1 395.26
    9 7 -1 363.56
    -9 7 1 368.66
    -9 -7 -1 386.06
    9 7 1 367.86
    -9 7 -1 377.76
    9 7 1 394.06
    -9 7 -1 391.46
    -9 -7 1 342.97
    9 7 1 387.16
    -9 -7 1 388.36
    10 7 -1 737.23
    10 7 -1 798.92
    -10 -7 -1 807.72
    10 7 -1 818.72
    -10 7 1 795.32
    -10 7 1 851.51
    10 7 1 779.72
    -10 -7 1 828.02
    -10 -7 1 727.33
    -10 7 -1 824.92
    -10 7 -1 810.42
    11 7 -1 409.26
    -11 7 1 437.86
    -11 7 1 417.26
    -11 -7 -1 435.86
    -11 -7 1 400.56
    -11 7 -1 417.76
    11 7 1 419.86
    -11 7 -1 413.26
    11 7 1 431.16
    -12 -7 -1 966.4
    -12 7 1 1000.6
    -12 7 1 933.71
    12 7 -1 1017.1
    12 7 1 969.1
    -12 7 -1 966
    12 7 1 965.9
    -12 -7 1 960
    -12 7 -1 951.4
    -13 7 1 73.59
    -13 -7 -1 72.79
    13 7 -1 51.89
    -13 7 1 63.69
    13 7 1 58.59
    -13 7 -1 63.69
    -13 -7 1 68.59
    -13 7 -1 53.79
    -14 7 1 594.74
    14 7 -1 632.14
    -14 -7 -1 578.54
    -14 7 1 592.34
    -14 7 -1 593.64
    -14 -7 1 587.54
    14 7 1 607.94
    -14 7 -1 556.54
    -15 7 1 3.7
    -15 7 1 -2.2
    -15 -7 -1 7.4
    15 7 -1 9.6
    15 7 1 2.3
    -15 7 -1 4.8
    -15 -7 1 3.4
    -16 -7 -1 70.29
    16 7 -1 64.39
    -16 7 -1 73.99
    16 7 1 62.79
    -16 -7 1 49.3
    0 8 -1 59.19
    0 -8 1 57.19
    0 8 1 50.19
    0 -8 -1 49.7
    0 8 1 49.99
    0 8 -1 51.69
    -1 -8 -1 659.63
    -1 8 1 657.13
    1 8 -1 646.74
    -1 8 1 633.94
    1 8 -1 685.93
    -1 -8 1 675.13
    -1 8 -1 646.64
    1 8 1 658.53
    1 8 1 651.43
    -2 8 1 436.66
    2 8 -1 402.36
    2 8 -1 408.96
    -2 8 1 387.36
    -2 -8 -1 418.06
    -2 -8 1 402.96
    -2 8 -1 413.36
    -2 8 -1 400.46
    2 8 1 411.76
    2 8 1 399.96
    -3 8 1 222.38
    3 8 -1 222.58
    -3 8 1 228.08
    3 8 -1 214.88
    -3 -8 -1 226.68
    3 8 1 215.68
    -3 8 -1 226.48
    3 8 1 214.28
    -3 8 -1 217.68
    4 8 -1 44.4
    -4 8 1 46.8
    4 8 -1 47.4
    -4 8 1 41.2
    -4 -8 -1 45.2
    -4 8 -1 51.19
    4 8 1 55.29
    -4 -8 1 56.29
    -4 8 -1 48.2
    4 8 1 44.2
    -4 8 -1 50.69
    -5 8 1 79.69
    -5 -8 -1 90.09
    -5 -8 -1 90.89
    -5 8 1 78.99
    -5 8 1 83.89
    5 8 -1 81.39
    -5 8 -1 83.09
    -5 8 -1 80.29
    5 8 1 84.99
    -5 -8 1 75.89
    -5 8 -1 97.39
    5 8 1 78.99
    -5 -8 1 96.39
    -6 -8 -1 624.24
    -6 8 1 645.14
    -6 8 1 606.34
    6 8 -1 592.24
    6 8 -1 580.44
    -6 8 1 613.54
    -6 -8 -1 601.34
    -6 -8 1 606.94
    6 8 1 647.14
    -6 8 -1 632.84
    -6 8 -1 575.64
    6 8 1 613.44
    -6 -8 1 645.44
    -6 8 -1 611.24
    -7 8 1 7.8
    7 8 -1 5
    7 8 -1 6.3
    -7 8 1 8.8
    -7 -8 -1 -0.1
    -7 -8 -1 5.4
    -7 8 1 -0.1
    -7 -8 1 4.6
    7 8 1 7.4
    -7 8 -1 7.3
    -7 8 -1 8.8
    -7 8 -1 7.3
    7 8 1 5.8
    -7 -8 1 6.4
    -8 8 1 503.95
    -8 -8 -1 471.65
    8 8 -1 468.05
    -8 8 1 479.55
    -8 -8 -1 450.15
    -8 8 1 491.65
    8 8 -1 464.75
    -8 -8 1 501.85
    -8 -8 1 438.66
    -8 8 -1 469.05
    8 8 1 476.15
    8 8 1 494.35
    -8 8 -1 507.35
    -9 8 1 84.09
    9 8 -1 73.39
    -9 -8 -1 66.19
    9 8 -1 80.39
    -9 8 1 80.29
    9 8 1 73.09
    -9 8 -1 82.89
    -9 -8 1 70.99
    -9 8 -1 85.39
    9 8 1 84.89
    -9 -8 1 76.59
    9 8 1 71.39
    -10 8 1 126.79
    10 8 -1 108.09
    10 8 -1 114.09
    -10 8 1 125.39
    -10 -8 -1 129.29
    -10 8 -1 137.89
    -10 8 -1 117.29
    10 8 1 113.09
    -10 -8 1 139.79
    10 8 1 137.89
    10 8 1 120.09
    -11 8 1 74.09
    11 8 -1 83.59
    -11 8 1 72.59
    -11 -8 -1 78.19
    -11 8 -1 72.89
    11 8 1 77.59
    -11 8 -1 79.69
    -11 -8 1 62.79
    11 8 1 70.89
    -12 8 1 73.99
    12 8 -1 79.19
    -12 -8 -1 69.99
    -12 8 1 84.79
    -12 8 -1 64.29
    12 8 1 77.09
    -12 8 -1 61.09
    -12 -8 1 79.39
    -13 8 1 9.9
    -13 -8 -1 9.3
    13 8 -1 9.3
    -13 8 1 8.7
    -13 8 -1 10.6
    -13 -8 1 13.4
    -13 8 -1 8.8
    13 8 1 8
    -14 8 1 36.9
    -14 8 1 27
    -14 -8 -1 29.4
    14 8 -1 35.4
    -14 8 -1 42.3
    -14 8 -1 29.1
    14 8 1 30.2
    -14 -8 1 39.3
    15 8 -1 186.18
    -15 8 1 186.18
    -15 8 1 188.98
    -15 -8 -1 174.78
    -15 8 -1 173.28
    15 8 1 163.68
    -15 8 -1 154.48
    -15 -8 1 168.48
    0 9 -1 -1.4
    0 9 1 -2.6
    0 -9 -1 0.8
    0 9 1 1.2
    0 -9 1 3.1
    0 9 -1 2.6
    -1 9 1 581.94
    -1 -9 -1 564.04
    1 9 -1 551.74
    -1 9 1 547.65
    1 9 -1 547.05
    1 -9 -1 587.14
    1 9 1 561.74
    -1 9 -1 550.74
    1 9 1 564.64
    -1 9 -1 576.84
    -1 -9 1 549.45
    -2 -9 -1 41.8
    -2 9 1 49.6
    2 9 -1 41.2
    -2 9 1 30.5
    2 9 -1 39.1
    -2 -9 1 39.4
    2 9 1 40.5
    -2 9 -1 28.5
    2 9 1 54.89
    -2 9 -1 37.4
    -3 9 1 1073.19
    -3 -9 -1 1097.79
    3 9 -1 1100.49
    3 9 -1 1072.39
    -3 9 1 1102.39
    -3 9 -1 1089.69
    3 9 1 1112.89
    -3 9 -1 1086.69
    3 9 1 1052.89
    4 9 -1 1286.77
    4 9 -1 1255.07
    -4 -9 -1 1268.27
    -4 9 1 1292.17
    -4 9 1 1304.27
    -4 9 -1 1272.87
    -4 9 -1 1284.67
    -4 -9 1 1302.07
    4 9 1 1259.47
    4 9 1 1280.87
    -5 9 1 72.19
    -5 -9 -1 69.09
    -5 9 1 62.49
    5 9 -1 79.69
    5 9 1 56.89
    -5 -9 1 67.79
    -5 9 -1 68.89
    -5 -9 1 60.49
    -5 9 -1 68.29
    5 9 1 71.79
    -5 9 -1 57.19
    -6 9 1 674.33
    -6 -9 -1 678.13
    -6 -9 -1 678.13
    -6 9 1 681.53
    6 9 -1 709.73
    -6 9 1 726.63
    -6 -9 1 676.03
    -6 9 -1 723.53
    -6 9 -1 690.33
    -6 9 -1 691.93
    6 9 1 682.43
    6 9 1 669.23
    -6 -9 1 687.33
    -7 9 1 2.5
    -7 -9 -1 1.7
    7 9 -1 6.1
    7 9 -1 3.2
    -7 -9 -1 0
    -7 9 1 2.2
    -7 9 1 -0.7
    7 9 1 2.8
    -7 9 -1 -0.8
    7 9 1 7.1
    -7 -9 1 3
    -7 -9 1 1.5
    -7 9 -1 2.9
    -7 9 -1 2.6
    -8 9 1 39.1
    -8 -9 -1 41.3
    8 9 -1 33.2
    -8 9 1 38.4
    -8 9 1 47.5
    8 9 -1 30.5
    -8 9 -1 43.8
    -8 9 -1 36.1
    -8 -9 1 33.4
    8 9 1 34.8
    -8 -9 1 25.3
    8 9 1 31.1
    -9 9 1 7.8
    9 9 -1 13.3
    -9 -9 -1 10.2
    -9 9 1 2.8
    -9 -9 1 5.1
    -9 9 -1 13.1
    9 9 1 5.8
    9 9 1 11.3
    -9 9 -1 12.7
    -10 9 1 398.96
    -10 -9 -1 417.36
    -10 9 1 412.76
    10 9 -1 405.66
    10 9 1 400.56
    -10 9 -1 401.36
    10 9 1 410.46
    -10 -9 1 412.56
    -10 9 -1 402.36
    -11 -9 -1 99.19
    -11 9 1 80.39
    -11 9 1 88.99
    11 9 1 73.99
    -11 9 -1 97.29
    -11 -9 1 79.99
    -11 9 -1 75.99
    -12 -9 -1 177.48
    -12 9 1 141.19
    -12 9 1 163.58
    -12 9 -1 192.98
    12 9 1 191.98
    -12 9 -1 187.68
    -12 -9 1 158.78
    -13 9 1 245.28
    -13 9 1 275.97
    -13 -9 -1 219.98
    13 9 1 244.78
    -13 -9 1 246.08
    -13 9 -1 252.27
    -13 9 -1 245.78
    -14 9 1 20.6
    -14 -9 -1 20
    14 9 -1 10.6
    -14 9 1 15.8
    14 9 1 8
    -14 9 -1 8.8
    -14 -9 1 9.7
    -14 9 -1 1.2
    15 9 -1 1.4
    -15 9 1 -2.3
    -15 -9 -1 3.8
    -15 9 1 1.6
    15 9 1 3.3
    -15 9 -1 1
    -15 -9 1 -1.4
    -15 9 -1 -1.6
    0 -10 -1 2650.63
    0 10 1 2708.33
    0 10 -1 2645.04
    0 10 -1 2718.73
    0 10 1 2689.23
    0 -10 1 2621.44
    -1 -10 -1 30
    -1 10 1 21.6
    1 10 -1 24.2
    1 10 -1 26.5
    -1 10 1 23.3
    -1 -10 1 20.6
    -1 10 -1 37.2
    1 -10 -1 29.8
    -1 10 -1 19.6
    1 10 1 26.4
    1 10 1 26.3
    -2 10 1 1008.9
    -2 10 1 968.7
    2 10 -1 1004.2
    -2 -10 -1 971.8
    2 10 -1 971.5
    2 10 1 1026.3
    2 10 1 983.1
    -2 10 -1 974.8
    -2 10 -1 967.6
    -2 -10 1 1021.4
    3 10 -1 783.32
    3 10 -1 752.52
    -3 10 1 801.22
    -3 10 1 765.22
    -3 -10 -1 773.02
    -3 10 -1 784.42
    3 10 1 792.22
    -3 -10 1 773.72
    3 10 1 759.52
    -3 10 -1 757.82
    -4 10 1 166.28
    4 10 -1 171.38
    -4 10 1 180.48
    -4 -10 -1 164.98
    4 10 -1 166.78
    -4 10 -1 165.18
    -4 -10 1 160.58
    -4 10 -1 174.08
    4 10 1 160.48
    4 10 1 169.38
    5 10 -1 33
    -5 10 1 33.7
    5 10 -1 23.5
    -5 10 1 24.8
    -5 -10 -1 23.1
    5 10 1 23.1
    -5 10 -1 24.8
    -5 10 -1 25
    -5 -10 1 28.4
    5 10 1 29.5
    -6 10 1 686.73
    -6 10 1 698.53
    -6 -10 -1 677.53
    6 10 -1 692.83
    -6 -10 -1 623.74
    -6 10 -1 684.83
    -6 10 -1 664.33
    6 10 1 648.24
    -6 -10 1 650.33
    6 10 1 660.43
    -6 10 -1 683.33
    -6 -10 1 690.13
    -7 -10 -1 1239.08
    -7 10 1 1233.38
    7 10 -1 1190.68
    7 10 -1 1169.58
    -7 10 1 1180.08
    -7 10 1 1201.48
    -7 10 -1 1236.18
    7 10 1 1233.68
    -7 -10 1 1227.98
    -7 -10 1 1166.48
    -7 10 -1 1179.08
    -7 10 -1 1200.28
    7 10 1 1238.78
    -8 10 1 701.23
    8 10 -1 681.43
    8 10 -1 636.64
    -8 -10 -1 686.83
    -8 10 1 689.83
    -8 10 1 661.53
    8 10 1 689.43
    8 10 1 680.23
    -8 -10 1 666.33
    -8 10 -1 669.03
    -8 -10 1 693.13
    -8 10 -1 715.33
    -9 -10 -1 298.97
    -9 10 1 299.97
    -9 10 1 294.37
    9 10 -1 312.47
    -9 10 -1 308.67
    -9 10 -1 292.57
    -9 -10 1 277.07
    9 10 1 305.77
    9 10 1 313.87
    -10 10 1 601.44
    -10 -10 -1 597.34
    -10 10 1 604.64
    10 10 -1 587.34
    -10 10 -1 581.34
    -10 -10 1 589.34
    -10 10 -1 576.04
    10 10 1 573.94
    10 10 1 587.54
    -11 -10 -1 2.2
    -11 10 1 -2.9
    -11 10 1 3.9
    -11 10 -1 4.4
    -11 10 -1 -2
    -11 -10 1 -3
    -12 10 1 7.2
    -12 10 1 8.7
    -12 -10 -1 7.4
    -12 10 -1 12.2
    -12 -10 1 7.5
    -12 10 -1 6.1
    -13 -10 -1 22.6
    -13 10 1 39.2
    -13 10 1 18.7
    -13 10 -1 24.2
    -13 -10 1 20.3
    -13 10 -1 30
    -14 10 1 526.25
    -14 10 1 540.95
    -14 -10 -1 564.94
    -14 -10 1 572.14
    -14 10 -1 560.64
    -14 10 -1 600.44
    0 11 1 -1.1
    0 11 -1 -0.5
    0 11 1 -0.6
    0 11 -1 0.7
    0 -11 1 2.5
    0 -11 -1 -1.3
    1 -11 1 118.19
    1 11 -1 123.59
    -1 -11 -1 107.89
    -1 11 1 120.39
    -1 11 1 114.69
    1 11 -1 123.69
    1 11 1 123.79
    -1 11 -1 101.49
    1 11 1 120.59
    -1 11 -1 111.39
    -1 -11 1 112.59
    1 -11 -1 105.69
    -2 11 1 7.1
    -2 -11 -1 4.6
    -2 11 1 10.1
    2 11 -1 0.6
    2 11 -1 3.7
    2 11 1 4.5
    2 11 1 9.7
    -2 11 -1 2.4
    -2 -11 1 4.2
    -2 11 -1 10.6
    2 -11 -1 -0.3
    3 11 -1 813.02
    -3 11 1 773.82
    -3 -11 -1 784.82
    3 11 -1 756.32
    -3 11 1 785.92
    -3 11 -1 785.92
    -3 11 -1 806.02
    -3 -11 1 800.12
    3 11 1 791.72
    3 11 1 749.03
    4 11 -1 116.29
    -4 11 1 99.89
    -4 -11 -1 134.19
    -4 11 1 140.69
    4 11 -1 135.19
    -4 11 -1 122.19
    -4 11 -1 124.49
    4 11 1 123.09
    4 11 1 120.69
    -4 -11 1 118.49
    -5 11 1 79.19
    -5 -11 -1 85.29
    5 11 -1 66.59
    5 11 -1 82.19
    -5 11 1 84.09
    5 11 1 72.69
    5 11 1 63.39
    -5 11 -1 64.39
    -5 11 -1 90.69
    -5 -11 1 76.59
    -6 11 1 242.08
    -6 11 1 268.77
    6 11 -1 274.37
    -6 -11 -1 266.57
    -6 -11 -1 251.97
    -6 -11 1 249.38
    6 11 1 267.87
    -6 11 -1 263.27
    6 11 1 278.97
    -6 -11 1 237.38
    -6 11 -1 268.87
    -7 -11 -1 20.1
    7 11 -1 16
    -7 11 1 19.6
    -7 11 1 19.3
    7 11 1 22.5
    -7 -11 1 10
    -7 11 -1 20.9
    -7 11 -1 5.7
    -7 11 -1 13.4
    7 11 1 16.5
    -7 -11 1 15.3
    -8 11 1 70.89
    8 11 -1 80.79
    -8 -11 -1 83.49
    -8 11 -1 72.79
    -8 11 -1 61.49
    -8 -11 1 79.89
    8 11 1 80.59
    8 11 1 80.49
    -9 11 1 63.29
    9 11 -1 71.19
    -9 -11 -1 73.09
    -9 11 1 72.09
    -9 11 -1 71.99
    9 11 1 64.79
    9 11 1 73.99
    -9 11 -1 76.29
    -9 -11 1 68.29
    -10 11 1 118.19
    -10 11 1 141.99
    10 11 -1 140.39
    -10 -11 -1 133.99
    -10 -11 1 136.79
    -10 11 -1 154.68
    10 11 1 121.99
    -10 11 -1 141.69
    -11 11 1 12.6
    -11 -11 -1 18.7
    -11 11 1 16.5
    -11 11 -1 8.2
    -11 11 -1 11.7
    -11 -11 1 16.6
    -12 11 1 11.5
    -12 11 1 7.4
    -12 -11 -1 16.6
    -12 -11 1 12.6
    -12 11 -1 10
    -12 11 -1 16.9
    -13 11 1 208.28
    -13 11 1 224.78
    -13 -11 -1 231.58
    -13 -11 1 221.88
    -13 11 -1 271.87
    -13 11 -1 218.48
    -14 11 1 -1.6
    -14 11 1 -0.4
    -14 -11 -1 8.2
    -14 11 -1 1.2
    -14 11 -1 1.6
    -14 -11 1 0.5
    0 -12 1 852.31
    0 -12 -1 841.02
    0 12 -1 844.22
    0 12 -1 853.11
    0 12 1 888.51
    0 12 1 914.51
    -1 -12 -1 990.4
    -1 12 1 1002.2
    1 12 -1 945.91
    1 -12 1 1014.3
    -1 12 1 981.8
    1 12 -1 1027.5
    -1 12 -1 992
    1 12 1 973.2
    1 12 1 992.8
    -1 12 -1 968.9
    -1 -12 1 991.8
    1 -12 -1 967.4
    -2 12 1 257.17
    2 12 -1 273.17
    -2 -12 -1 248.78
    -2 12 1 244.18
    2 12 -1 242.18
    2 12 1 250.87
    -2 -12 1 244.98
    2 -12 -1 252.27
    -2 12 -1 249.48
    -2 12 -1 252.07
    2 12 1 267.67
    -3 -12 -1 43.5
    3 12 -1 53.69
    -3 12 1 50.59
    3 12 -1 61.89
    -3 12 1 47.9
    -3 -12 1 70.19
    3 12 1 51.19
    -3 12 -1 46.2
    3 12 1 59.89
    -3 12 -1 36
    -4 12 1 87.79
    -4 -12 -1 74.09
    4 12 -1 82.39
    4 12 -1 87.49
    -4 12 1 67.19
    -4 12 -1 86.19
    4 12 1 84.79
    -4 12 -1 78.69
    4 12 1 83.29
    -4 -12 1 81.39
    -5 12 1 292.97
    -5 -12 -1 269.97
    -5 12 1 301.07
    5 12 -1 294.47
    5 12 -1 295.77
    5 12 1 296.77
    -5 12 -1 299.67
    -5 12 -1 289.77
    -5 -12 1 300.97
    5 12 1 303.17
    6 12 -1 303.57
    -6 12 1 332.67
    -6 12 1 325.27
    -6 -12 -1 343.57
    6 12 -1 304.57
    6 12 1 325.67
    -6 -12 1 303.87
    -6 12 -1 341.37
    -6 -12 1 318.37
    -6 12 -1 313.97
    6 12 1 342.77
    -7 12 1 -3.1
    -7 -12 -1 0.1
    7 12 -1 0.3
    7 12 -1 3
    -7 12 1 -0.9
    -7 12 -1 4.4
    -7 12 -1 0.9
    7 12 1 5.3
    -7 -12 1 9.3
    7 12 1 6.8
    -8 12 1 868.11
    -8 -12 -1 901.01
    8 12 -1 899.11
    8 12 1 912.41
    -8 -12 1 884.71
    8 12 1 864.91
    -8 12 -1 883.21
    -9 12 1 211.88
    9 12 -1 214.98
    -9 -12 -1 182.08
    9 12 1 211.18
    9 12 1 217.98
    -9 12 -1 205.58
    -9 -12 1 205.38
    -9 12 -1 220.88
    -10 -12 -1 56.79
    -10 12 1 70.79
    10 12 -1 45.2
    -10 12 1 50.79
    -10 12 -1 63.79
    -10 12 -1 66.59
    -10 -12 1 66.69
    10 12 1 58.39
    -11 12 1 201.48
    -11 12 1 206.78
    -11 -12 -1 196.58
    -11 12 -1 229.28
    -11 -12 1 197.58
    -11 12 -1 203.38
    -12 12 1 50.29
    -12 12 1 43
    -12 -12 -1 38.2
    -12 12 -1 53.49
    -12 -12 1 47.7
    -12 12 -1 46.6
    -13 12 1 53.99
    -13 12 1 63.19
    -13 -12 -1 68.89
    -13 12 -1 69.49
    -13 12 -1 72.39
    -13 -12 1 72.09
    0 13 -1 1.8
    0 -13 1 -4.5
    0 13 1 -1.3
    0 13 -1 -1.3
    0 13 1 -1.6
    0 -13 -1 1.5
    -1 13 1 20.1
    -1 -13 -1 21.4
    1 13 -1 20.1
    1 -13 1 26
    -1 13 1 15.7
    1 13 -1 20.3
    1 13 1 16.1
    -1 13 -1 22.1
    1 -13 -1 17.1
    -1 13 -1 15
    1 13 1 11.7
    -1 -13 1 22.1
    2 -13 1 894.91
    -2 13 1 888.11
    2 13 -1 830.02
    2 13 -1 854.21
    -2 -13 -1 859.81
    -2 13 1 848.22
    -2 -13 1 876.41
    2 13 1 842.12
    2 -13 -1 820.42
    -2 13 -1 809.02
    2 13 1 835.82
    -2 13 -1 876.01
    -3 13 1 175.88
    -3 -13 -1 175.48
    3 13 -1 168.28
    -3 13 1 168.48
    3 13 -1 190.08
    -3 -13 1 177.38
    -3 13 -1 169.08
    3 13 1 173.28
    -3 13 -1 174.88
    3 -13 -1 171.08
    3 13 1 169.18
    4 13 -1 843.12
    -4 13 1 817.92
    -4 -13 -1 804.02
    -4 13 1 779.72
    4 13 -1 827.02
    -4 -13 1 832.82
    4 13 1 799.22
    -4 13 -1 839.22
    -4 13 -1 812.12
    4 13 1 829.52
    5 13 -1 1157.28
    5 13 -1 1117.59
    -5 -13 -1 1197.88
    -5 13 1 1185.78
    -5 13 1 1173.78
    -5 13 -1 1189.28
    -5 -13 1 1107.09
    5 13 1 1142.19
    -5 13 -1 1103.39
    5 13 1 1140.39
    -6 13 1 60.09
    6 13 -1 63.79
    -6 13 1 64.89
    6 13 -1 66.19
    -6 -13 -1 74.49
    -6 13 -1 72.79
    -6 13 -1 84.09
    6 13 1 74.39
    6 13 1 67.39
    -6 -13 1 74.59
    -7 13 1 89.39
    7 13 -1 96.09
    -7 -13 -1 97.49
    -7 13 1 97.69
    7 13 1 78.79
    7 13 1 95.49
    -7 -13 1 90.09
    -7 13 -1 99.19
    -7 13 -1 100.69
    -8 -13 -1 33.8
    -8 13 1 18.7
    8 13 -1 32.2
    -8 13 -1 19
    8 13 1 34.7
    8 13 1 24.6
    -8 -13 1 33.2
    -9 13 1 618.54
    -9 -13 -1 663.23
    9 13 -1 585.14
    -9 13 -1 614.24
    9 13 1 656.83
    -9 -13 1 651.53
    -10 -13 -1 79.69
    10 13 -1 82.09
    -10 13 1 90.69
    -10 -13 1 75.89
    -10 13 -1 94.59
    10 13 1 67.19
    -11 13 1 211.48
    -11 -13 -1 213.78
    -11 13 -1 216.58
    -11 13 -1 190.28
    -11 -13 1 203.18
    -12 13 1 530.45
    -12 13 1 619.14
    -12 -13 -1 603.34
    -12 13 -1 591.74
    -12 -13 1 574.24
    -12 13 -1 557.14
    0 14 1 67.79
    0 14 1 56.29
    0 14 -1 54.89
    0 -14 1 51.49
    0 14 -1 52.59
    0 -14 -1 47.1
    1 14 -1 165.28
    -1 14 1 166.68
    1 14 -1 174.48
    -1 14 1 159.88
    -1 -14 -1 161.28
    1 -14 1 155.08
    1 14 1 188.58
    1 -14 -1 164.78
    1 14 1 167.58
    -1 14 -1 163.28
    -1 -14 1 161.88
    -1 14 -1 156.08
    -2 -14 -1 17.3
    2 -14 1 21
    2 14 -1 16.7
    2 14 -1 11.2
    -2 14 1 24
    -2 14 1 16.2
    -2 14 -1 19.6
    2 14 1 20.1
    2 -14 -1 19.8
    2 14 1 23.4
    -2 -14 1 21.1
    -2 14 -1 13
    3 14 -1 443.96
    3 14 -1 475.55
    -3 14 1 444.86
    -3 -14 -1 436.46
    -3 14 1 403.96
    3 14 1 426.06
    3 14 1 453.35
    -3 14 -1 408.56
    -3 14 -1 477.65
    -3 -14 1 462.65
    3 -14 -1 459.65
    4 14 -1 117.99
    4 14 -1 124.79
    -4 14 1 103.49
    -4 -14 -1 113.89
    -4 14 1 133.99
    4 14 1 121.39
    4 14 1 116.19
    -4 14 -1 114.29
    -4 -14 1 111.69
    -4 14 -1 102.69
    5 14 -1 23.6
    -5 14 1 17.3
    -5 14 1 23.5
    -5 -14 -1 17.5
    5 14 -1 17.3
    5 14 1 17.4
    5 14 1 26.4
    -5 14 -1 17
    -5 -14 1 9.2
    -5 14 -1 18.1
    6 14 -1 2.4
    6 14 -1 0.6
    -6 14 1 0.8
    -6 -14 -1 -2.3
    -6 14 1 -1.3
    6 14 1 1.3
    -6 -14 1 -1.1
    -6 14 -1 -2.5
    6 14 1 0.3
    -6 14 -1 0.5
    -7 -14 -1 191.48
    -7 14 1 202.28
    -7 14 1 211.18
    7 14 -1 184.98
    -7 -14 1 211.88
    7 14 1 203.68
    7 14 1 214.78
    -7 14 -1 211.28
    -8 -14 -1 126.39
    8 14 -1 100.49
    -8 14 1 111.39
    8 14 1 101.89
    8 14 1 129.39
    -8 14 -1 124.29
    -8 -14 1 118.99
    -9 -14 -1 -1.7
    -9 14 1 -1.2
    9 14 -1 0.9
    -9 -14 1 4.7
    9 14 1 9.1
    -9 14 -1 -0.4
    -10 -14 -1 51.39
    10 14 -1 53.49
    -10 14 1 55.59
    10 14 1 44.4
    -10 14 -1 41.9
    -10 -14 1 63.69
    -11 14 1 209.28
    -11 -14 -1 191.58
    -11 14 -1 177.68
    -11 -14 1 197.88
    0 15 -1 1.7
    0 -15 -1 -4.2
    0 -15 1 2.3
    0 15 1 4.1
    0 15 -1 6.6
    0 15 1 -1.8
    1 -15 1 691.23
    -1 15 1 670.53
    -1 15 1 752.32
    -1 -15 -1 740.73
    1 15 -1 729.93
    1 15 -1 685.63
    1 15 1 720.33
    -1 15 -1 727.43
    -1 15 -1 669.83
    1 15 1 680.83
    -1 -15 1 679.83
    1 -15 -1 683.53
    2 15 -1 43.2
    2 15 -1 46.5
    -2 15 1 45.3
    -2 -15 -1 40.2
    2 -15 1 50.29
    -2 15 1 38
    2 15 1 52.69
    -2 15 -1 45.4
    -2 15 -1 48.6
    -2 -15 1 33.7
    2 -15 -1 44.7
    2 15 1 52.49
    -3 -15 -1 341.27
    3 15 -1 328.87
    3 15 -1 335.37
    3 -15 1 323.17
    -3 15 1 347.27
    -3 15 1 333.67
    -3 -15 1 326.77
    3 15 1 337.57
    -3 15 -1 343.57
    -3 15 -1 313.17
    3 15 1 304.37
    3 -15 -1 311.27
    -4 15 1 740.53
    4 15 -1 793.32
    -4 15 1 770.72
    4 15 -1 784.42
    -4 -15 -1 726.73
    4 15 1 741.63
    4 15 1 796.62
    -4 15 -1 753.02
    -4 15 -1 742.93
    -4 -15 1 777.22
    4 -15 -1 773.72
    -5 15 1 -1.3
    5 15 -1 2.4
    -5 15 1 0.4
    -5 -15 -1 2.2
    5 15 -1 -3.7
    5 15 1 -5.3
    -5 -15 1 2.7
    5 15 1 4
    -5 15 -1 -0.4
    -5 15 -1 2.2
    6 15 -1 463.95
    -6 15 1 489.85
    -6 -15 -1 516.05
    -6 15 1 523.05
    -6 15 -1 483.45
    6 15 1 471.55
    -6 15 -1 506.65
    6 15 1 478.95
    -6 -15 1 488.75
    7 15 -1 -6.6
    -7 -15 -1 1
    -7 15 1 2.2
    -7 -15 1 -2.9
    -7 15 -1 -0.9
    7 15 1 6.6
    7 15 1 -0.2
    -8 -15 -1 28.3
    -8 15 1 25.6
    8 15 -1 13.6
    8 15 1 26.6
    -8 -15 1 27.1
    -8 15 -1 33
    -9 15 1 108.49
    9 15 -1 95.39
    -9 -15 -1 116.29
    -9 -15 1 113.19
    9 15 1 106.19
    -9 15 -1 133.49
    10 15 -1 530.15
    -10 15 1 507.15
    -10 15 -1 531.85
    -10 -15 1 536.65
    10 15 1 544.65
    0 16 -1 1150.68
    0 16 -1 1242.48
    0 16 1 1176.38
    0 -16 1 1239.98
    0 -16 -1 1217.38
    0 16 1 1246.98
    -1 16 1 4.8
    1 -16 1 -1.3
    1 16 -1 -1.5
    1 16 -1 5.5
    -1 -16 -1 4.9
    -1 16 1 1.1
    -1 16 -1 4
    -1 16 -1 -1.1
    -1 -16 1 1.7
    1 -16 -1 2.3
    1 16 1 -1.3
    1 16 1 1.7
    -2 16 1 85.79
    -2 -16 -1 68.29
    2 16 -1 76.19
    -2 16 1 79.69
    2 -16 1 110.99
    2 16 -1 71.59
    -2 -16 1 72.39
    2 16 1 101.39
    2 16 1 68.39
    2 -16 -1 87.99
    -2 16 -1 73.89
    -2 16 -1 75.79
    -3 16 1 388.56
    3 16 -1 311.97
    -3 16 1 362.36
    -3 -16 -1 368.46
    3 16 -1 322.47
    3 -16 1 321.87
    3 -16 -1 335.97
    -3 16 -1 356.26
    -3 -16 1 356.96
    -3 16 -1 357.26
    3 16 1 320.57
    3 16 1 393.36
    -4 16 1 76.09
    4 16 -1 58.49
    4 -16 1 66.99
    4 16 -1 72.19
    -4 -16 -1 81.89
    -4 16 1 66.69
    4 16 1 56.49
    -4 16 -1 65.89
    4 -16 -1 77.79
    -4 16 -1 61.69
    4 16 1 56.09
    -4 -16 1 70.59
    -5 16 1 1.1
    -5 -16 -1 2.6
    5 16 -1 -3.3
    -5 16 1 4
    -5 -16 1 -4.3
    5 16 1 3.9
    5 16 1 4.6
    5 -16 -1 6.3
    -5 16 -1 -1.8
    -5 16 -1 2.6
    -6 -16 -1 199.28
    -6 16 1 231.88
    -6 16 1 216.48
    6 16 -1 191.58
    -6 16 -1 230.38
    6 16 1 201.98
    -6 16 -1 235.88
    -6 -16 1 227.58
    6 16 1 248.98
    7 16 -1 400.36
    -7 16 1 448.56
    -7 -16 -1 403.56
    -7 16 -1 440.76
    7 16 1 407.76
    -7 -16 1 419.56
    -8 -16 -1 157.98
    -8 16 1 148.69
    8 16 1 143.89
    -8 16 -1 164.68
    -8 -16 1 172.48
    -9 16 1 174.38
    -9 16 -1 174.48
    0 17 1 4
    0 -17 -1 -0.8
    0 17 -1 -4.4
    0 -17 1 5.3
    0 17 -1 4.7
    0 17 1 0
    1 17 -1 135.89
    1 17 -1 125.59
    -1 -17 -1 129.09
    -1 17 1 129.39
    1 -17 1 127.39
    -1 17 1 130.89
    1 17 1 135.59
    1 -17 -1 129.09
    1 17 1 151.28
    -1 17 -1 124.19
    -1 17 -1 120.79
    -1 -17 1 128.59
    -2 17 1 150.18
    -2 -17 -1 129.19
    2 17 -1 153.38
    2 17 -1 130.59
    -2 17 1 143.99
    2 -17 1 140.59
    -2 17 -1 144.99
    2 17 1 133.29
    2 -17 -1 162.88
    2 17 1 161.88
    -2 -17 1 152.98
    -2 17 -1 143.69
    -3 17 1 39.2
    -3 17 1 22.2
    -3 -17 -1 29.6
    3 17 -1 24.5
    3 -17 1 51.39
    3 17 -1 46
    -3 17 -1 45.6
    3 -17 -1 30.6
    3 17 1 26.9
    -3 17 -1 26.5
    3 17 1 34.4
    -3 -17 1 34.7
    4 17 -1 5
    -4 -17 -1 -3.7
    4 17 -1 0.5
    -4 17 1 5.8
    -4 17 1 6.9
    4 -17 1 -2.6
    4 -17 -1 6.1
    4 17 1 -0.8
    -4 17 -1 0.6
    4 17 1 5.3
    -4 17 -1 2.8
    -4 -17 1 8.2
    -5 17 1 169.18
    5 -17 1 137.59
    -5 17 1 130.69
    -5 -17 -1 148.89
    5 -17 -1 136.29
    -5 -17 1 146.19
    -5 17 -1 159.98
    -5 17 -1 131.39
    5 17 1 148.09
    -6 17 1 0.8
    -6 17 1 3.2
    -6 -17 -1 1
    -6 17 -1 2.9
    -6 17 -1 5.7
    6 -17 -1 2.7
    -6 -17 1 3
    6 17 1 -1.4
    -7 17 1 64.99
    -7 17 -1 38.9
    0 18 -1 149.59
    0 -18 1 134.99
    0 18 1 129.39
    0 -18 -1 121.69
    1 -18 1 361.76
    1 18 -1 351.16
    -1 18 1 352.16
    -1 -18 -1 323.17
    -1 18 -1 350.06
    1 -18 -1 337.37
    -1 -18 1 362.96
    1 18 1 325.67
    2 -18 1 286.37
    -2 -18 -1 288.57
    -2 18 1 287.37
    2 18 -1 290.77
    -2 18 -1 314.27
    2 -18 -1 324.87
    2 18 1 292.77
    -2 -18 1 316.37
    -3 18 1 36.5
    -3 -18 -1 26.2
    3 -18 1 14.5
    3 18 -1 25.9
    3 18 1 20.9
    -3 -18 1 30.8
    -3 18 -1 28.5
    3 -18 -1 4.5
    -4 18 1 88.49
    4 -18 1 85.39
    4 -18 -1 86.29
    -4 18 -1 70.09
    -4 18 -1 91.69
    4 18 1 85.89
    -5 18 1 207.78
    5 -18 -1 212.08
    -5 18 -1 197.08
    5 18 1 205.48
    -5 18 -1 218.38
    0 0 2 384.36
    0 0 -2 359.26
    0 0 -2 365.96
    0 0 2 370.46
    0 0 -2 368.96
    0 0 -2 392.86
    0 0 2 359.76
    -1 0 -2 104.49
    1 0 2 101.29
    1 0 -2 110.69
    1 0 -2 106.99
    -1 0 2 117.09
    1 0 -2 106.19
    -1 0 -2 101.69
    -1 0 2 112.49
    -2 0 -2 346.97
    2 0 2 355.26
    2 0 -2 384.16
    -2 0 2 353.96
    -2 0 2 374.56
    -2 0 -2 370.36
    2 0 2 357.06
    2 0 -2 355.96
    -2 0 2 357.46
    2 0 -2 352.06
    -3 0 2 2482.15
    3 0 -2 2566.64
    3 0 -2 2541.55
    -3 0 -2 2543.85
    -3 0 2 2553.34
    3 0 -2 2592.54
    -3 0 2 2569.54
    -3 0 -2 2550.34
    3 0 2 2509.85
    -4 0 -2 2541.45
    4 0 -2 2492.45
    -4 0 2 2502.45
    4 0 2 2422.86
    -4 0 2 2415.96
    4 0 2 2480.05
    -4 0 2 2544.45
    4 0 -2 2528.25
    -4 0 2 2416.26
    4 0 -2 2569.74
    -4 0 -2 2422.26
    5 0 -2 389.46
    -5 0 2 388.86
    -5 0 2 412.76
    -5 0 2 396.96
    5 0 2 381.16
    5 0 -2 392.66
    -5 0 -2 399.66
    5 0 2 378.66
    5 0 2 395.26
    -5 0 2 374.66
    -5 0 -2 376.76
    5 0 -2 381.56
    6 0 -2 467.95
    6 0 -2 476.25
    -6 0 2 491.35
    6 0 2 475.05
    -6 0 2 494.25
    -6 0 -2 475.45
    6 0 -2 484.85
    6 0 2 473.25
    -6 0 2 480.45
    -6 0 2 463.85
    -7 0 2 7845.72
    -7 0 2 7608.04
    7 0 2 7562.14
    7 0 -2 7801.52
    7 0 2 7343.96
    -7 0 2 7488.35
    -7 0 -2 7798.32
    7 0 -2 7734.73
    7 0 -2 7475.05
    -8 0 2 1131.79
    -8 0 2 1157.58
    8 0 -2 1180.68
    8 0 2 1122.39
    8 0 -2 1161.38
    8 0 2 1132.29
    -8 0 2 1196.18
    8 0 -2 1144.39
    -8 0 -2 1223.98
    -9 0 2 3869.71
    9 0 -2 3839.32
    -9 0 2 4010.6
    9 0 2 3807.32
    -9 0 -2 4035.3
    9 0 2 3810.72
    -10 0 -2 5.4
    10 0 2 3.2
    10 0 -2 7
    -10 0 2 3.8
    11 0 -2 313.07
    -11 0 2 298.47
    -11 0 -2 335.57
    -12 0 -2 17.8
    12 0 -2 11.6
    -12 0 2 9.8
    -13 0 -2 198.18
    13 0 -2 188.98
    -13 0 2 201.18
    -14 0 -2 24.8
    14 0 -2 24.3
    -14 0 2 22.5
    -15 0 2 5
    -15 0 -2 3
    -16 0 -2 108.79
    -16 0 2 110.49
    -17 0 -2 557.44
    0 1 -2 0.1
    0 1 2 2.2
    0 1 2 0.1
    0 -1 -2 1.3
    0 1 -2 1.1
    -1 1 2 4775.82
    1 1 -2 4694.13
    -1 -1 -2 4669.03
    1 -1 2 4359.36
    -1 1 2 4852.01
    -1 -1 -2 4536.35
    -1 -1 -2 5012.4
    1 1 -2 4887.41
    1 1 2 4747.23
    -1 1 -2 4400.36
    1 1 2 4497.45
    1 1 2 4849.92
    1 -1 -2 4486.85
    -1 1 -2 4729.03
    1 -1 -2 4434.16
    -1 -1 2 4803.82
    1 -1 -2 4723.53
    -1 -1 2 4735.33
    -2 -1 -2 2963.4
    2 -1 2 2983.3
    -2 1 2 3269.27
    2 1 -2 3145.09
    2 1 -2 3119.49
    2 1 -2 3095.89
    -2 -1 -2 3194.58
    -2 1 2 3044.6
    -2 1 2 3089.49
    2 -1 -2 2938.31
    -2 1 -2 3001.3
    -2 -1 2 3059.99
    2 1 2 2932.51
    2 1 2 3065.99
    -2 1 -2 3035.5
    -2 -1 2 3389.86
    -2 1 -2 2974.9
    2 1 2 3079.09
    2 -1 -2 3176.58
    3 1 -2 1014.9
    -3 -1 -2 977.6
    3 1 -2 1074.19
    -3 1 2 1015.3
    -3 -1 -2 1044.2
    -3 1 2 1060.39
    -3 1 2 1014.5
    3 -1 2 995.9
    3 -1 2 1023.2
    3 1 -2 1022.4
    3 1 2 1072.29
    3 1 2 1039.8
    -3 1 -2 1056.59
    3 -1 -2 1038.4
    -3 1 -2 983.7
    -3 -1 2 1062.89
    -3 -1 2 1027.1
    3 -1 -2 1061.79
    3 1 2 1007.9
    -3 1 -2 1035.5
    -4 1 2 554.64
    4 1 -2 549.25
    4 -1 2 505.55
    4 -1 2 521.15
    4 1 -2 516.15
    -4 1 2 515.55
    -4 -1 -2 499.95
    -4 -1 -2 541.35
    -4 1 2 505.35
    4 1 -2 522.85
    -4 1 2 530.25
    4 1 2 547.15
    4 -1 -2 529.85
    4 1 2 536.95
    -4 -1 2 532.35
    -4 1 -2 508.05
    -4 -1 2 498.85
    4 1 2 496.25
    4 -1 -2 515.25
    5 1 -2 399.26
    -5 1 2 409.16
    -5 -1 -2 418.86
    -5 1 2 402.56
    5 1 -2 392.86
    5 1 -2 388.96
    -5 -1 -2 386.36
    -5 1 2 387.06
    -5 1 2 382.46
    5 -1 2 374.86
    5 -1 -2 379.66
    5 1 2 411.96
    -5 1 -2 432.76
    5 -1 -2 384.76
    5 1 2 414.76
    5 1 2 388.86
    -5 -1 2 413.46
    -5 -1 2 388.56
    -6 1 2 321.47
    6 1 -2 308.17
    -6 1 2 310.87
    6 1 -2 322.87
    -6 -1 -2 330.17
    -6 -1 -2 300.97
    6 -1 2 296.97
    -6 1 2 303.77
    6 1 -2 312.97
    -6 1 2 311.17
    -6 -1 2 319.67
    -6 -1 2 320.27
    6 1 2 290.87
    -6 1 -2 336.67
    6 -1 -2 312.97
    6 1 2 322.77
    -6 -1 2 319.17
    6 -1 -2 297.97
    6 1 2 308.97
    7 1 -2 5.2
    -7 -1 -2 5.4
    7 1 -2 5.5
    -7 1 2 3.7
    -7 1 2 3
    7 -1 2 2.9
    7 -1 2 1.4
    7 1 -2 6.6
    -7 1 2 3.9
    7 -1 -2 0.6
    7 -1 -2 1.4
    -7 -1 2 5
    -7 1 -2 7.6
    7 1 2 2.8
    7 1 2 5.5
    7 1 2 4.5
    -7 -1 2 2.4
    -7 -1 2 5
    -8 -1 -2 164.78
    8 -1 2 142.69
    8 1 -2 162.68
    -8 1 2 156.58
    -8 -1 -2 149.59
    8 1 -2 162.78
    8 1 -2 155.28
    -8 1 2 152.28
    -8 1 2 168.58
    8 -1 2 150.58
    8 -1 -2 164.38
    -8 1 -2 166.88
    -8 -1 2 174.88
    8 1 2 142.29
    -8 -1 2 164.48
    -8 -1 2 163.68
    8 1 2 150.18
    8 -1 -2 150.68
    8 1 2 153.48
    -9 -1 -2 681.53
    -9 1 2 638.24
    -9 1 2 682.33
    9 1 -2 691.93
    9 1 -2 664.93
    9 1 -2 656.43
    9 -1 2 624.54
    9 -1 2 711.93
    -9 1 2 648.14
    -9 -1 2 699.53
    9 1 2 649.93
    9 1 2 631.94
    9 -1 -2 680.53
    -9 -1 2 687.63
    -9 -1 2 681.33
    -9 1 -2 687.33
    -10 -1 -2 23.6
    10 1 -2 24.7
    10 -1 2 23.7
    -10 1 2 27.8
    10 -1 -2 21.6
    -10 -1 2 17.8
    -10 -1 2 27
    -10 1 -2 28.1
    10 1 2 26.7
    10 1 2 16.4
    -11 1 2 139.69
    -11 -1 -2 135.49
    11 1 -2 150.08
    11 -1 -2 146.99
    -11 -1 2 135.59
    -11 1 -2 146.99
    12 1 -2 278.67
    -12 -1 -2 299.17
    -12 1 2 270.17
    -12 -1 2 290.47
    -12 1 -2 286.67
    12 -1 -2 290.77
    13 1 -2 1292.47
    -13 1 2 1285.97
    -13 -1 -2 1376.36
    13 -1 -2 1224.78
    -13 1 -2 1281.77
    -13 -1 2 1319.97
    -14 -1 -2 27.9
    14 1 -2 19.8
    -14 1 2 19.5
    -14 -1 2 25.9
    -14 1 -2 29
    -15 -1 -2 19.7
    15 1 -2 29.4
    -15 1 2 16.8
    -15 -1 2 26.2
    -15 1 -2 20.8
    -16 -1 -2 56.89
    -16 1 2 57.09
    -16 -1 2 68.99
    -16 1 -2 56.99
    -17 -1 -2 419.26
    -17 1 -2 435.56
    0 2 2 2121.49
    0 2 -2 2020.5
    0 -2 -2 2108.59
    0 2 -2 2099.09
    -1 2 2 6773.42
    -1 -2 -2 6860.11
    1 2 -2 7103.59
    -1 2 -2 6711.83
    1 2 2 6576.74
    -1 2 -2 6944.81
    -1 -2 2 6867.81
    1 2 2 6968.4
    2 2 -2 3.2
    2 2 -2 0
    2 2 -2 0.9
    -2 -2 -2 -0.5
    -2 2 2 5
    -2 2 2 1.9
    -2 2 2 0
    2 2 2 -0.5
    -2 2 -2 0.9
    -2 -2 2 3
    -2 2 -2 0.8
    2 2 2 0.3
    -2 2 -2 -2.2
    2 -2 -2 -1.9
    -2 -2 2 -1
    2 2 2 0.2
    -3 2 2 3.6
    3 2 -2 1.4
    -3 -2 -2 2.5
    3 -2 2 2.3
    -3 2 2 2
    3 2 -2 2.7
    -3 -2 -2 7.2
    3 2 -2 1
    -3 2 2 2.6
    -3 2 -2 4
    -3 -2 2 1.5
    3 2 2 2.5
    3 2 2 3.1
    3 -2 -2 0.5
    -3 2 -2 3.2
    3 2 2 2.4
    -3 -2 2 1.5
    -3 2 -2 2.4
    -4 -2 -2 1482.35
    -4 -2 -2 1553.44
    4 2 -2 1420.46
    -4 2 2 1444.56
    4 -2 2 1420.86
    -4 2 2 1432.86
    -4 2 2 1467.65
    4 2 -2 1440.16
    4 2 -2 1500.75
    -4 -2 2 1473.75
    4 2 2 1479.25
    -4 2 -2 1505.45
    4 -2 -2 1413.36
    -4 2 -2 1459.15
    4 2 2 1421.06
    4 -2 -2 1474.45
    -4 -2 2 1496.85
    4 2 2 1509.95
    -4 2 -2 1462.85
    4 2 2 1443.46
    -5 2 2 519.75
    -5 -2 -2 549.25
    5 -2 2 510.15
    5 2 -2 555.24
    -5 2 2 511.85
    5 2 -2 491.55
    5 2 -2 524.75
    -5 -2 -2 532.55
    -5 2 2 519.15
    -5 -2 2 534.55
    -5 2 -2 544.75
    5 2 2 514.65
    -5 -2 2 568.14
    -5 2 -2 509.55
    5 2 2 486.65
    5 -2 -2 506.05
    5 2 2 539.85
    -5 2 -2 525.15
    5 2 2 530.75
    5 -2 -2 516.95
    -6 2 2 16.9
    -6 2 2 16.3
    6 2 -2 19.8
    6 2 -2 18.2
    -6 2 2 31.1
    6 2 -2 19.3
    -6 -2 -2 23
    -6 -2 2 27.2
    -6 2 -2 24.9
    -6 2 -2 18.7
    6 2 2 22
    -6 -2 2 20.3
    6 -2 -2 27.1
    6 2 2 17.7
    6 -2 -2 23.1
    6 2 2 21.6
    7 2 -2 1.6
    -7 2 2 3.7
    -7 -2 -2 -1
    7 2 -2 2.1
    7 2 -2 5.2
    -7 2 2 2.6
    -7 2 2 2.1
    7 -2 2 1.2
    -7 2 -2 1
    7 2 2 1.6
    7 -2 -2 2.6
    7 2 2 2.7
    -7 -2 2 0.9
    -7 2 -2 1.1
    7 -2 -2 0.5
    -7 -2 2 5.4
    7 2 2 4.2
    -8 2 2 8.2
    -8 2 2 7.9
    8 -2 2 7.4
    8 2 -2 8.8
    8 2 -2 8.6
    -8 2 2 8.2
    8 -2 2 11.9
    8 2 -2 10.8
    -8 -2 -2 8.7
    8 2 2 12.6
    8 2 2 7.8
    8 -2 -2 8.5
    -8 -2 2 6.4
    -8 2 -2 0.6
    8 2 2 9
    -8 -2 2 11.1
    8 -2 -2 8.5
    9 2 -2 88.79
    -9 2 2 96.39
    9 2 -2 90.79
    -9 -2 -2 86.89
    -9 2 2 91.39
    -9 2 2 99.99
    9 2 -2 103.09
    9 -2 2 97.39
    -9 -2 2 95.49
    -9 -2 2 89.79
    -9 2 -2 86.49
    9 2 2 94.79
    9 2 2 94.89
    -9 -2 2 93.79
    9 -2 -2 92.69
    -10 2 2 444.56
    -10 -2 -2 463.05
    -10 2 2 465.95
    10 2 -2 452.65
    10 2 2 456.25
    -10 -2 2 446.06
    10 -2 -2 461.85
    -10 -2 2 493.55
    -10 2 -2 483.25
    -10 -2 2 463.35
    -11 2 2 953.4
    11 2 -2 921.61
    -11 -2 -2 951.6
    -11 2 -2 910.51
    -11 -2 2 977.5
    -11 -2 2 898.11
    11 -2 -2 934.01
    -12 -2 -2 42.5
    12 2 -2 43.8
    -12 2 2 36.9
    -12 2 -2 47.6
    -12 -2 2 44.8
    -12 -2 2 39.4
    12 -2 -2 37.2
    -13 -2 -2 158.38
    13 2 -2 147.69
    -13 2 2 148.49
    -13 -2 2 159.38
    13 -2 -2 165.88
    -13 2 -2 162.28
    14 2 -2 275.97
    -14 -2 -2 284.67
    -14 2 2 260.87
    -14 2 -2 272.97
    -14 -2 2 274.87
    -15 -2 -2 1580.04
    -15 2 2 1537.05
    15 2 -2 1519.45
    -15 -2 2 1529.15
    15 2 2 1533.65
    -15 2 -2 1543.05
    16 2 -2 122.39
    -16 -2 -2 116.99
    16 2 2 149.49
    -16 2 -2 152.68
    -16 -2 2 126.99
    -17 -2 -2 137.19
    -17 2 -2 121.19
    0 3 -2 -3.6
    0 -3 -2 -5.3
    0 3 2 -5.7
    0 3 2 -3.9
    1 3 -2 13.2
    -1 3 2 11.7
    -1 -3 -2 14.7
    -1 3 2 13.5
    -1 -3 2 13.4
    -1 3 -2 12
    -1 3 -2 16.2
    -1 3 -2 18.1
    1 3 2 16.2
    1 3 2 15.3
    -2 3 2 23.3
    -2 -3 -2 24.4
    -2 3 2 22.8
    -2 3 2 18.3
    2 3 -2 27.4
    -2 3 -2 25.6
    -2 3 -2 21.5
    -2 -3 2 18.5
    2 3 2 20
    -2 -3 2 20.2
    2 3 2 24
    2 3 2 23.4
    -2 3 -2 23.2
    3 3 -2 2314.67
    3 3 -2 2309.87
    -3 -3 -2 2328.37
    -3 -3 -2 2304.77
    3 3 -2 2332.47
    -3 3 2 2349.76
    -3 3 2 2333.17
    -3 3 2 2323.67
    3 3 2 2243.88
    -3 3 -2 2304.57
    -3 -3 2 2412.06
    -3 3 -2 2378.16
    3 3 2 2383.26
    -3 -3 2 2297.67
    -3 3 -2 2387.06
    3 3 2 2231.18
    4 3 -2 1798.72
    4 3 -2 1693.23
    -4 3 2 1700.93
    4 3 -2 1677.13
    -4 -3 -2 1737.73
    -4 3 2 1686.93
    -4 3 2 1712.83
    -4 -3 -2 1705.13
    -4 3 -2 1707.53
    4 3 2 1709.83
    -4 3 -2 1735.13
    4 -3 -2 1672.43
    -4 -3 2 1736.93
    -4 3 -2 1681.73
    -4 -3 2 1684.83
    4 3 2 1682.53
    4 3 2 1746.53
    -5 3 2 8804.72
    -5 3 2 8409.86
    -5 -3 -2 9015.2
    5 3 -2 9117.09
    5 3 -2 9045.89
    5 3 -2 8478.35
    5 3 -2 8875.71
    -5 -3 -2 9097.29
    -5 3 2 8828.32
    -5 3 -2 8759.42
    -5 3 -2 8787.82
    -5 -3 2 9177.58
    5 3 2 8870.01
    -5 3 -2 8828.12
    5 3 2 9046.2
    5 3 2 8808.02
    -5 -3 2 8633.04
    5 3 2 8694.93
    5 -3 -2 8758.92
    -6 -3 -2 1476.75
    -6 3 2 1483.55
    -6 3 2 1471.95
    -6 3 2 1516.35
    6 3 -2 1497.75
    -6 -3 -2 1508.65
    6 3 -2 1435.56
    6 -3 2 1383.46
    6 3 -2 1512.55
    6 3 -2 1477.45
    6 3 2 1457.55
    6 -3 -2 1452.35
    -6 3 -2 1428.46
    -6 -3 2 1539.55
    6 3 2 1450.95
    6 3 2 1434.06
    -6 3 -2 1485.25
    -6 3 -2 1466.85
    -6 -3 2 1481.55
    6 3 2 1454.45
    6 -3 -2 1433.76
    -7 -3 -2 721.63
    7 3 -2 683.63
    7 3 -2 736.43
    7 3 -2 692.63
    -7 -3 -2 735.83
    7 3 -2 660.23
    -7 3 2 666.53
    -7 3 2 686.43
    -7 3 2 714.63
    7 3 2 690.33
    -7 -3 2 696.33
    -7 3 -2 688.03
    7 3 2 678.03
    -7 3 -2 688.63
    7 -3 -2 709.83
    7 -3 -2 688.83
    -7 -3 2 698.53
    7 3 2 697.03
    7 3 2 730.63
    -8 3 2 214.18
    8 3 -2 221.28
    -8 3 2 224.98
    -8 3 2 214.88
    8 3 -2 221.18
    8 3 -2 213.68
    8 3 -2 200.08
    -8 -3 -2 234.68
    -8 -3 -2 221.28
    -8 -3 2 207.48
    8 3 2 228.58
    8 -3 -2 231.38
    -8 3 -2 229.48
    8 3 2 217.98
    -8 3 -2 244.68
    -8 -3 2 224.88
    8 3 2 224.68
    8 3 2 216.58
    -9 -3 -2 2563.94
    9 3 -2 2488.15
    9 3 -2 2398.36
    9 3 -2 2388.76
    -9 3 2 2517.05
    -9 3 2 2508.15
    9 3 -2 2448.35
    -9 3 2 2587.24
    -9 3 -2 2518.75
    -9 3 -2 2576.34
    9 3 2 2507.35
    9 3 2 2507.65
    9 -3 -2 2485.85
    -9 -3 2 2491.95
    9 3 2 2527.85
    9 3 2 2407.26
    -9 -3 2 2471.45
    -10 3 2 1107.19
    -10 3 2 1072.09
    -10 -3 -2 1104.29
    10 3 -2 1053.39
    10 3 -2 1121.69
    10 3 2 1065.69
    -10 3 -2 1086.79
    10 3 2 1066.29
    -10 -3 2 1049
    -10 -3 2 1122.59
    10 -3 -2 1089.29
    11 3 -2 1846.82
    -11 3 2 1924.31
    11 3 -2 1981.8
    -11 3 2 1843.22
    -11 -3 -2 1923.21
    -11 -3 2 1779.02
    11 -3 -2 1817.02
    11 3 2 1811.02
    11 3 2 1884.91
    -11 3 -2 1924.91
    -11 -3 2 1888.11
    -12 3 2 48.9
    -12 3 2 49.5
    12 3 -2 63.89
    -12 -3 -2 44.8
    -12 3 -2 44.8
    12 -3 -2 45
    12 3 2 44.9
    -12 -3 2 46.5
    -12 -3 2 54.09
    -13 -3 -2 124.79
    -13 3 2 119.99
    13 3 -2 130.89
    -13 -3 2 128.79
    13 3 2 125.59
    -13 3 -2 143.59
    14 3 -2 6.1
    -14 3 2 3.5
    -14 -3 -2 -2.5
    -14 -3 2 2.8
    14 3 2 0
    -14 3 -2 0.4
    -15 -3 -2 58.09
    15 3 -2 56.99
    -15 3 2 48
    15 3 2 57.29
    -15 3 -2 54.39
    -15 -3 2 61.89
    -16 -3 -2 86.59
    16 3 -2 71.59
    -16 3 -2 88.69
    -16 -3 2 77.59
    17 3 -2 1.1
    -17 -3 -2 1.9
    -17 3 -2 1.2
    0 4 2 779.82
    0 4 2 790.72
    0 4 -2 766.22
    0 -4 -2 767.52
    0 4 -2 769.02
    -1 4 2 3499.85
    -1 -4 -2 3652.93
    -1 4 2 3679.63
    -1 4 -2 3620.94
    -1 -4 2 3514.75
    1 4 2 3572.14
    1 4 2 3659.43
    -1 4 -2 3559.34
    -1 4 -2 3674.13
    -2 -4 -2 35.1
    -2 4 2 33.1
    2 4 -2 32.6
    -2 4 2 32.5
    -2 -4 2 31.3
    -2 4 -2 33.2
    -2 4 -2 34.6
    2 4 2 30
    2 4 2 32.8
    -2 4 -2 30.6
    3 4 -2 305.17
    -3 4 2 300.57
    -3 4 2 294.97
    -3 4 2 290.87
    -3 -4 -2 295.87
    -3 4 -2 293.07
    -3 -4 2 290.27
    -3 4 -2 298.17
    3 4 2 284.17
    3 4 2 288.87
    -3 4 -2 305.27
    -3 -4 2 300.77
    4 4 -2 346.57
    -4 4 2 313.87
    -4 -4 -2 337.07
    -4 4 2 324.27
    4 4 -2 320.27
    -4 -4 -2 328.57
    4 4 -2 342.97
    -4 4 2 343.27
    -4 4 -2 357.76
    -4 -4 2 341.67
    4 4 2 326.87
    -4 -4 2 331.87
    4 4 2 324.47
    -4 4 -2 347.17
    -4 4 -2 333.67
    4 4 2 325.97
    5 4 -2 583.54
    -5 4 2 556.24
    5 4 -2 592.44
    5 4 -2 562.14
    -5 4 2 565.64
    5 4 -2 557.14
    -5 4 2 595.54
    -5 -4 -2 558.44
    -5 -4 -2 577.94
    -5 -4 2 590.94
    5 4 2 554.54
    5 4 2 592.84
    5 4 2 552.14
    -5 4 -2 586.44
    -5 -4 2 595.04
    -5 4 -2 572.34
    -5 4 -2 588.34
    6 4 -2 47.4
    6 4 -2 47
    6 4 -2 42.3
    -6 4 2 54.19
    -6 -4 -2 48.2
    -6 4 2 48.2
    -6 -4 -2 53.39
    6 4 -2 49.3
    -6 4 2 47.6
    6 4 2 44.6
    -6 4 -2 46.8
    -6 4 -2 49.99
    -6 4 -2 50.79
    6 4 2 46.5
    -6 -4 2 52.39
    6 -4 -2 52.49
    -6 -4 2 53.49
    6 4 2 48
    -7 4 2 929.21
    -7 -4 -2 935.31
    -7 -4 -2 931.11
    7 4 -2 872.21
    -7 4 2 896.61
    -7 4 2 894.81
    7 4 -2 862.11
    7 4 -2 929.91
    7 4 -2 899.01
    -7 4 -2 912.41
    7 4 2 920.21
    7 4 2 875.21
    -7 -4 2 889.11
    -7 4 -2 937.71
    7 -4 -2 912.51
    7 4 2 900.11
    7 4 2 894.91
    -7 4 -2 959
    -7 -4 2 894.01
    8 4 -2 56.19
    -8 -4 -2 58.09
    -8 4 2 63.59
    8 4 -2 57.99
    8 4 -2 59.29
    -8 4 2 67.69
    -8 4 2 54.09
    -8 -4 -2 54.89
    8 4 -2 60.49
    8 4 2 53.59
    8 4 2 59.29
    -8 4 -2 47.1
    8 -4 -2 53.79
    -8 4 -2 63.69
    8 4 2 57.89
    -8 -4 2 61.89
    8 4 2 65.79
    -8 4 -2 54.59
    -8 -4 2 50.49
    -9 -4 -2 3.2
    -9 -4 -2 -0.7
    -9 4 2 1.1
    -9 4 2 4
    9 4 -2 4.9
    -9 4 2 3.2
    9 4 -2 1.9
    9 4 -2 4.6
    9 4 -2 2.9
    -9 4 -2 -0.3
    9 -4 -2 7.7
    9 4 2 2.8
    -9 -4 2 7.2
    9 4 2 3.1
    9 4 2 3.1
    -9 4 -2 11.4
    -9 -4 2 4.1
    -10 4 2 163.18
    10 4 -2 147.59
    10 4 -2 157.08
    10 4 -2 162.18
    -10 -4 -2 168.48
    -10 4 2 176.18
    10 4 2 185.58
    10 -4 -2 170.88
    10 4 2 168.98
    -10 4 -2 161.58
    -10 4 -2 177.58
    -10 -4 2 169.78
    -10 -4 2 155.18
    -11 4 2 599.84
    11 4 -2 629.84
    -11 -4 -2 619.44
    -11 4 2 605.24
    -11 -4 2 646.64
    11 4 2 607.04
    -11 -4 2 603.44
    11 -4 -2 600.84
    -11 4 -2 649.64
    11 4 2 639.44
    -12 4 2 263.47
    -12 4 2 232.48
    -12 -4 -2 216.28
    12 4 -2 219.18
    -12 -4 2 228.78
    12 4 2 204.58
    -12 4 -2 240.58
    -12 -4 2 230.18
    -13 -4 -2 60.59
    -13 4 2 57.19
    -13 4 2 52.89
    13 4 -2 60.29
    -13 4 -2 51.49
    -13 -4 2 58.39
    13 4 2 62.59
    -14 4 2 154.08
    -14 -4 -2 155.38
    14 4 -2 181.78
    14 4 2 183.58
    -14 4 -2 159.88
    -14 -4 2 170.78
    15 4 -2 740.63
    -15 -4 -2 696.43
    -15 4 2 691.13
    -15 4 -2 762.12
    15 4 2 701.73
    -15 -4 2 679.63
    16 4 -2 112.89
    -16 -4 -2 134.19
    -16 4 -2 136.49
    -16 -4 2 118.99
    17 4 -2 6.3
    -17 -4 -2 18.2
    -17 4 -2 2.9
    0 5 -2 -4.2
    0 5 2 -2.8
    0 5 2 -1.5
    0 -5 -2 1.8
    0 5 -2 0.8
    -1 5 2 2404.86
    -1 -5 -2 2379.46
    1 5 -2 2401.36
    -1 5 2 2296.47
    1 5 2 2364.56
    -1 5 -2 2456.65
    -1 -5 2 2368.86
    1 5 2 2440.66
    -1 5 -2 2358.16
    2 5 -2 1783.22
    -2 -5 -2 1756.22
    -2 5 2 1623.24
    -2 5 2 1756.62
    2 5 -2 1713.03
    -2 5 -2 1712.83
    -2 -5 2 1742.93
    2 5 2 1681.43
    -2 5 -2 1777.12
    -2 5 -2 1710.43
    2 5 2 1732.13
    -3 5 2 8110.19
    -3 5 2 8195.18
    3 5 -2 7929.31
    3 5 -2 8230.38
    -3 -5 -2 8048.79
    -3 5 2 8079.59
    -3 5 -2 8131.79
    -3 -5 2 8338.47
    3 5 2 8355.16
    -3 5 -2 8109.49
    -3 -5 2 8066.29
    3 5 2 7649.23
    -3 5 -2 8018.9
    -4 -5 -2 81.79
    -4 5 2 90.79
    -4 5 2 82.29
    -4 -5 -2 81.89
    -4 5 2 100.79
    4 5 -2 82.99
    4 5 -2 83.99
    4 5 2 80.59
    -4 5 -2 100.79
    -4 5 -2 85.59
    4 5 2 84.19
    -4 5 -2 81.69
    4 5 2 79.59
    -4 -5 2 91.49
    -4 -5 2 94.19
    5 5 -2 109.19
    -5 5 2 123.79
    -5 -5 -2 109.69
    -5 -5 -2 121.39
    5 5 -2 114.79
    -5 5 2 110.09
    -5 5 2 108.79
    -5 -5 2 116.29
    5 5 2 117.69
    -5 5 -2 105.79
    -5 -5 2 112.89
    -5 5 -2 117.79
    5 5 2 112.49
    5 5 2 117.29
    -5 5 -2 125.59
    6 5 -2 38.1
    -6 -5 -2 28.2
    -6 -5 -2 31.2
    -6 5 2 31.4
    -6 5 2 32.3
    6 5 -2 31
    -6 5 2 20.9
    6 5 -2 27.7
    6 5 2 28.8
    -6 5 -2 28.9
    -6 -5 2 27.3
    -6 5 -2 32.9
    6 5 2 30.6
    6 5 2 29.2
    -6 -5 2 29.2
    -6 5 -2 25.1
    -7 5 2 2.7
    7 5 -2 1.6
    7 5 -2 1
    7 5 -2 4.8
    -7 -5 -2 2.9
    -7 -5 -2 1.9
    7 5 -2 3.3
    -7 5 2 1.1
    -7 5 2 0.8
    7 5 2 -0.6
    -7 -5 2 0
    7 5 2 0.2
    -7 5 -2 1.2
    -7 5 -2 5.6
    7 5 2 1.1
    -7 -5 2 4
    -7 5 -2 3.4
    -8 5 2 79.99
    8 5 -2 66.79
    -8 -5 -2 62.99
    -8 5 2 84.09
    8 5 -2 81.69
    8 5 -2 72.99
    8 5 -2 92.79
    -8 5 2 84.49
    -8 -5 -2 72.39
    8 5 2 79.89
    8 5 2 73.19
    8 -5 -2 65.29
    -8 5 -2 88.59
    8 5 2 77.69
    -8 5 -2 69.29
    -8 5 -2 75.69
    -8 -5 2 70.09
    -8 -5 2 77.29
    -9 5 2 217.68
    9 5 -2 217.58
    9 5 -2 228.38
    9 5 -2 222.98
    -9 -5 -2 231.58
    -9 5 2 232.78
    -9 -5 -2 231.98
    -9 -5 2 243.88
    9 5 2 232.28
    9 5 2 214.58
    9 5 2 234.18
    -9 5 -2 217.48
    -9 5 -2 222.98
    -9 -5 2 235.88
    9 -5 -2 215.58
    10 5 -2 5.4
    -10 5 2 1
    10 5 -2 7.2
    10 5 -2 4.2
    -10 -5 -2 -0.5
    -10 5 2 2.2
    10 5 2 2.9
    -10 -5 2 2.5
    -10 5 -2 -0.4
    -10 5 -2 4.9
    10 5 2 10.9
    10 -5 -2 0.5
    -10 -5 2 1.4
    -11 5 2 747.43
    -11 5 2 798.72
    -11 -5 -2 790.72
    11 5 -2 813.82
    -11 -5 2 735.93
    -11 5 -2 814.22
    -11 5 -2 774.62
    -11 -5 2 794.42
    11 5 2 789.52
    11 5 2 797.02
    -12 -5 -2 397.66
    -12 5 2 379.76
    12 5 -2 378.46
    -12 5 2 399.06
    12 5 2 377.56
    12 5 2 367.96
    -12 5 -2 380.66
    -12 5 -2 426.46
    -12 -5 2 362.66
    -13 5 2 2049.2
    -13 5 2 2050.19
    13 5 -2 1979.7
    -13 -5 -2 2003.1
    -13 5 -2 2094.79
    13 5 2 2103.39
    -13 -5 2 2078.99
    -14 -5 -2 423.06
    -14 5 2 451.65
    -14 5 2 403.76
    14 5 -2 443.16
    -14 -5 2 449.26
    -14 5 -2 437.46
    14 5 2 408.06
    15 5 -2 -0.7
    -15 5 2 2.5
    -15 -5 -2 4.9
    -15 -5 2 -4.7
    -15 5 -2 4.5
    -16 -5 -2 95.69
    16 5 -2 93.89
    -16 -5 2 84.19
    -16 5 -2 85.59
    0 6 2 11.9
    0 6 -2 21.1
    0 6 2 15.5
    0 6 -2 11.3
    0 -6 -2 10.9
    -1 6 2 364.46
    -1 -6 -2 346.47
    1 6 -2 358.86
    1 6 -2 350.26
    -1 6 2 367.96
    -1 -6 2 360.96
    1 6 2 341.67
    -1 6 -2 355.36
    1 -6 -2 347.87
    -1 6 -2 365.46
    1 6 2 369.86
    2 6 -2 512.95
    -2 6 2 486.25
    -2 6 2 501.05
    -2 -6 -2 515.75
    -2 -6 2 525.95
    -2 6 -2 513.95
    2 6 2 527.95
    2 6 2 515.35
    -2 6 -2 525.45
    -2 6 -2 523.15
    3 6 -2 1857.91
    -3 -6 -2 2001.2
    -3 6 2 2020.1
    -3 6 2 1936.71
    3 6 -2 1979
    -3 6 -2 1979
    3 6 2 1907.01
    -3 -6 2 1960.3
    3 6 2 1961.4
    -3 6 -2 1989.7
    -3 6 -2 1957.1
    -4 -6 -2 305.17
    4 6 -2 291.97
    -4 6 2 290.67
    -4 6 2 301.47
    4 6 -2 299.47
    -4 6 2 303.77
    4 6 2 301.87
    -4 -6 2 315.27
    -4 6 -2 310.87
    -4 6 -2 300.37
    -4 6 -2 309.37
    -4 -6 2 293.47
    4 6 2 308.57
    -5 6 2 16.3
    -5 -6 -2 19.3
    -5 6 2 15.3
    5 6 -2 12.5
    -5 6 2 16.6
    -5 -6 -2 20.7
    5 6 -2 17.2
    5 6 2 22.2
    -5 6 -2 20.5
    -5 6 -2 14.7
    5 6 2 18.6
    -5 6 -2 19.8
    -5 -6 2 15.9
    -5 -6 2 19.1
    -6 -6 -2 731.33
    6 6 -2 729.13
    -6 6 2 728.03
    -6 6 2 740.73
    -6 -6 -2 749.53
    -6 6 2 726.73
    6 6 -2 765.92
    -6 -6 2 737.63
    -6 -6 2 756.02
    -6 6 -2 723.93
    6 6 2 717.23
    -6 6 -2 753.12
    6 6 2 773.02
    6 6 2 716.93
    -6 6 -2 763.92
    -7 6 2 7019.9
    -7 -6 -2 6778.12
    -7 6 2 7176.38
    7 6 -2 7340.87
    -7 -6 -2 7145.28
    7 6 -2 7186.48
    -7 6 2 7158.68
    7 6 -2 6792.12
    7 6 2 7149.68
    -7 6 -2 7122.59
    -7 6 -2 7210.08
    7 6 2 6905.21
    -7 -6 2 6814.92
    7 6 2 7182.78
    -7 -6 2 7165.88
    -7 6 -2 7195.58
    -8 -6 -2 908.21
    8 6 -2 871.21
    -8 6 2 857.51
    -8 6 2 946.91
    -8 6 2 888.11
    8 6 -2 878.91
    8 6 -2 864.91
    -8 -6 -2 852.01
    -8 6 -2 888.21
    -8 6 -2 917.41
    -8 -6 2 915.01
    8 6 2 880.01
    8 6 2 858.71
    8 6 2 893.91
    -8 -6 2 869.31
    9 6 -2 1847.82
    -9 6 2 1942.71
    9 6 -2 1758.92
    9 6 -2 1903.51
    -9 -6 -2 1895.71
    -9 6 2 1831.62
    9 6 2 1903.11
    -9 6 -2 1805.42
    -9 6 -2 1818.02
    9 6 2 1895.11
    -9 -6 2 1849.61
    -9 -6 2 1906.61
    9 6 2 1833.12
    10 6 -2 91.39
    -10 6 2 78.39
    -10 6 2 81.59
    10 6 -2 75.49
    -10 -6 -2 96.39
    -10 -6 2 79.09
    10 6 2 79.59
    -10 -6 2 75.89
    -10 6 -2 79.69
    -10 6 -2 95.39
    10 6 2 76.89
    -11 -6 -2 122.19
    11 6 -2 119.59
    -11 6 2 115.09
    -11 6 2 124.39
    -11 6 -2 125.29
    -11 -6 2 108.39
    -11 6 -2 126.69
    11 6 2 117.69
    -11 -6 2 106.09
    11 6 2 114.39
    12 6 -2 251.07
    -12 -6 -2 224.48
    -12 6 2 242.08
    -12 6 2 227.48
    12 6 2 215.28
    -12 -6 2 261.57
    -12 6 -2 249.18
    -12 6 -2 247.08
    12 6 2 257.37
    -13 6 2 144.89
    -13 6 2 141.89
    13 6 -2 156.08
    -13 -6 -2 155.48
    -13 6 -2 139.39
    13 6 2 133.69
    -13 -6 2 139.89
    -13 6 -2 151.08
    13 6 2 135.69
    -14 6 2 10.7
    14 6 -2 14.7
    -14 6 2 11.3
    -14 -6 -2 11.3
    -14 6 -2 3
    -14 -6 2 15.9
    15 6 -2 31.1
    -15 6 2 39.7
    -15 -6 -2 28.8
    -15 6 -2 40
    -15 -6 2 29.1
    16 6 -2 9.8
    -16 -6 -2 5.2
    -16 6 -2 1.9
    -16 -6 2 12.2
    0 7 2 -1.8
    0 7 2 2
    0 7 -2 -2.2
    0 -7 -2 2.2
    0 7 -2 -3.6
    -1 7 2 404.46
    1 7 -2 400.06
    1 7 -2 384.16
    -1 -7 -2 399.06
    -1 7 2 415.16
    1 -7 -2 389.26
    1 7 2 400.76
    1 7 2 387.66
    -1 -7 2 380.86
    -1 7 -2 393.96
    -1 7 -2 374.96
    2 7 -2 434.16
    -2 7 2 424.66
    -2 -7 -2 410.86
    -2 7 2 444.66
    2 7 2 433.56
    -2 7 -2 433.16
    -2 7 -2 421.26
    2 7 2 435.96
    -2 -7 2 419.56
    -3 -7 -2 920.31
    -3 7 2 948.01
    3 7 -2 937.41
    -3 7 2 912.71
    3 7 -2 947.11
    3 7 2 961.5
    3 7 2 918.81
    -3 7 -2 926.91
    -3 7 -2 936.71
    -3 -7 2 937.01
    -3 7 -2 988.7
    -4 7 2 47.2
    4 7 -2 37.9
    4 7 -2 44.3
    -4 -7 -2 46.6
    -4 7 2 43.5
    -4 -7 2 42
    -4 7 -2 41.2
    4 7 2 35.8
    -4 7 -2 34.3
    -4 -7 2 45
    -4 7 -2 39.3
    4 7 2 40.4
    -5 7 2 426.96
    -5 -7 -2 433.86
    5 7 -2 443.56
    -5 -7 -2 420.36
    -5 7 2 435.56
    5 7 -2 450.75
    -5 7 2 446.26
    -5 -7 2 437.06
    -5 7 -2 435.16
    -5 -7 2 420.56
    5 7 2 420.36
    5 7 2 438.46
    -5 7 -2 456.25
    -5 7 -2 449.56
    -6 7 2 321.67
    6 7 -2 272.07
    -6 7 2 278.07
    -6 7 2 270.47
    6 7 -2 294.47
    -6 -7 -2 282.27
    -6 -7 -2 300.67
    -6 7 -2 298.57
    -6 7 -2 283.97
    -6 -7 2 292.67
    -6 -7 2 282.47
    -6 7 -2 276.07
    6 7 2 295.97
    6 7 2 283.67
    -7 -7 -2 151.88
    -7 -7 -2 145.59
    -7 7 2 161.08
    -7 7 2 169.28
    7 7 -2 159.58
    7 7 -2 162.98
    -7 7 2 161.98
    -7 7 -2 170.28
    -7 7 -2 171.78
    -7 7 -2 162.68
    -7 -7 2 152.28
    -7 -7 2 161.68
    7 7 2 160.88
    7 7 2 168.18
    7 7 2 171.78
    -8 -7 -2 5.9
    -8 7 2 2.9
    -8 7 2 8.8
    -8 -7 -2 10
    8 7 -2 6.7
    8 7 -2 7.1
    -8 7 2 7.2
    -8 -7 2 6.3
    -8 -7 2 6.6
    8 7 2 1.5
    -8 7 -2 9.6
    8 7 2 4.9
    -8 7 -2 1.7
    8 7 2 4.2
    -9 7 2 399.46
    -9 -7 -2 394.66
    -9 7 2 442.16
    9 7 -2 385.86
    9 7 -2 395.76
    -9 7 -2 409.96
    9 7 2 401.06
    -9 -7 2 408.16
    -9 7 -2 412.26
    -9 -7 2 391.46
    9 7 2 423.86
    9 7 2 407.56
    -10 7 2 110.89
    -10 7 2 104.49
    -10 -7 -2 136.59
    10 7 -2 116.19
    10 7 -2 109.09
    10 7 2 114.19
    -10 -7 2 111.19
    10 7 2 116.29
    -10 7 -2 117.29
    -10 7 -2 120.99
    -10 -7 2 127.79
    -11 -7 -2 15.8
    -11 7 2 6.6
    -11 7 2 13.9
    11 7 -2 11.8
    -11 7 -2 14
    11 7 2 15.8
    11 7 2 15.3
    -11 -7 2 13.7
    -11 7 -2 13.2
    -12 7 2 14.4
    -12 -7 -2 9.4
    12 7 -2 7.1
    -12 7 2 15.7
    -12 7 -2 14.1
    -12 7 -2 19.4
    12 7 2 10.6
    12 7 2 10.7
    -12 -7 2 9.8
    -13 7 2 385.36
    13 7 -2 379.26
    -13 -7 -2 388.56
    -13 7 2 389.06
    -13 -7 2 375.56
    13 7 2 382.66
    -13 7 -2 387.46
    -13 7 -2 386.86
    13 7 2 380.36
    14 7 -2 81.89
    -14 -7 -2 85.69
    -14 7 2 91.99
    -14 7 2 78.49
    -14 -7 2 86.29
    -14 7 -2 71.79
    -14 7 -2 79.59
    14 7 2 76.09
    15 7 -2 36
    -15 7 2 44.5
    -15 -7 -2 24.6
    -15 -7 2 33.5
    -15 7 -2 29.6
    -16 7 2 36.7
    16 7 -2 44.6
    -16 -7 -2 40.1
    -16 -7 2 36.7
    -16 7 -2 25.6
    0 8 -2 1554.64
    0 8 2 1641.44
    0 8 2 1576.14
    0 -8 -2 1608.04
    0 8 -2 1584.84
    -1 -8 -2 4551.34
    1 8 -2 4674.83
    -1 8 2 4577.54
    1 8 -2 4705.03
    -1 8 2 4537.65
    -1 8 -2 4579.84
    1 -8 -2 4574.04
    -1 -8 2 4707.73
    1 8 2 4611.84
    1 8 2 4744.33
    -1 8 -2 4763.62
    2 8 -2 282.87
    -2 -8 -2 279.87
    2 8 -2 309.27
    -2 8 2 280.17
    -2 8 2 276.67
    -2 8 -2 282.77
    -2 8 -2 299.87
    2 8 2 283.07
    2 8 2 289.37
    -2 -8 2 293.57
    3 8 -2 144.19
    -3 8 2 128.09
    -3 8 2 140.19
    -3 -8 -2 141.19
    -3 8 -2 130.49
    -3 -8 2 133.79
    -3 8 -2 135.19
    3 8 2 144.19
    3 8 2 144.29
    -4 -8 -2 262.97
    4 8 -2 245.58
    4 8 -2 232.48
    -4 8 2 224.58
    -4 8 2 265.37
    -4 8 -2 267.37
    4 8 2 246.18
    -4 -8 2 264.17
    -4 8 -2 254.07
    -4 8 -2 246.28
    4 8 2 239.98
    -5 8 2 572.14
    -5 8 2 566.74
    5 8 -2 552.04
    -5 -8 -2 565.64
    5 8 -2 570.04
    5 8 2 574.04
    -5 -8 2 551.64
    -5 -8 2 584.94
    -5 8 -2 558.94
    5 8 2 594.94
    -5 8 -2 565.44
    -5 8 -2 575.64
    6 8 -2 224.58
    -6 8 2 199.78
    6 8 -2 211.48
    -6 8 2 227.68
    -6 8 2 189.28
    -6 -8 -2 200.38
    -6 -8 -2 217.48
    -6 8 -2 221.08
    -6 -8 2 193.98
    -6 8 -2 210.38
    -6 8 -2 206.78
    6 8 2 208.18
    6 8 2 194.28
    -6 -8 2 204.78
    -7 8 2 92.39
    -7 -8 -2 94.39
    -7 -8 -2 73.69
    7 8 -2 88.79
    -7 8 2 81.09
    -7 8 2 91.09
    7 8 -2 84.59
    -7 8 -2 85.19
    -7 8 -2 85.99
    7 8 2 77.09
    -7 8 -2 86.59
    -7 -8 2 85.49
    -7 -8 2 93.69
    7 8 2 80.29
    -8 8 2 9
    -8 8 2 6.8
    8 8 -2 3.1
    -8 -8 -2 10
    -8 8 2 5.8
    8 8 -2 4
    -8 -8 2 4.5
    8 8 2 6.2
    -8 8 -2 6.7
    8 8 2 12.1
    -8 -8 2 6.8
    -8 8 -2 1.8
    -9 -8 -2 600.24
    -9 8 2 609.64
    -9 8 2 623.24
    9 8 -2 587.24
    9 8 2 608.94
    9 8 2 597.84
    -9 -8 2 554.04
    -9 8 -2 586.94
    -9 8 -2 584.34
    -9 -8 2 598.34
    9 8 2 606.54
    10 8 -2 163.08
    -10 8 2 158.68
    -10 8 2 172.48
    -10 -8 -2 159.68
    -10 8 -2 163.98
    -10 8 -2 151.88
    -10 -8 2 157.88
    10 8 2 168.28
    10 8 2 161.18
    -10 -8 2 157.68
    -11 8 2 422.96
    -11 8 2 421.66
    11 8 -2 438.06
    -11 -8 -2 440.26
    11 8 2 413.36
    -11 -8 2 436.96
    -11 8 -2 406.46
    11 8 2 410.16
    -11 8 -2 450.75
    12 8 -2 82.39
    -12 8 2 78.09
    -12 -8 -2 72.79
    -12 8 2 73.39
    -12 8 -2 75.99
    -12 8 -2 99.79
    12 8 2 81.49
    12 8 2 83.09
    -12 -8 2 90.89
    13 8 -2 115.99
    -13 -8 -2 121.79
    -13 8 2 120.79
    -13 8 2 122.79
    -13 8 -2 115.19
    13 8 2 100.69
    -13 8 -2 102.09
    -13 -8 2 108.69
    -14 8 2 212.08
    14 8 -2 219.48
    -14 8 2 203.08
    -14 -8 -2 187.88
    -14 8 -2 223.78
    14 8 2 188.58
    -14 -8 2 208.98
    -14 8 -2 221.18
    15 8 -2 1265.57
    -15 -8 -2 1350.16
    -15 8 2 1370.36
    15 8 2 1298.07
    -15 -8 2 1239.18
    -15 8 -2 1329.27
    0 -9 -2 1.1
    0 9 2 -1.8
    0 9 -2 2.1
    0 9 2 -1.6
    0 9 -2 0.9
    0 -9 2 2.6
    1 9 -2 131.59
    -1 -9 -2 137.69
    -1 9 2 135.09
    1 9 -2 121.99
    -1 9 2 135.79
    1 9 2 142.89
    -1 9 -2 140.89
    1 -9 -2 122.39
    -1 9 -2 125.59
    -1 -9 2 131.59
    1 9 2 138.99
    2 9 -2 -0.8
    -2 9 2 -0.6
    -2 -9 -2 -0.2
    2 9 -2 -0.1
    -2 9 2 1.6
    -2 9 -2 4
    2 9 2 2.1
    2 9 2 -3.2
    -2 -9 2 0.1
    -2 9 -2 2.2
    -3 -9 -2 178.68
    3 9 -2 208.78
    -3 9 2 204.58
    3 9 -2 190.58
    -3 9 2 190.48
    -3 9 -2 195.48
    -3 9 -2 199.88
    3 9 2 203.08
    3 9 2 194.08
    -4 9 2 154.58
    4 9 -2 143.09
    -4 -9 -2 140.79
    -4 9 2 148.29
    -4 -9 2 148.49
    -4 9 -2 153.38
    4 9 2 159.38
    4 9 2 154.88
    -4 9 -2 159.38
    5 9 -2 2970.4
    -5 9 2 3037
    -5 -9 -2 3071.69
    5 9 -2 3037.7
    -5 9 2 2984
    -5 -9 2 3031.9
    -5 9 -2 3048.09
    -5 -9 2 3015.5
    -5 9 -2 3102.59
    -5 9 -2 3048.79
    5 9 2 3015.4
    5 9 2 3052.29
    6 9 -2 730.13
    -6 9 2 728.23
    6 9 -2 713.93
    -6 9 2 706.93
    -6 -9 -2 707.83
    -6 -9 -2 716.73
    6 9 2 785.82
    -6 -9 2 778.22
    -6 9 -2 735.33
    -6 9 -2 754.22
    -6 9 -2 726.83
    -6 -9 2 713.83
    6 9 2 749.03
    -7 -9 -2 275.47
    -7 9 2 249.18
    7 9 -2 227.58
    -7 9 2 263.97
    -7 9 2 236.38
    7 9 -2 222.28
    -7 -9 2 238.88
    -7 9 -2 232.78
    -7 9 -2 252.67
    -7 -9 2 245.88
    7 9 2 244.38
    -7 9 -2 256.17
    7 9 2 258.87
    -8 9 2 7.4
    -8 9 2 0.4
    -8 9 2 2.3
    -8 -9 -2 3.4
    8 9 -2 1.9
    -8 9 -2 -5.2
    -8 -9 2 1.4
    -8 -9 2 -0.5
    8 9 2 1.1
    -8 9 -2 0
    8 9 2 -1.1
    -9 -9 -2 899.21
    9 9 -2 921.51
    -9 9 2 902.11
    -9 9 2 895.91
    9 9 2 910.01
    9 9 2 885.01
    -9 9 -2 879.31
    -9 -9 2 830.22
    -9 9 -2 919.81
    -9 -9 2 936.51
    -10 9 2 489.05
    10 9 -2 484.65
    -10 -9 -2 503.15
    -10 9 2 467.85
    -10 9 -2 467.75
    -10 9 -2 492.25
    10 9 2 485.55
    -10 -9 2 482.65
    10 9 2 498.35
    -11 9 2 918.71
    -11 9 2 944.91
    -11 -9 -2 911.41
    -11 9 -2 863.01
    11 9 2 885.91
    -11 9 -2 940.81
    -11 -9 2 919.41
    -12 9 2 3.4
    -12 -9 -2 3.7
    -12 9 2 2.6
    12 9 2 4.2
    -12 9 -2 0.8
    -12 -9 2 5.8
    12 9 2 5.7
    -12 9 -2 8.7
    -13 9 2 17.2
    -13 9 2 19.2
    -13 -9 -2 5.6
    -13 9 -2 10
    13 9 2 12.8
    -13 -9 2 12.9
    -13 9 -2 3.3
    -14 9 2 0.5
    -14 -9 -2 -3.6
    -14 9 2 -3
    -14 -9 2 0.3
    -14 9 -2 4.3
    14 9 2 2.5
    -14 9 -2 -4.7
    -15 9 2 76.59
    -15 -9 -2 61.39
    -15 -9 2 64.49
    -15 9 -2 79.79
    -15 9 -2 50.29
    15 9 2 68.39
    0 -10 -2 61.39
    0 10 -2 55.89
    0 10 2 70.59
    0 10 -2 60.19
    0 10 2 59.19
    0 -10 2 60.69
    -1 10 2 402.06
    -1 -10 -2 394.86
    -1 10 2 425.66
    1 10 -2 404.86
    1 10 -2 403.06
    1 10 2 410.26
    -1 -10 2 387.96
    -1 10 -2 417.36
    -1 10 -2 398.86
    1 -10 -2 394.46
    1 10 2 399.16
    -2 10 2 -1
    2 10 -2 -3
    2 10 -2 -0.7
    -2 10 2 -2.5
    -2 -10 -2 1.8
    2 10 2 0.4
    2 -10 -2 -4.3
    -2 10 -2 -1.8
    -2 10 -2 -1.1
    2 10 2 3.3
    -2 -10 2 -0.9
    -3 10 2 959.3
    -3 10 2 957.6
    -3 -10 -2 944.41
    3 10 -2 951.1
    3 10 -2 951.9
    3 10 2 911.91
    -3 -10 2 934.01
    -3 10 -2 933.11
    3 10 2 973.3
    -3 10 -2 891.71
    -4 10 2 28.8
    -4 10 2 39.1
    4 10 -2 39.6
    -4 -10 -2 48.4
    -4 10 -2 42
    4 10 2 35.4
    4 10 2 39.1
    -4 10 -2 46.1
    -4 -10 2 40.7
    -5 10 2 5.1
    -5 -10 -2 3
    5 10 -2 4.9
    -5 10 2 9.6
    5 10 -2 5.9
    -5 10 -2 10.2
    -5 -10 2 1.1
    -5 10 -2 2.2
    5 10 2 2.4
    -5 -10 2 2.3
    5 10 2 8.8
    -6 10 2 2.4
    6 10 -2 0.6
    -6 10 2 -1.6
    -6 -10 -2 1.3
    6 10 -2 -1.5
    -6 10 -2 3.4
    6 10 2 -2.6
    -6 10 -2 1.5
    -6 -10 2 2.6
    -6 10 -2 0.3
    -6 -10 2 0.2
    6 10 2 2.3
    -7 -10 -2 976.5
    -7 10 2 947.91
    -7 10 2 966.3
    7 10 -2 961.7
    7 10 -2 974.7
    -7 -10 2 923.31
    -7 10 -2 973.2
    -7 -10 2 966.5
    -7 10 -2 949.21
    7 10 2 953.6
    -7 10 -2 1006.7
    7 10 2 988.6
    -8 10 2 438.36
    8 10 -2 453.35
    -8 10 2 437.16
    -8 -10 -2 448.56
    -8 10 2 441.06
    -8 10 -2 453.55
    -8 -10 2 405.16
    -8 10 -2 441.46
    8 10 2 461.85
    -8 -10 2 438.36
    8 10 2 440.66
    -9 10 2 115.49
    -9 -10 -2 119.49
    9 10 -2 105.19
    -9 10 2 105.79
    -9 10 -2 117.89
    9 10 2 109.99
    -9 10 -2 116.39
    -9 -10 2 129.19
    9 10 2 107.59
    -10 -10 -2 66.29
    -10 10 2 58.19
    10 10 -2 63.69
    -10 10 2 64.49
    -10 10 -2 56.89
    10 10 2 54.89
    -10 -10 2 44.8
    -10 10 -2 63.49
    10 10 2 54.19
    -11 10 2 184.78
    -11 -10 -2 185.58
    -11 10 2 177.28
    11 10 2 169.68
    -11 -10 2 172.28
    -11 10 -2 166.48
    -11 10 -2 191.68
    -12 10 2 68.09
    -12 10 2 78.09
    -12 -10 -2 75.39
    -12 10 -2 86.09
    -12 -10 2 67.19
    -12 10 -2 66.79
    -13 -10 -2 1.5
    -13 10 2 -1.3
    -13 10 2 0.4
    -13 10 -2 -5.2
    -13 10 -2 1.7
    -13 -10 2 4.2
    -14 -10 -2 31
    -14 10 2 22.8
    -14 -10 2 26.2
    -14 10 -2 14.3
    -14 10 -2 16.3
    0 11 -2 0.6
    0 11 2 4.1
    0 -11 2 1.1
    0 -11 -2 -4.6
    0 11 2 -1.6
    0 11 -2 5.5
    -1 -11 -2 1681.73
    1 11 -2 1664.73
    -1 11 2 1733.03
    -1 11 2 1604.64
    1 11 -2 1663.23
    -1 -11 2 1730.43
    -1 11 -2 1664.83
    1 11 2 1684.03
    1 11 2 1674.63
    1 -11 -2 1679.53
    -1 11 -2 1713.73
    -2 -11 -2 430.26
    2 11 -2 434.56
    2 11 -2 422.46
    -2 11 2 431.16
    -2 11 2 440.56
    -2 11 -2 413.36
    2 11 2 440.96
    -2 11 -2 457.95
    -2 -11 2 428.16
    2 -11 -2 444.56
    2 11 2 424.26
    -3 11 2 2799.52
    -3 -11 -2 2997.6
    3 11 -2 2852.21
    3 11 -2 2823.32
    -3 11 2 2900.51
    3 11 2 2742.63
    -3 11 -2 2803.92
    -3 -11 2 2884.31
    3 11 2 2872.21
    -3 11 -2 2821.02
    -4 -11 -2 261.47
    -4 11 2 265.97
    4 11 -2 299.57
    -4 11 2 246.78
    4 11 -2 260.37
    4 11 2 254.57
    -4 11 -2 252.37
    -4 -11 2 261.97
    -4 11 -2 277.17
    4 11 2 281.87
    -5 11 2 286.17
    -5 11 2 326.57
    5 11 -2 295.37
    -5 -11 -2 285.07
    -5 11 -2 296.87
    -5 11 -2 300.67
    5 11 2 325.27
    5 11 2 286.97
    -5 -11 2 320.17
    -5 -11 2 301.57
    6 11 -2 2.9
    -6 11 2 3.5
    -6 11 2 3.3
    -6 -11 -2 2.5
    6 11 -2 -2.3
    -6 11 -2 1.1
    -6 -11 2 1.4
    -6 11 -2 -0.4
    6 11 2 2.7
    6 11 2 -4.6
    -6 -11 2 -1.8
    7 11 -2 28.8
    -7 11 2 19.8
    -7 -11 -2 21.9
    -7 11 2 29.9
    -7 11 -2 26.3
    -7 -11 2 26
    -7 11 -2 24.4
    -7 11 -2 36.3
    7 11 2 24.1
    -7 -11 2 22.7
    7 11 2 23.6
    8 11 -2 13
    -8 11 2 23.4
    -8 11 2 30.6
    -8 -11 -2 20
    -8 -11 2 17.7
    -8 11 -2 27.1
    -8 -11 2 21.4
    8 11 2 11.9
    8 11 2 27.3
    -8 11 -2 19.9
    -9 11 2 41.1
    -9 -11 -2 34.4
    9 11 -2 43.3
    -9 11 2 36.5
    9 11 2 30.4
    9 11 2 25.9
    -9 11 -2 41.9
    -9 -11 2 39.2
    -9 11 -2 35.7
    -10 11 2 -1.9
    10 11 -2 -2.4
    -10 -11 -2 2.2
    -10 11 2 -1.6
    -10 11 -2 1.6
    10 11 2 -0.8
    -10 -11 2 4.4
    10 11 2 2.8
    -10 11 -2 -5.1
    -11 11 2 579.14
    -11 11 2 589.24
    -11 -11 -2 553.64
    -11 -11 2 565.94
    -11 11 -2 547.75
    -11 11 -2 533.05
    -12 11 2 455.25
    -12 11 2 422.46
    -12 -11 -2 471.65
    -12 -11 2 445.76
    -12 11 -2 442.26
    -12 11 -2 435.76
    -13 11 2 1183.88
    -13 -11 -2 1262.27
    -13 11 2 1223.48
    -13 -11 2 1165.68
    -13 11 -2 1332.87
    -13 11 -2 1236.98
    -14 11 2 183.98
    -14 11 -2 143.09
    -14 -11 2 153.98
    -14 11 -2 168.78
    0 12 -2 24.2
    0 -12 -2 30.8
    0 12 2 20.4
    0 -12 2 20.3
    0 12 2 25
    0 12 -2 19.4
    1 -12 2 115.49
    -1 12 2 127.39
    -1 -12 -2 126.29
    -1 12 2 114.29
    1 12 -2 115.99
    1 12 -2 114.29
    -1 12 -2 110.49
    1 12 2 125.09
    1 12 2 136.79
    1 -12 -2 114.99
    -1 -12 2 123.39
    -1 12 -2 121.19
    -2 12 2 93.59
    2 12 -2 93.99
    2 12 -2 85.49
    -2 -12 -2 71.29
    -2 12 2 94.49
    -2 -12 2 95.49
    -2 12 -2 96.09
    -2 12 -2 99.79
    2 12 2 85.29
    2 -12 -2 83.39
    2 12 2 87.49
    -3 -12 -2 525.05
    3 12 -2 550.44
    -3 12 2 569.24
    3 12 -2 531.65
    -3 12 2 510.35
    3 -12 -2 557.64
    -3 12 -2 514.25
    -3 -12 2 549.35
    3 12 2 550.84
    -3 12 -2 542.55
    3 12 2 530.05
    4 12 -2 111.09
    4 12 -2 120.99
    -4 -12 -2 100.79
    -4 12 2 110.59
    -4 12 2 113.99
    -4 12 -2 124.39
    4 12 2 106.59
    -4 -12 2 109.79
    -4 12 -2 119.49
    4 12 2 113.79
    5 12 -2 28.9
    -5 12 2 24.1
    -5 12 2 20.7
    -5 -12 -2 24
    -5 12 -2 23.2
    5 12 2 27
    -5 12 -2 24.6
    5 12 2 18.9
    -5 -12 2 13.3
    6 12 -2 322.97
    6 12 -2 314.77
    -6 12 2 327.27
    -6 -12 -2 355.66
    -6 12 2 290.67
    6 12 2 311.87
    6 12 2 310.27
    -6 -12 2 336.67
    -6 12 -2 307.47
    -6 12 -2 332.37
    -7 -12 -2 1560.64
    7 12 -2 1570.54
    -7 12 2 1630.84
    -7 12 2 1640.44
    -7 12 -2 1577.24
    -7 12 -2 1619.94
    7 12 2 1584.84
    -7 -12 2 1616.84
    7 12 2 1594.94
    8 12 -2 390.16
    -8 12 2 393.16
    -8 -12 -2 389.46
    8 12 2 385.76
    8 12 2 406.36
    -8 12 -2 399.96
    -8 -12 2 425.56
    -8 12 -2 400.06
    -9 -12 -2 839.22
    -9 12 2 840.62
    9 12 -2 835.82
    -9 12 -2 794.62
    9 12 2 796.82
    9 12 2 775.52
    -9 -12 2 826.52
    -9 12 -2 807.32
    10 12 -2 1.7
    -10 12 2 2.6
    -10 -12 -2 0.2
    -10 -12 2 1.2
    10 12 2 4.9
    -10 12 -2 0.5
    10 12 2 -2.9
    -10 12 -2 1.1
    11 12 -2 158.78
    -11 -12 -2 135.89
    -11 12 2 121.49
    -11 12 2 146.99
    -11 12 -2 141.29
    -11 -12 2 145.79
    -11 12 -2 138.59
    -12 12 2 42.1
    -12 -12 -2 42.3
    -12 12 2 45.5
    -12 12 -2 50.69
    -12 12 -2 57.49
    -12 -12 2 36
    -13 12 2 27
    -13 -12 -2 43.2
    -13 -12 2 28.5
    -13 12 -2 32.4
    -13 12 -2 24
    0 13 -2 2.4
    0 -13 -2 0.2
    0 13 2 -0.7
    0 -13 2 -1.2
    0 13 -2 3.3
    0 13 2 -1
    -1 13 2 75.99
    1 13 -2 76.59
    1 13 -2 70.29
    -1 -13 -2 74.99
    1 -13 2 78.09
    -1 13 2 77.69
    1 13 2 74.99
    1 13 2 78.89
    -1 13 -2 80.29
    -1 -13 2 73.99
    -1 13 -2 83.59
    1 -13 -2 78.99
    2 13 -2 60.99
    2 13 -2 63.79
    -2 -13 -2 72.69
    -2 13 2 51.99
    -2 13 2 56.29
    -2 13 -2 60.29
    2 13 2 68.69
    -2 -13 2 60.09
    -2 13 -2 63.79
    2 13 2 66.99
    2 -13 -2 59.89
    -3 13 2 63.89
    3 13 -2 67.99
    -3 13 2 71.09
    -3 -13 -2 59.99
    3 13 -2 77.19
    -3 13 -2 58.89
    3 13 2 80.89
    3 -13 -2 69.99
    -3 -13 2 65.39
    3 13 2 68.19
    -3 13 -2 78.89
    4 13 -2 178.48
    -4 13 2 177.98
    4 13 -2 168.18
    -4 13 2 168.98
    -4 -13 -2 159.98
    -4 13 -2 176.18
    -4 -13 2 156.88
    -4 13 -2 155.38
    4 13 2 169.28
    4 13 2 154.58
    -5 -13 -2 441.36
    -5 13 2 479.35
    5 13 -2 488.75
    -5 13 2 475.65
    5 13 -2 462.55
    5 13 2 460.25
    5 13 2 463.15
    -5 -13 2 500.85
    -5 13 -2 481.35
    -5 13 -2 503.25
    6 13 -2 274.27
    -6 13 2 277.07
    -6 13 2 264.67
    -6 -13 -2 283.47
    -6 13 -2 297.07
    6 13 2 297.07
    6 13 2 276.87
    -6 -13 2 292.97
    -6 13 -2 289.67
    7 13 -2 209.28
    -7 13 2 200.78
    -7 -13 -2 208.68
    -7 13 2 192.78
    7 13 2 197.28
    7 13 2 221.18
    -7 -13 2 185.28
    -7 13 -2 188.58
    -8 13 2 44.3
    8 13 -2 60.89
    -8 -13 -2 75.79
    8 13 2 50.39
    -8 13 -2 43.2
    8 13 2 41.7
    -8 -13 2 53.09
    -9 13 2 573.84
    -9 -13 -2 531.95
    9 13 -2 508.05
    9 13 2 561.94
    -9 -13 2 575.74
    -9 13 -2 525.75
    9 13 2 531.25
    10 13 -2 32
    -10 -13 -2 30.6
    -10 13 2 39.6
    -10 13 -2 47.9
    -10 13 -2 36.2
    -10 -13 2 49.8
    10 13 2 43.5
    -11 13 2 120.99
    -11 -13 -2 106.19
    11 13 -2 109.59
    -11 13 -2 108.09
    -11 13 -2 90.09
    -11 -13 2 93.49
    -12 13 2 1.4
    -12 -13 -2 -2.1
    -12 13 -2 0
    -12 13 -2 -5.7
    -12 -13 2 -4.8
    0 14 -2 896.31
    0 14 2 970.8
    0 -14 2 982.2
    0 14 -2 949.6
    0 -14 -2 953.5
    0 14 2 921.91
    1 14 -2 1817.42
    1 14 -2 1730.83
    1 -14 2 1779.42
    -1 -14 -2 1735.33
    -1 14 2 1816.62
    -1 14 2 1790.72
    -1 -14 2 1782.32
    1 14 2 1777.92
    -1 14 -2 1753.92
    -1 14 -2 1881.51
    1 -14 -2 1787.72
    1 14 2 1827.72
    2 14 -2 154.68
    -2 14 2 134.59
    -2 -14 -2 129.69
    -2 14 2 136.09
    2 14 -2 142.99
    2 -14 2 155.18
    -2 14 -2 148.69
    2 -14 -2 154.78
    -2 -14 2 154.98
    2 14 2 138.59
    2 14 2 131.89
    -2 14 -2 143.49
    -3 -14 -2 32.5
    3 14 -2 35.8
    3 14 -2 19.9
    -3 14 2 33.3
    -3 14 2 31.5
    3 14 2 32.2
    3 -14 -2 34.5
    -3 -14 2 34.1
    -3 14 -2 31.8
    3 14 2 25.3
    -3 14 -2 27.8
    4 14 -2 249.58
    -4 -14 -2 270.27
    -4 14 2 231.48
    4 14 -2 274.27
    -4 14 2 245.98
    -4 -14 2 269.27
    -4 14 -2 248.88
    4 14 2 270.07
    4 -14 -2 271.67
    -4 14 -2 250.47
    4 14 2 262.07
    -5 -14 -2 457.85
    5 14 -2 472.85
    -5 14 2 435.36
    -5 14 2 452.25
    -5 14 -2 441.66
    5 14 2 433.56
    -5 -14 2 453.35
    5 14 2 438.96
    -5 14 -2 449.76
    6 14 -2 12.6
    -6 14 2 6
    -6 14 2 10.1
    -6 -14 -2 12.4
    -6 14 -2 10.7
    6 14 2 8.4
    -6 -14 2 5.6
    -6 14 -2 13.4
    6 14 2 12.9
    -7 14 2 185.08
    -7 -14 -2 173.28
    7 14 -2 173.88
    -7 14 2 164.98
    -7 14 -2 164.98
    7 14 2 169.38
    7 14 2 173.38
    -7 -14 2 191.78
    -8 14 2 121.99
    8 14 -2 114.69
    -8 -14 -2 117.09
    -8 14 -2 134.49
    8 14 2 95.89
    -8 -14 2 106.19
    8 14 2 114.89
    -9 -14 -2 233.68
    9 14 -2 204.68
    -9 14 2 189.68
    9 14 2 239.58
    -9 -14 2 241.98
    -9 14 -2 199.88
    9 14 2 239.78
    -10 -14 -2 83.09
    10 14 -2 81.59
    -10 14 2 102.39
    10 14 2 95.69
    -10 -14 2 83.09
    -10 14 -2 86.99
    -11 -14 -2 387.76
    -11 14 2 443.76
    11 14 -2 424.86
    -11 14 -2 470.95
    -11 -14 2 461.85
    0 15 2 -0.4
    0 -15 -2 1.8
    0 15 -2 -7.3
    0 15 -2 3.6
    0 15 2 1
    0 -15 2 4
    -1 15 2 45.3
    1 15 -2 36.4
    1 15 -2 39.7
    -1 15 2 39.5
    1 -15 2 42.9
    -1 -15 -2 46
    1 -15 -2 25.6
    -1 15 -2 40.6
    1 15 2 41.8
    -1 -15 2 40.1
    1 15 2 33.9
    -1 15 -2 38.4
    -2 15 2 119.19
    -2 15 2 124.39
    2 -15 2 112.79
    2 15 -2 111.29
    -2 -15 -2 96.29
    2 15 -2 97.19
    2 15 2 113.39
    -2 -15 2 108.69
    -2 15 -2 119.09
    -2 15 -2 130.99
    2 -15 -2 115.59
    2 15 2 107.89
    -3 15 2 36.1
    -3 15 2 44.2
    -3 -15 -2 32.4
    3 15 -2 37.5
    3 15 -2 32.7
    3 15 2 35.1
    -3 15 -2 34.5
    -3 15 -2 29.7
    3 15 2 42.8
    -3 -15 2 33.4
    3 -15 -2 37.3
    -4 -15 -2 51.69
    4 15 -2 51.19
    4 15 -2 55.39
    -4 15 2 46.9
    -4 15 2 38.9
    4 -15 -2 59.99
    4 15 2 47.4
    -4 15 -2 50.39
    4 15 2 58.59
    -4 -15 2 45.4
    -4 15 -2 64.39
    -5 15 2 763.72
    -5 15 2 715.43
    5 15 -2 747.03
    -5 -15 -2 722.53
    -5 15 -2 735.03
    5 -15 -2 748.93
    -5 -15 2 720.53
    5 15 2 724.43
    -5 15 -2 714.03
    5 15 2 754.02
    -6 -15 -2 116.49
    -6 15 2 107.79
    -6 15 2 86.29
    6 15 -2 103.39
    6 15 2 99.09
    6 15 2 106.39
    -6 15 -2 100.39
    -6 15 -2 109.69
    -6 -15 2 93.69
    -7 15 2 40.7
    -7 15 2 50.99
    7 15 -2 44.5
    -7 -15 -2 47.5
    7 15 2 66.69
    -7 15 -2 68.49
    7 15 2 39.5
    -7 -15 2 61.09
    -8 15 2 8.7
    -8 -15 -2 3.2
    8 15 -2 3.4
    -8 15 -2 -0.5
    8 15 2 -1.3
    8 15 2 5
    -8 -15 2 10
    9 15 -2 431.46
    -9 -15 -2 505.95
    -9 15 2 467.85
    -9 -15 2 472.85
    -9 15 -2 499.15
    9 15 2 437.36
    -10 15 2 48.8
    10 15 -2 45.5
    10 15 2 49.2
    -10 15 -2 34.3
    -10 -15 2 57.29
    0 -16 -2 63.29
    0 16 -2 55.29
    0 -16 2 68.59
    0 16 2 82.59
    0 16 2 57.29
    0 16 -2 64.09
    1 16 -2 10.6
    -1 16 2 11.3
    1 -16 2 8
    -1 -16 -2 10.7
    -1 16 2 15.5
    1 16 -2 7.3
    1 16 2 19.2
    -1 16 -2 10.4
    -1 16 -2 14.1
    1 -16 -2 11.5
    -1 -16 2 8.9
    1 16 2 13.5
    2 16 -2 69.99
    -2 -16 -2 75.29
    -2 16 2 68.69
    -2 16 2 55.79
    2 -16 2 76.19
    2 16 -2 82.09
    2 16 2 59.09
    2 16 2 80.09
    -2 16 -2 75.39
    -2 16 -2 82.79
    2 -16 -2 62.09
    -2 -16 2 83.79
    -3 16 2 181.78
    -3 -16 -2 172.78
    -3 16 2 166.58
    3 -16 2 198.98
    3 16 -2 174.18
    3 16 -2 179.88
    -3 16 -2 178.88
    3 -16 -2 172.78
    3 16 2 196.58
    3 16 2 178.38
    -3 -16 2 171.38
    -3 16 -2 170.88
    -4 16 2 69.99
    4 16 -2 53.79
    -4 16 2 57.59
    -4 -16 -2 57.59
    4 16 2 65.89
    4 -16 -2 63.59
    4 16 2 63.19
    -4 -16 2 62.99
    -4 16 -2 69.89
    -4 16 -2 60.59
    -5 -16 -2 -2.9
    -5 16 2 2.4
    -5 16 2 -4.3
    5 16 -2 -3.1
    5 16 2 -0.6
    5 -16 -2 -1.1
    -5 16 -2 -2.2
    5 16 2 -3.5
    -5 -16 2 1.3
    -5 16 -2 -1.9
    6 16 -2 14.4
    -6 -16 -2 25.3
    -6 16 2 13.9
    -6 16 2 13.8
    -6 -16 2 21.3
    6 16 2 17.8
    6 16 2 23.9
    -6 16 -2 19.6
    -6 16 -2 4.5
    7 16 -2 761.12
    -7 -16 -2 785.52
    -7 16 2 812.22
    7 16 2 789.92
    -7 16 -2 787.02
    7 16 2 707.33
    -7 -16 2 761.72
    -8 16 2 137.09
    -8 -16 -2 118.49
    8 16 2 102.39
    -8 16 -2 117.09
    -8 -16 2 133.89
    -9 16 2 210.58
    0 17 2 3.4
    0 -17 2 3.4
    0 -17 -2 -4.3
    0 17 -2 -1.5
    0 17 2 1.2
    0 17 -2 1.2
    1 -17 2 252.67
    -1 -17 -2 260.57
    -1 17 2 246.78
    1 17 -2 224.28
    1 17 -2 251.37
    -1 17 2 269.57
    -1 -17 2 247.88
    -1 17 -2 258.47
    -1 17 -2 203.48
    1 17 2 221.58
    1 -17 -2 280.77
    1 17 2 272.77
    2 -17 2 271.97
    -2 17 2 291.47
    -2 17 2 278.77
    2 17 -2 273.07
    2 17 -2 269.67
    -2 -17 -2 281.77
    2 -17 -2 265.77
    -2 -17 2 266.17
    2 17 2 257.97
    -2 17 -2 255.47
    2 17 2 283.27
    -2 17 -2 309.27
    -3 17 2 830.02
    -3 17 2 844.82
    -3 -17 -2 870.41
    3 17 -2 887.81
    3 17 -2 916.01
    3 -17 2 881.21
    -3 17 -2 903.31
    3 17 2 798.62
    -3 -17 2 848.72
    -3 17 -2 859.21
    3 -17 -2 906.21
    3 17 2 877.61
    4 -17 2 59.69
    -4 17 2 42.2
    -4 -17 -2 59.59
    -4 17 2 50.89
    4 17 2 46.2
    4 -17 -2 56.49
    4 17 2 46.9
    -4 17 -2 61.49
    -4 17 -2 37.5
    -4 -17 2 39.8
    -5 17 2 31.7
    -5 17 2 30
    -5 -17 -2 19.5
    -5 -17 2 40.1
    5 -17 -2 36.2
    -5 17 -2 29.8
    5 17 2 44.3
    -5 17 -2 30.1
    -6 -17 -2 4.7
    -6 17 2 2.2
    -6 17 2 3
    6 -17 -2 3.2
    6 17 2 -5.1
    -6 17 -2 -1.7
    -6 -17 2 9.5
    -7 17 2 65.59
    7 17 2 57.69
    -7 17 -2 66.59
    0 18 2 28.4
    0 -18 2 16.4
    0 18 -2 18.9
    0 -18 -2 13.8
    -1 18 2 -1
    1 -18 2 2.1
    1 18 -2 4.2
    -1 -18 -2 9.4
    -1 18 -2 -0.6
    1 18 2 0.8
    1 -18 -2 5.1
    -1 -18 2 3.9
    2 -18 2 65.69
    -2 -18 -2 53.09
    2 18 -2 57.59
    -2 18 2 57.09
    2 18 2 63.89
    -2 -18 2 52.09
    2 -18 -2 39.6
    -2 18 -2 53.39
    3 -18 2 24.6
    -3 18 2 45.4
    -3 -18 -2 57.59
    3 18 2 49.5
    -3 -18 2 41
    3 -18 -2 55.39
    -3 18 -2 41.1
    -4 18 2 20.5
    4 -18 -2 18.5
    4 18 2 16.8
    -4 18 -2 11.8
    -5 18 2 4.6
    -5 18 -2 -0.7
    5 18 2 1.1
    -5 18 -2 -2
    5 -18 -2 3.5
    0 0 3 -0.4
    0 0 3 1.2
    0 0 -3 -0.8
    0 0 -3 -0.5
    0 0 -3 -0.8
    1 0 3 -1.7
    -1 0 -3 -2.5
    1 0 -3 -3.1
    -1 0 3 -2.6
    1 0 3 -1.5
    -1 0 -3 -3.9
    1 0 -3 -3.2
    1 0 -3 -2.3
    -1 0 3 -4
    -2 0 -3 -3
    2 0 3 -1.4
    2 0 -3 -2.3
    2 0 -3 -1.6
    2 0 -3 -1.6
    2 0 -3 -2
    -2 0 3 -2.3
    -2 0 3 -2.4
    -2 0 3 1.2
    -3 0 3 -3.9
    3 0 -3 -2.8
    -3 0 -3 -3.4
    3 0 3 -1.4
    3 0 -3 -3.8
    -3 0 3 -3.6
    3 0 -3 -4.7
    -3 0 3 -3.7
    -4 0 -3 -9
    4 0 -3 -2.3
    -4 0 3 -9.3
    4 0 3 -7.6
    -4 0 3 -9.3
    4 0 -3 -7
    -4 0 3 -10
    -4 0 -3 -6.3
    4 0 -3 -7.6
    4 0 3 -5.8
    -5 0 3 0.1
    5 0 3 2.7
    -5 0 3 3
    5 0 -3 1.2
    5 0 3 -0.3
    -5 0 3 1.1
    5 0 -3 -0.5
    -5 0 -3 -0.7
    5 0 3 -0.2
    5 0 -3 0.5
    -5 0 -3 0.2
    -5 0 3 1.5
    -6 0 3 0.9
    6 0 -3 -1.1
    -6 0 3 0.2
    6 0 -3 -1.1
    6 0 3 -1
    6 0 3 -0.4
    6 0 -3 -0.3
    -6 0 -3 -5
    6 0 3 -0.8
    6 0 3 -0.3
    -6 0 -3 -0.4
    -6 0 3 1.4
    -6 0 3 -2
    -7 0 3 0.5
    -7 0 3 0.1
    -7 0 3 0.2
    -7 0 -3 -2.9
    7 0 -3 1.4
    7 0 3 -1.4
    7 0 3 -0.2
    -7 0 3 0.8
    7 0 -3 1.2
    7 0 -3 0.1
    -8 0 3 -1.2
    8 0 3 0.9
    8 0 3 -0.9
    8 0 -3 -1.1
    8 0 -3 1
    -8 0 3 1.4
    -8 0 3 -0.8
    -8 0 -3 2.1
    8 0 -3 -0.5
    9 0 3 -1.3
    9 0 -3 1.5
    -9 0 -3 0.5
    9 0 -3 2.6
    -9 0 3 1.6
    -9 0 3 0.7
    -9 0 3 0.7
    -10 0 3 -1.1
    10 0 -3 0.4
    -10 0 -3 0.7
    10 0 3 0.6
    -10 0 3 0.3
    11 0 -3 -3.7
    -11 0 3 2.8
    -11 0 -3 -1.7
    -12 0 3 -0.8
    12 0 -3 -3.8
    -12 0 -3 2.8
    13 0 -3 4.5
    -13 0 -3 6.2
    -13 0 3 0.6
    -14 0 -3 1.7
    14 0 -3 0.1
    -14 0 3 -2.9
    15 0 -3 -2.6
    -15 0 -3 -5.3
    -16 0 -3 1.8
    16 0 -3 6.6
    -17 0 -3 -3.8
    0 1 -3 -10.4
    0 -1 -3 -12.5
    0 1 3 -13.3
    0 -1 3 -13.5
    0 1 3 -12.2
    0 -1 -3 -12.8
    0 -1 -3 -13
    0 1 -3 -11.4
    0 -1 3 -12
    1 1 -3 1171.88
    1 1 -3 1110.79
    -1 1 3 1138.09
    -1 -1 -3 1123.59
    -1 1 3 1146.79
    -1 -1 -3 1167.68
    1 -1 3 1121.59
    -1 1 -3 1081.39
    1 1 3 1094.29
    -1 1 -3 1145.59
    1 1 3 1079.09
    -1 -1 3 1147.79
    1 -1 -3 1124.79
    1 -1 -3 1102.59
    1 -1 -3 1164.88
    1 1 3 1205.88
    2 1 -3 190.48
    2 -1 3 182.78
    2 1 -3 183.18
    2 1 -3 183.08
    -2 1 3 181.18
    -2 1 3 173.68
    -2 1 3 190.68
    -2 1 -3 175.68
    -2 1 -3 181.08
    -2 -1 3 194.98
    2 1 3 186.88
    -2 -1 3 177.38
    2 1 3 186.88
    2 1 3 191.08
    2 -1 -3 184.88
    2 -1 -3 188.78
    -3 1 3 8235.48
    -3 -1 -3 7638.14
    3 1 -3 8005.1
    -3 1 3 8050.39
    3 -1 3 7843.02
    3 1 -3 7916.41
    -3 1 3 7890.21
    3 1 -3 8275.27
    -3 1 -3 7836.12
    -3 -1 3 8183.58
    3 -1 -3 7743.13
    3 -1 -3 7937.61
    -3 1 -3 8249.97
    -3 -1 3 7871.71
    3 1 3 7854.01
    4 -1 3 633.54
    -4 1 3 634.74
    -4 1 3 682.83
    -4 -1 -3 640.24
    -4 1 3 640.44
    -4 1 3 640.54
    4 1 -3 646.84
    4 1 -3 654.73
    4 1 -3 645.84
    4 -1 3 621.74
    4 -1 -3 685.83
    4 1 3 652.73
    4 -1 -3 634.94
    -4 -1 3 673.73
    -4 -1 3 628.04
    4 1 3 611.14
    4 1 3 653.53
    -4 1 -3 648.64
    -4 -1 3 663.03
    5 1 -3 2405.86
    5 1 -3 2361.96
    5 -1 3 2283.97
    5 -1 3 2240.38
    -5 1 3 2290.57
    -5 -1 -3 2421.96
    5 1 -3 2353.16
    -5 1 3 2280.17
    -5 1 3 2374.56
    -5 1 3 2389.26
    5 -1 -3 2317.67
    -5 -1 3 2349.86
    -5 -1 3 2375.86
    5 1 3 2403.46
    5 -1 -3 2259.57
    5 1 3 2408.46
    5 1 3 2219.08
    -5 -1 3 2455.05
    -5 1 -3 2424.66
    -6 -1 -3 139.19
    -6 1 3 126.89
    6 1 -3 135.89
    6 -1 3 142.29
    6 1 -3 137.49
    -6 1 3 128.49
    -6 1 3 137.49
    -6 1 3 131.59
    6 1 -3 148.39
    -6 1 -3 141.09
    -6 -1 3 142.09
    6 1 3 138.89
    6 1 3 135.69
    -6 -1 3 134.99
    6 -1 -3 141.39
    6 -1 -3 132.99
    -6 -1 3 137.59
    6 1 3 143.69
    -7 1 3 665.43
    7 1 -3 691.83
    -7 1 3 695.33
    -7 1 3 694.13
    7 1 -3 727.73
    -7 1 3 672.43
    7 -1 3 656.43
    -7 -1 -3 718.33
    7 1 -3 654.83
    7 1 3 696.33
    7 1 3 692.33
    -7 -1 3 707.43
    -7 -1 3 697.63
    7 -1 -3 680.93
    7 -1 -3 679.13
    7 1 3 673.23
    -7 1 -3 697.23
    -7 -1 3 703.63
    -8 1 3 69.79
    8 1 -3 69.29
    8 -1 3 60.89
    -8 -1 -3 71.79
    8 1 -3 65.99
    -8 1 3 67.09
    -8 1 3 64.29
    8 1 -3 54.49
    8 -1 3 74.49
    8 -1 -3 76.39
    -8 -1 3 73.99
    8 1 3 66.69
    8 1 3 68.09
    -8 -1 3 68.09
    -8 -1 3 72.39
    8 1 3 67.39
    -8 1 -3 87.89
    9 1 -3 813.52
    -9 1 3 813.72
    9 -1 3 802.42
    -9 1 3 802.62
    -9 -1 -3 884.01
    9 1 -3 855.71
    -9 1 3 774.32
    9 -1 -3 861.51
    -9 -1 3 811.42
    9 1 3 784.72
    -9 1 -3 855.01
    9 1 3 799.02
    -9 -1 3 808.02
    -9 -1 3 817.82
    10 1 -3 6.3
    -10 1 3 7
    10 -1 3 5.7
    -10 -1 -3 8.3
    -10 -1 3 7
    -10 1 -3 10.4
    10 -1 -3 6.1
    -10 -1 3 2.4
    -10 -1 3 3.2
    -11 -1 -3 1231.28
    11 1 -3 1249.47
    -11 1 3 1200.88
    -11 1 -3 1192.28
    11 -1 -3 1196.78
    -11 -1 3 1207.28
    -11 -1 3 1165.18
    -12 -1 -3 96.29
    -12 1 3 78.49
    12 1 -3 78.69
    12 -1 -3 72.79
    -12 -1 3 82.19
    -12 1 -3 72.79
    -13 -1 -3 974
    -13 1 3 970.5
    13 1 -3 987.6
    -13 1 -3 1028.4
    -13 -1 3 1014.2
    13 -1 -3 1012.2
    -14 1 3 17
    -14 -1 -3 17
    14 1 -3 14.8
    -14 -1 3 7.7
    -14 1 -3 17.9
    14 -1 -3 14.4
    -15 -1 -3 41.6
    15 1 -3 48.4
    -15 -1 3 60.29
    15 -1 -3 52.39
    -15 1 -3 57.69
    16 1 -3 15.9
    -16 -1 -3 18.2
    -16 1 -3 18
    -17 -1 -3 172.68
    17 1 -3 175.98
    -17 1 -3 197.18
    0 -2 -3 116.09
    0 2 3 115.49
    0 2 -3 120.89
    0 2 -3 125.19
    0 2 3 118.79
    -1 -2 -3 1986.3
    -1 2 3 2051.39
    1 2 -3 2055.89
    -1 2 3 2026.3
    -1 -2 -3 1991.5
    -1 -2 -3 2083.59
    -1 2 -3 2059.09
    1 2 3 1981.7
    -1 2 -3 1994.5
    -1 -2 3 2156.78
    -1 2 -3 2096.89
    1 2 3 2089.59
    1 -2 -3 2073.09
    1 2 3 2025.1
    1 -2 -3 2124.09
    -2 -2 -3 309.87
    2 2 -3 317.87
    -2 -2 -3 311.07
    -2 2 3 339.77
    2 2 -3 322.47
    -2 2 3 320.57
    -2 2 3 307.97
    -2 2 -3 339.57
    -2 2 -3 332.47
    2 -2 -3 314.47
    -2 -2 3 342.27
    2 -2 -3 328.07
    2 2 3 319.57
    2 2 3 338.07
    -2 -2 3 314.37
    2 2 3 332.17
    -2 2 -3 307.37
    -3 2 3 1226.48
    3 2 -3 1195.38
    -3 -2 -3 1129.19
    -3 2 3 1207.08
    3 2 -3 1189.68
    -3 2 3 1197.58
    -3 -2 -3 1216.88
    3 2 -3 1227.08
    -3 2 3 1229.08
    3 -2 -3 1179.58
    3 2 3 1189.98
    3 2 3 1141.89
    -3 2 -3 1236.38
    -3 -2 3 1258.97
    -3 -2 3 1211.18
    -3 2 -3 1206.88
    3 2 3 1228.58
    3 -2 -3 1226.18
    -3 2 -3 1185.88
    -4 -2 -3 4.1
    -4 2 3 3.7
    -4 2 3 0.5
    -4 2 3 5.2
    -4 -2 -3 4.3
    4 2 -3 1.7
    4 2 -3 2.6
    4 2 -3 1.2
    4 2 3 3.5
    4 -2 -3 1.8
    4 2 3 2.9
    -4 2 -3 0.1
    -4 -2 3 2
    -4 2 -3 2.4
    4 -2 -3 0.7
    4 2 3 1.4
    -4 2 -3 2.9
    -4 -2 3 3.6
    4 2 3 2.4
    5 -2 3 202.78
    -5 2 3 201.78
    5 2 -3 200.88
    -5 2 3 204.08
    -5 -2 -3 202.08
    5 -2 3 195.58
    -5 -2 -3 190.08
    5 2 -3 221.78
    -5 2 3 199.48
    5 2 -3 213.08
    5 -2 -3 202.08
    -5 2 -3 195.78
    5 -2 -3 201.98
    5 2 3 208.78
    -5 -2 3 207.18
    5 2 3 208.88
    -5 2 -3 201.58
    -5 2 -3 210.88
    5 2 3 210.28
    5 2 3 192.48
    -5 -2 3 206.88
    -6 2 3 3.2
    6 -2 3 1.7
    6 2 -3 2.1
    6 2 -3 1.7
    6 2 -3 2.1
    -6 -2 -3 0.9
    -6 2 3 2.4
    -6 -2 -3 3.9
    6 -2 3 1.4
    -6 2 3 3.1
    6 2 3 2.5
    6 2 3 1
    -6 -2 3 3.2
    6 -2 -3 0.9
    -6 2 -3 1.3
    -6 -2 3 -0.2
    6 -2 -3 0.3
    6 2 3 2.4
    -7 2 3 1549.54
    -7 -2 -3 1485.85
    -7 2 3 1537.75
    7 2 -3 1530.25
    -7 2 3 1540.25
    7 2 -3 1559.24
    -7 -2 -3 1617.54
    7 2 -3 1624.04
    7 -2 -3 1599.04
    -7 -2 3 1596.44
    7 2 3 1547.65
    -7 -2 3 1604.84
    7 2 3 1514.35
    -7 2 -3 1582.44
    7 -2 -3 1551.44
    7 2 3 1583.54
    8 2 -3 103.09
    -8 2 3 99.99
    -8 2 3 99.59
    -8 -2 -3 103.49
    8 2 -3 95.89
    -8 -2 -3 93.69
    8 2 -3 93.79
    -8 2 3 100.39
    -8 -2 3 108.69
    -8 2 -3 107.89
    8 -2 -3 109.39
    -8 -2 3 99.69
    8 2 3 104.49
    -8 -2 3 106.79
    8 2 3 106.39
    8 2 3 101.39
    -9 2 3 1012.2
    9 2 -3 1011
    9 2 -3 1025.4
    -9 2 3 1032
    -9 -2 -3 1049.99
    9 -2 3 998.5
    -9 2 3 1041.7
    -9 2 -3 1046.3
    -9 -2 3 997.3
    -9 -2 3 1045.5
    9 2 3 1003.1
    -9 -2 3 1052.39
    9 -2 -3 1018.6
    9 2 3 1028.1
    -10 -2 -3 -0.1
    10 2 -3 5
    -10 2 3 -0.9
    -10 2 3 -0.3
    10 -2 3 2.2
    10 2 -3 1.1
    -10 -2 3 -0.4
    -10 2 -3 0.9
    10 -2 -3 1.5
    -10 -2 3 1.9
    -10 -2 3 -0.4
    -11 2 3 377.06
    11 2 -3 396.56
    -11 -2 -3 383.66
    -11 2 3 380.26
    11 -2 -3 386.76
    -11 2 -3 396.96
    -11 -2 3 399.06
    -11 -2 3 403.36
    12 2 -3 5
    -12 -2 -3 6.4
    -12 2 3 7.3
    12 -2 -3 7.2
    -12 2 -3 7.6
    -12 -2 3 2.6
    13 2 -3 474.65
    -13 -2 -3 482.65
    -13 2 3 471.55
    13 -2 -3 490.55
    -13 -2 3 497.65
    -13 2 -3 469.95
    14 2 -3 5
    -14 2 3 6.5
    -14 -2 -3 7.6
    -14 2 -3 4.9
    14 -2 -3 5.5
    -14 -2 3 5.5
    14 2 3 0
    15 2 -3 364.16
    -15 -2 -3 359.26
    15 2 3 367.46
    -15 2 -3 337.77
    -15 -2 3 358.06
    16 2 -3 5.9
    -16 -2 -3 14.2
    -16 2 -3 5
    16 2 3 12.4
    -17 -2 -3 438.66
    17 2 -3 479.55
    17 2 3 465.35
    -17 2 -3 469.65
    0 3 3 1
    0 3 3 0
    0 3 -3 1
    0 -3 -3 1.1
    -1 3 3 641.54
    -1 -3 -3 648.54
    -1 3 3 662.13
    1 3 -3 701.23
    1 -3 -3 652.23
    -1 3 -3 655.83
    -1 3 -3 693.43
    -1 3 -3 686.03
    1 3 3 638.54
    1 3 3 677.63
    2 3 -3 409.36
    -2 3 3 401.96
    -2 -3 -3 412.56
    -2 3 3 429.46
    2 -3 -3 405.56
    -2 3 -3 407.66
    2 3 3 401.56
    -2 3 -3 395.06
    -2 -3 3 415.46
    2 3 3 425.26
    -2 -3 3 432.76
    -2 3 -3 425.46
    -3 3 3 81.89
    -3 -3 -3 83.29
    3 3 -3 85.69
    3 3 -3 82.09
    -3 -3 -3 80.29
    -3 3 3 75.69
    -3 3 3 80.19
    -3 -3 3 87.19
    3 3 3 82.99
    3 3 3 78.09
    -3 3 -3 84.79
    -3 -3 3 91.59
    3 -3 -3 88.19
    3 3 3 80.49
    -3 3 -3 102.99
    -3 3 -3 80.39
    4 3 -3 1.1
    -4 3 3 0.5
    -4 -3 -3 1.6
    -4 -3 -3 1
    4 3 -3 4.4
    -4 3 3 0
    4 3 -3 -1.2
    -4 3 3 -1
    -4 3 -3 0.9
    -4 -3 3 1.2
    -4 3 -3 0.7
    4 3 3 -0.7
    4 3 3 -0.6
    4 3 3 2.6
    -4 3 -3 -2
    4 -3 -3 1.4
    -4 -3 3 0.6
    5 3 -3 223.98
    -5 -3 -3 222.08
    -5 3 3 212.98
    -5 -3 -3 224.88
    -5 3 3 211.88
    5 3 -3 233.08
    -5 3 3 219.18
    5 3 -3 219.58
    5 3 3 221.98
    5 3 3 204.68
    -5 -3 3 230.88
    5 -3 -3 215.68
    -5 -3 3 230.48
    5 -3 -3 217.68
    -5 3 -3 220.78
    5 3 3 216.28
    -5 3 -3 210.18
    -5 3 -3 221.68
    6 3 -3 9.7
    -6 -3 -3 10.8
    -6 3 3 10.5
    6 -3 3 9.2
    -6 3 3 8.5
    6 3 -3 9
    6 3 -3 10.6
    6 3 -3 9.5
    -6 3 3 11.1
    6 -3 -3 7.1
    6 3 3 10.1
    6 3 3 9.5
    6 3 3 11.8
    6 3 3 9.5
    -6 -3 3 11.3
    -6 -3 3 13.1
    -6 3 -3 6.9
    -6 3 -3 8.1
    -6 3 -3 10.1
    6 -3 -3 16.1
    -7 3 3 0.9
    7 -3 3 0.6
    -7 -3 -3 0.6
    7 3 -3 -2.6
    7 3 -3 0.6
    7 3 -3 0.1
    -7 3 3 -0.5
    7 3 -3 -0.8
    -7 3 3 0.7
    7 3 3 1.2
    -7 3 -3 -0.9
    7 3 3 0.8
    7 -3 -3 -1.1
    7 3 3 -0.4
    -7 -3 3 -1
    7 -3 -3 2
    -7 3 -3 2.2
    -7 -3 3 0.8
    -7 3 -3 0
    7 3 3 -0.9
    8 3 -3 28
    -8 3 3 30.3
    -8 3 3 30.6
    -8 3 3 28.3
    8 3 -3 36.4
    -8 -3 -3 31.2
    8 3 -3 41
    8 3 -3 30.9
    -8 -3 3 33.6
    8 3 3 32.3
    -8 3 -3 30.8
    8 3 3 36.3
    8 -3 -3 35.1
    8 3 3 30.4
    -8 -3 3 29.1
    -8 3 -3 26.9
    8 3 3 34.3
    -9 -3 -3 32.7
    -9 3 3 24.1
    9 3 -3 24.3
    -9 3 3 25.4
    9 3 -3 23.8
    -9 3 3 16
    9 3 -3 27.2
    -9 -3 3 25.6
    9 3 3 26.7
    9 3 3 27.2
    9 -3 -3 25
    -9 3 -3 23.2
    -9 -3 3 18
    -10 3 3 55.19
    10 3 -3 56.39
    10 3 -3 54.99
    -10 3 3 66.99
    10 3 -3 59.79
    -10 -3 -3 66.89
    -10 -3 3 58.39
    -10 -3 3 49.2
    10 -3 -3 55.99
    -10 3 -3 58.49
    10 3 3 45.2
    11 3 -3 450.75
    -11 -3 -3 444.76
    -11 3 3 445.86
    -11 3 3 441.06
    11 3 3 438.36
    -11 3 -3 485.05
    -11 -3 3 442.06
    -11 -3 3 415.46
    11 -3 -3 433.16
    -12 3 3 23.4
    -12 -3 -3 18.4
    -12 3 3 25.8
    12 3 -3 27.2
    -12 3 -3 21.9
    12 3 3 17.8
    12 -3 -3 16.5
    -12 -3 3 27.2
    -13 -3 -3 55.69
    13 3 -3 53.79
    -13 3 3 47.7
    -13 -3 3 39.9
    -13 3 -3 54.09
    13 3 3 63.99
    13 -3 -3 51.39
    14 3 -3 -1.1
    -14 -3 -3 -1.4
    -14 3 3 3.5
    14 3 3 -0.2
    -14 -3 3 -2
    -14 3 -3 4.4
    15 3 -3 2.5
    -15 -3 -3 2.2
    -15 3 -3 0
    -15 -3 3 4.1
    15 3 3 -1.3
    16 3 -3 49
    -16 -3 -3 56.19
    -16 3 -3 40.9
    16 3 3 48.8
    -17 -3 -3 -3.3
    17 3 -3 -5.1
    -17 3 -3 -1
    0 4 -3 1962.9
    0 4 3 1934.01
    0 -4 -3 1971.6
    0 4 3 1958.9
    -1 -4 -3 2532.35
    1 4 -3 2653.03
    -1 4 3 2531.25
    1 4 -3 2662.33
    -1 4 3 2539.85
    -1 4 -3 2587.04
    1 4 3 2623.84
    1 -4 -3 2557.34
    -1 4 -3 2561.94
    -1 4 -3 2528.75
    1 4 3 2552.94
    2 4 -3 575.74
    -2 -4 -3 593.94
    -2 4 3 557.54
    -2 4 3 603.94
    -2 4 -3 603.64
    2 4 3 606.54
    -2 4 -3 567.94
    -2 4 -3 604.94
    -2 -4 3 586.04
    3 4 -3 888.81
    -3 -4 -3 852.81
    -3 4 3 824.42
    -3 4 3 846.22
    -3 4 3 873.11
    3 4 3 861.61
    3 4 3 828.42
    -3 -4 3 882.41
    3 4 3 884.51
    -3 4 -3 871.21
    -3 4 -3 887.81
    -3 -4 3 859.61
    -4 -4 -3 327.77
    4 4 -3 317.77
    -4 4 3 328.07
    -4 -4 -3 333.47
    -4 4 3 331.97
    -4 4 3 320.07
    4 4 3 316.77
    -4 4 -3 329.17
    -4 -4 3 308.37
    4 4 3 320.27
    -4 4 -3 317.57
    -4 4 -3 328.07
    4 4 3 317.67
    -4 -4 3 318.07
    4 -4 -3 302.87
    5 4 -3 946.41
    -5 4 3 931.41
    5 4 -3 891.01
    -5 -4 -3 953.2
    -5 4 3 928.91
    -5 4 3 919.61
    -5 -4 -3 922.91
    5 4 -3 949.01
    5 4 -3 927.71
    -5 -4 3 920.51
    -5 4 -3 921.71
    -5 4 -3 922.01
    5 -4 -3 914.91
    -5 -4 3 939.21
    5 4 3 900.41
    -5 4 -3 968.3
    5 4 3 891.11
    5 4 3 911.61
    6 4 -3 9.3
    -6 -4 -3 11.2
    6 4 -3 8.7
    -6 -4 -3 10.1
    6 4 -3 10.7
    -6 4 3 12.7
    -6 4 3 8.8
    6 4 -3 7.3
    -6 4 3 8.5
    6 4 3 11.1
    -6 -4 3 13.4
    6 -4 -3 4.7
    -6 4 -3 10.5
    6 -4 -3 9.6
    -6 -4 3 8.4
    6 4 3 9.6
    -6 4 -3 7.7
    6 4 3 7
    -6 4 -3 7
    -7 4 3 3612.94
    7 4 -3 3464.15
    7 4 -3 3641.14
    -7 -4 -3 3546.55
    7 4 -3 3306.77
    -7 4 3 3588.94
    7 4 -3 3597.74
    -7 -4 -3 3616.04
    -7 4 3 3528.35
    -7 4 -3 3511.75
    -7 -4 3 3657.43
    7 4 3 3513.95
    -7 -4 3 3535.85
    7 4 3 3616.84
    -7 4 -3 3470.15
    -7 4 -3 3605.44
    7 -4 -3 3646.54
    7 4 3 3536.25
    -8 -4 -3 -1.8
    8 4 -3 -1.8
    -8 -4 -3 0
    -8 4 3 3.3
    8 4 -3 -3
    -8 4 3 0.6
    -8 4 3 -1.1
    8 4 -3 -0.1
    8 4 -3 -1.3
    8 4 3 0.8
    8 4 3 0.5
    8 4 3 -1.3
    -8 4 -3 0.4
    8 4 3 1.2
    8 -4 -3 6.4
    -8 4 -3 -0.2
    -8 -4 3 -1.2
    -8 -4 3 2.3
    9 4 -3 1692.93
    -9 4 3 1684.13
    -9 -4 -3 1628.54
    9 4 -3 1692.63
    -9 4 3 1708.63
    -9 4 3 1646.24
    9 4 -3 1615.04
    9 4 3 1678.53
    -9 -4 3 1667.03
    -9 4 -3 1672.73
    -9 -4 3 1638.04
    9 4 3 1619.74
    9 4 3 1714.73
    9 -4 -3 1693.13
    -9 4 -3 1756.92
    -10 -4 -3 104.39
    -10 4 3 87.09
    -10 4 3 93.29
    10 4 -3 78.59
    10 4 -3 82.79
    -10 -4 3 97.49
    -10 -4 3 92.49
    -10 4 -3 87.09
    10 -4 -3 93.39
    10 4 3 86.99
    10 4 3 90.19
    -11 4 3 70.79
    11 4 -3 72.09
    -11 4 3 56.69
    -11 -4 -3 73.49
    11 -4 -3 71.99
    -11 4 -3 47.9
    -11 -4 3 82.89
    -11 -4 3 77.19
    11 4 3 57.19
    -12 4 3 -1.3
    12 4 -3 0.2
    -12 -4 -3 -3.6
    -12 4 3 -0.3
    12 4 3 -2.1
    -12 -4 3 -1.3
    12 -4 -3 4.8
    -12 4 -3 -3
    -13 4 3 145.19
    -13 -4 -3 165.98
    -13 4 3 161.48
    13 4 -3 155.88
    13 4 3 148.59
    -13 4 -3 153.78
    -13 -4 3 149.09
    -14 -4 -3 19.8
    14 4 -3 23.3
    -14 4 3 33
    -14 -4 3 17.3
    14 4 3 30.3
    -14 4 -3 18.9
    -15 -4 -3 946.51
    15 4 -3 1003.2
    -15 4 -3 968.3
    15 4 3 973.1
    -15 -4 3 970.7
    16 4 -3 28.8
    -16 -4 -3 17.4
    16 4 3 23.8
    -16 4 -3 19.9
    17 4 -3 443.86
    -17 4 -3 522.05
    0 5 -3 0.9
    0 5 -3 -2.3
    0 -5 -3 3.2
    0 5 3 2.1
    0 5 3 -1.3
    -1 5 3 1125.99
    1 5 -3 1051.19
    -1 -5 -3 1070.69
    -1 5 3 1050.89
    1 5 -3 1117.19
    -1 5 -3 1081.39
    1 -5 -3 1043.2
    -1 5 -3 1074.39
    1 5 3 1060.99
    1 5 3 1098.99
    2 5 -3 617.84
    -2 5 3 598.34
    2 5 -3 587.04
    -2 -5 -3 586.54
    -2 5 3 587.44
    -2 5 -3 603.34
    2 5 3 596.14
    -2 -5 3 599.84
    -2 5 -3 609.74
    -2 5 -3 609.24
    2 5 3 580.54
    -3 -5 -3 2692.53
    3 5 -3 2725.13
    -3 5 3 2639.44
    3 5 -3 2541.15
    -3 5 3 2638.04
    3 5 3 2659.83
    -3 5 -3 2726.43
    -3 -5 3 2640.94
    3 5 3 2637.04
    -3 5 -3 2640.84
    -3 -5 3 2747.03
    -3 5 -3 2676.53
    -4 5 3 9.1
    -4 5 3 15.8
    4 5 -3 14.5
    -4 5 3 8.9
    -4 -5 -3 11.2
    -4 -5 -3 14
    4 5 -3 9.4
    -4 -5 3 10.4
    -4 -5 3 11.4
    4 5 3 12.2
    4 5 3 6.5
    -4 5 -3 12.5
    4 5 3 16
    -4 5 -3 13.8
    -4 5 -3 14.8
    -5 5 3 630.14
    5 5 -3 596.84
    5 5 -3 613.34
    -5 -5 -3 619.54
    -5 5 3 592.74
    -5 5 3 615.94
    -5 -5 -3 620.04
    5 5 3 615.64
    5 5 3 608.14
    -5 -5 3 600.04
    -5 -5 3 599.14
    -5 5 -3 625.34
    -5 5 -3 596.74
    -5 5 -3 624.24
    5 5 3 610.14
    -6 5 3 93.89
    6 5 -3 105.49
    -6 -5 -3 109.49
    -6 5 3 102.79
    -6 5 3 116.29
    6 5 -3 102.29
    6 5 -3 106.49
    -6 -5 -3 109.09
    6 5 3 119.49
    -6 5 -3 114.19
    -6 -5 3 114.09
    -6 5 -3 115.09
    -6 -5 3 104.39
    6 5 3 107.59
    -6 5 -3 115.99
    6 5 3 101.69
    -7 5 3 221.18
    -7 -5 -3 210.28
    7 5 -3 192.18
    7 5 -3 205.68
    -7 -5 -3 204.58
    7 5 -3 195.38
    -7 5 3 216.28
    7 5 -3 193.48
    -7 5 3 227.18
    -7 -5 3 193.58
    -7 5 -3 203.28
    -7 -5 3 201.58
    -7 5 -3 212.68
    7 5 3 214.28
    7 5 3 192.18
    7 5 3 202.78
    -7 5 -3 194.28
    -8 5 3 8
    -8 -5 -3 6
    8 5 -3 7
    -8 -5 -3 7.1
    8 5 -3 4.4
    -8 5 3 10
    -8 5 3 8.8
    8 5 -3 6.4
    -8 5 -3 4.8
    8 5 3 12.1
    8 -5 -3 12.2
    -8 5 -3 14.7
    8 5 3 6.3
    -8 -5 3 9.1
    8 5 3 7.8
    -8 -5 3 6.3
    9 5 -3 457.75
    -9 5 3 396.66
    -9 5 3 463.15
    -9 5 3 441.06
    9 5 -3 448.06
    -9 -5 -3 457.15
    -9 5 -3 459.25
    -9 -5 3 474.45
    -9 -5 3 462.25
    9 -5 -3 470.75
    9 5 3 431.56
    9 5 3 463.05
    -9 5 -3 456.35
    9 5 3 468.65
    10 5 -3 74.19
    -10 5 3 83.79
    -10 -5 -3 71.59
    10 5 -3 73.39
    -10 5 3 65.59
    10 5 3 66.19
    -10 -5 3 62.19
    10 5 3 85.29
    -10 5 -3 87.09
    -10 5 -3 78.49
    -10 -5 3 76.19
    10 -5 -3 78.79
    -11 -5 -3 949.11
    11 5 -3 899.31
    -11 5 3 859.01
    -11 5 3 900.01
    -11 5 -3 903.71
    -11 -5 3 810.82
    11 -5 -3 883.81
    11 5 3 900.31
    -11 -5 3 922.51
    -11 5 -3 919.41
    -12 5 3 6.7
    -12 -5 -3 -2.7
    12 5 -3 5.2
    -12 5 3 8
    12 5 3 6.9
    -12 -5 3 8.4
    -12 5 -3 5.3
    13 5 -3 303.57
    -13 5 3 300.87
    -13 -5 -3 343.67
    -13 5 3 321.77
    -13 -5 3 298.57
    -13 5 -3 327.57
    13 5 3 318.17
    -14 5 3 -4.8
    -14 -5 -3 0.1
    14 5 -3 3.1
    -14 5 -3 -4.4
    14 5 3 -1.9
    -14 -5 3 0.2
    15 5 -3 20.1
    -15 -5 -3 25
    -15 5 -3 15.4
    -15 -5 3 10.1
    15 5 3 13
    -16 -5 -3 48.2
    16 5 -3 45.2
    -16 5 -3 62.19
    0 6 -3 257.27
    0 6 3 283.97
    0 6 -3 249.08
    0 6 3 254.37
    0 -6 -3 268.27
    -1 6 3 988.8
    1 6 -3 1039.7
    -1 -6 -3 1005.3
    -1 6 3 1014.1
    -1 6 -3 1013.7
    -1 6 -3 998
    1 6 3 989.3
    1 -6 -3 1031.5
    -1 -6 3 984.9
    -2 -6 -3 48.2
    2 6 -3 44.7
    -2 6 3 35.4
    2 6 -3 41.1
    -2 6 3 32.2
    2 6 3 37.5
    -2 6 -3 40.9
    2 6 3 38.6
    -2 6 -3 43.9
    -2 -6 3 41.3
    -2 6 -3 33.3
    3 6 -3 35.1
    3 6 -3 44.3
    -3 -6 -3 42.7
    -3 6 3 38.2
    -3 6 3 33.1
    -3 6 -3 36
    3 6 3 30.4
    -3 6 -3 29.9
    -3 6 -3 32.1
    -3 -6 3 42.7
    3 6 3 36.9
    -4 6 3 239.18
    -4 6 3 254.47
    4 6 -3 263.47
    4 6 -3 238.68
    -4 -6 -3 276.47
    4 6 3 238.98
    -4 -6 3 244.68
    -4 6 -3 257.57
    -4 6 -3 258.27
    -4 6 -3 252.97
    -4 -6 3 270.97
    4 6 3 264.57
    -5 6 3 28.6
    -5 -6 -3 30.3
    5 6 -3 35.3
    5 6 -3 31.6
    -5 -6 -3 28.2
    -5 6 3 41.7
    -5 6 3 28.8
    -5 6 -3 36.7
    5 6 3 25.6
    -5 6 -3 31.1
    -5 -6 3 27
    -5 6 -3 30.1
    -5 -6 3 27.8
    5 6 3 27.7
    -6 -6 -3 56.49
    -6 6 3 66.89
    6 6 -3 59.59
    -6 6 3 62.69
    6 6 -3 64.29
    -6 6 3 57.89
    -6 -6 -3 60.89
    -6 6 -3 62.39
    6 6 3 59.79
    -6 -6 3 62.59
    6 6 3 64.49
    6 6 3 61.69
    -6 6 -3 68.89
    -6 -6 3 67.99
    -6 6 -3 62.49
    -7 6 3 409.76
    7 6 -3 416.56
    -7 -6 -3 408.36
    7 6 -3 412.46
    7 6 -3 393.36
    -7 6 3 417.56
    -7 6 3 408.66
    -7 6 -3 433.16
    -7 -6 3 425.86
    -7 6 -3 405.96
    7 6 3 408.26
    -7 6 -3 414.66
    7 6 3 412.76
    -7 -6 3 423.86
    7 6 3 390.26
    8 6 -3 49.7
    -8 -6 -3 47.6
    8 6 -3 42
    -8 6 3 42.4
    -8 6 3 44.6
    -8 6 3 38.7
    8 6 -3 43.6
    -8 -6 3 45.3
    8 6 3 46.7
    -8 -6 3 40.3
    8 6 3 51.99
    8 6 3 42.2
    -8 6 -3 54.99
    -8 6 -3 42.5
    -9 6 3 280.87
    -9 -6 -3 294.17
    9 6 -3 298.27
    -9 6 3 296.07
    -9 6 3 265.27
    9 6 -3 282.57
    -9 6 -3 293.47
    -9 -6 3 253.17
    -9 6 -3 302.17
    9 6 3 285.07
    9 6 3 251.77
    9 6 3 263.37
    -9 -6 3 282.97
    9 -6 -3 273.07
    -10 6 3 34
    10 6 -3 23.2
    10 6 -3 26.3
    -10 6 3 19.7
    -10 -6 -3 24.1
    -10 6 -3 28
    -10 6 -3 24.1
    -10 -6 3 25.9
    10 6 3 20.9
    10 -6 -3 27.4
    10 6 3 26.5
    -10 -6 3 32.2
    11 6 -3 16.1
    -11 6 3 31.4
    -11 -6 -3 27.3
    -11 6 3 15.7
    -11 -6 3 18
    -11 6 -3 15
    -11 6 -3 20.5
    11 6 3 18.2
    11 6 3 21
    -11 -6 3 18.3
    12 6 -3 30.5
    -12 -6 -3 27.4
    -12 6 3 24
    -12 6 3 23.4
    -12 -6 3 30.1
    -12 6 -3 42
    -12 6 -3 20.2
    12 6 3 31.4
    -13 6 3 5.7
    -13 6 3 5.2
    13 6 -3 2.8
    -13 -6 -3 5.9
    -13 6 -3 10
    13 6 3 8.2
    -13 -6 3 7.8
    -14 6 3 -4.2
    -14 -6 -3 6.2
    14 6 -3 7.1
    14 6 3 0.4
    -14 6 -3 5.9
    -14 -6 3 -0.9
    15 6 -3 94.49
    -15 6 3 113.69
    -15 -6 -3 106.09
    -15 6 -3 99.99
    -15 -6 3 104.39
    -16 -6 -3 7
    16 6 -3 -0.5
    -16 6 -3 4.5
    0 7 3 0.3
    0 7 -3 -7.7
    0 7 -3 -3.3
    0 7 3 -0.7
    0 -7 -3 -2.1
    -1 7 3 517.65
    -1 7 3 527.25
    -1 -7 -3 527.05
    1 7 -3 534.65
    1 7 3 506.75
    -1 7 -3 501.35
    -1 -7 3 523.75
    -1 7 -3 531.85
    1 -7 -3 537.75
    1 7 3 512.25
    2 7 -3 443.16
    -2 -7 -3 438.86
    -2 7 3 431.66
    2 7 -3 434.76
    -2 7 3 435.06
    -2 7 -3 452.95
    2 7 3 444.46
    -2 7 -3 443.56
    -2 -7 3 456.85
    2 7 3 438.06
    3 7 -3 2844.82
    3 7 -3 2762.92
    -3 7 3 2932.91
    -3 7 3 2913.21
    -3 -7 -3 2904.91
    -3 7 -3 2866.61
    -3 7 -3 2820.42
    3 7 3 2907.11
    -3 -7 3 2830.02
    3 7 3 2863.91
    -3 7 -3 2990.3
    -4 7 3 236.38
    -4 -7 -3 228.28
    4 7 -3 204.48
    -4 7 3 230.68
    4 7 -3 221.38
    -4 7 -3 241.58
    4 7 3 217.28
    4 7 3 232.18
    -4 -7 3 237.98
    -4 -7 3 222.98
    -4 7 -3 227.88
    -4 7 -3 220.48
    5 7 -3 2983.9
    -5 7 3 2873.51
    -5 -7 -3 2967.4
    5 7 -3 2891.51
    -5 7 3 2899.91
    -5 -7 -3 3009.1
    -5 7 -3 3015.3
    -5 -7 3 2954.3
    -5 7 -3 2996.4
    -5 7 -3 2937.81
    5 7 3 2960.1
    5 7 3 2954.2
    -5 -7 3 2972.1
    6 7 -3 61.99
    -6 7 3 65.79
    -6 -7 -3 62.59
    6 7 -3 56.59
    -6 7 3 61.89
    -6 -7 -3 62.29
    -6 7 3 62.29
    -6 7 -3 52.59
    6 7 3 66.59
    6 7 3 51.39
    -6 7 -3 68.39
    -6 7 -3 63.29
    -6 -7 3 64.99
    -6 -7 3 76.19
    -7 7 3 158.18
    -7 7 3 161.38
    7 7 -3 151.38
    -7 -7 -3 157.58
    7 7 -3 158.38
    -7 -7 -3 155.18
    -7 7 3 154.58
    -7 7 -3 162.08
    -7 -7 3 154.18
    -7 -7 3 144.79
    -7 7 -3 154.28
    7 7 3 146.69
    7 7 3 156.68
    7 7 3 163.28
    -7 7 -3 167.98
    -8 -7 -3 36
    8 7 -3 50.29
    -8 7 3 40.6
    -8 7 3 51.09
    -8 7 3 47.8
    -8 7 -3 51.69
    8 7 3 45.1
    -8 -7 3 50.29
    -8 7 -3 52.19
    8 7 3 44.2
    8 7 3 38.4
    -8 -7 3 39.1
    -9 7 3 108.99
    -9 7 3 105.89
    -9 -7 -3 105.69
    9 7 -3 116.39
    9 7 -3 104.19
    9 7 3 102.49
    9 7 3 102.79
    -9 -7 3 113.89
    -9 7 -3 100.09
    9 7 3 102.29
    -9 7 -3 118.39
    -9 -7 3 103.09
    10 7 -3 15.6
    -10 7 3 26.4
    -10 7 3 18.6
    -10 -7 -3 12.9
    10 7 -3 15
    -10 7 -3 9.4
    10 7 3 13.3
    -10 -7 3 16.2
    10 7 3 10.2
    -10 -7 3 14.4
    -10 7 -3 9
    11 7 -3 1556.04
    -11 7 3 1508.95
    -11 -7 -3 1513.65
    -11 7 3 1556.84
    -11 -7 3 1540.35
    11 7 3 1552.44
    -11 7 -3 1611.14
    11 7 3 1521.95
    -11 7 -3 1586.24
    12 7 -3 100.39
    -12 -7 -3 105.89
    -12 7 3 101.19
    -12 7 3 116.29
    12 7 3 116.89
    -12 -7 3 132.29
    -12 7 -3 116.49
    12 7 3 124.79
    -12 7 -3 141.39
    -13 -7 -3 898.01
    -13 7 3 824.12
    -13 7 3 860.21
    13 7 -3 867.41
    -13 7 -3 872.91
    -13 7 -3 876.01
    13 7 3 860.71
    -13 -7 3 897.81
    14 7 -3 56.09
    -14 -7 -3 77.49
    -14 7 3 72.59
    14 7 3 68.19
    -14 -7 3 53.79
    -14 7 -3 68.39
    -15 7 3 37.5
    -15 -7 -3 35.7
    15 7 -3 34
    -15 7 -3 33.4
    -15 -7 3 34.8
    16 7 -3 55.09
    -16 7 -3 62.79
    0 8 -3 12.2
    0 8 3 16.1
    0 -8 -3 11.2
    0 8 -3 19.7
    0 8 3 11.4
    -1 8 3 736.73
    1 8 -3 717.23
    -1 -8 -3 730.83
    1 8 -3 704.83
    -1 8 -3 712.73
    1 8 3 740.03
    1 -8 -3 726.73
    1 8 3 736.83
    -1 -8 3 697.23
    -1 8 -3 682.93
    -2 8 3 1.3
    -2 -8 -3 5.7
    2 8 -3 1.1
    2 8 -3 -0.4
    -2 8 3 7.9
    -2 8 -3 0.6
    -2 8 -3 -3.2
    2 8 3 4
    -2 -8 3 -0.4
    2 -8 -3 -0.3
    2 8 3 6.6
    3 8 -3 97.49
    -3 8 3 94.89
    -3 -8 -3 106.09
    -3 8 3 94.19
    3 8 -3 96.39
    -3 8 -3 100.39
    -3 8 -3 97.89
    -3 -8 3 104.89
    3 8 3 93.49
    3 8 3 76.19
    4 8 -3 394.46
    -4 -8 -3 432.36
    -4 8 3 440.46
    4 8 -3 413.56
    -4 8 3 435.26
    -4 -8 3 421.36
    4 8 3 452.95
    -4 8 -3 459.75
    -4 8 -3 422.56
    -4 8 -3 433.66
    -4 -8 3 426.16
    4 8 3 415.46
    -5 8 3 33.3
    -5 -8 -3 44.5
    5 8 -3 38
    -5 8 3 38.2
    5 8 -3 44.6
    -5 -8 3 42
    -5 8 -3 31.6
    5 8 3 44.3
    5 8 3 55.49
    -5 8 -3 41.2
    -5 8 -3 44.6
    -5 -8 3 38.4
    -6 -8 -3 95.29
    -6 8 3 100.69
    -6 -8 -3 112.69
    6 8 -3 113.79
    6 8 -3 93.79
    -6 8 3 101.19
    -6 8 3 118.79
    -6 8 -3 98.89
    -6 -8 3 112.49
    -6 8 -3 99.99
    6 8 3 98.89
    -6 -8 3 97.99
    -6 8 -3 113.39
    6 8 3 120.09
    -7 8 3 484.85
    -7 8 3 499.35
    -7 -8 -3 483.25
    7 8 -3 472.35
    -7 8 3 496.95
    7 8 -3 490.05
    7 8 3 458.25
    -7 -8 3 482.05
    -7 8 -3 467.15
    7 8 3 472.15
    -7 8 -3 477.55
    -7 -8 3 461.25
    -7 8 -3 485.45
    -8 -8 -3 313.97
    -8 8 3 292.37
    -8 8 3 295.07
    -8 8 3 282.87
    8 8 -3 307.97
    8 8 3 299.77
    -8 -8 3 285.97
    -8 -8 3 318.37
    8 8 3 294.17
    -8 8 -3 312.87
    -8 8 -3 307.37
    -9 8 3 340.27
    -9 8 3 335.97
    -9 -8 -3 318.67
    9 8 -3 302.67
    -9 8 -3 335.77
    9 8 3 335.67
    -9 8 -3 316.47
    9 8 3 316.97
    -9 -8 3 320.57
    -9 -8 3 301.07
    9 8 3 324.77
    -10 8 3 34.2
    -10 8 3 44.5
    -10 -8 -3 25.2
    10 8 -3 29.7
    10 8 3 34.2
    -10 -8 3 41.2
    -10 -8 3 26.8
    10 8 3 26.3
    -10 8 -3 24.5
    -10 8 -3 31.1
    -11 8 3 24
    -11 8 3 11.1
    -11 -8 -3 18.4
    -11 8 -3 16.6
    11 8 3 15.8
    -11 -8 3 14.2
    11 8 3 19.8
    -11 8 -3 5.5
    12 8 -3 127.89
    -12 -8 -3 131.69
    -12 8 3 129.69
    -12 8 3 122.59
    -12 8 -3 115.09
    -12 -8 3 107.59
    12 8 3 134.19
    -12 8 -3 132.19
    12 8 3 121.39
    -13 8 3 17.4
    -13 -8 -3 31.6
    13 8 -3 17.7
    -13 8 -3 37
    -13 8 -3 9.1
    13 8 3 24.5
    13 8 3 18.2
    -13 -8 3 23.5
    -14 -8 -3 38.8
    -14 8 3 37.3
    14 8 -3 44.4
    -14 8 -3 30.1
    -14 -8 3 32
    -14 8 -3 41.8
    15 8 -3 241.48
    -15 -8 -3 215.88
    -15 8 3 229.78
    -15 8 -3 228.78
    -15 -8 3 251.87
    0 9 3 -4.4
    0 9 3 1.4
    0 -9 -3 1.5
    0 9 -3 -0.5
    0 9 -3 4.7
    -1 -9 -3 101.79
    1 9 -3 88.19
    1 9 -3 84.49
    -1 9 3 81.59
    -1 9 3 95.29
    1 9 3 82.79
    1 9 3 79.29
    1 -9 -3 85.79
    -1 9 -3 92.99
    -1 -9 3 84.69
    -1 9 -3 79.99
    -2 9 3 134.79
    -2 -9 -3 125.69
    2 9 -3 110.79
    -2 9 3 101.59
    2 9 3 132.59
    -2 9 -3 117.39
    2 9 3 114.99
    2 -9 -3 115.79
    -2 -9 3 123.59
    -2 9 -3 116.09
    -3 9 3 790.82
    3 9 -3 785.92
    -3 9 3 778.92
    3 9 -3 784.42
    -3 -9 -3 764.42
    -3 9 -3 736.53
    -3 9 -3 753.32
    3 9 3 790.72
    -3 -9 3 779.62
    3 9 3 736.23
    4 9 -3 68.29
    -4 9 3 72.79
    -4 9 3 68.59
    4 9 -3 79.69
    -4 -9 -3 83.79
    -4 9 -3 82.19
    -4 9 -3 87.29
    4 9 3 62.69
    -4 9 -3 87.89
    4 9 3 70.89
    -4 -9 3 73.89
    -5 9 3 750.92
    5 9 -3 770.82
    -5 -9 -3 747.73
    -5 9 3 708.83
    5 9 -3 726.83
    -5 9 -3 747.83
    5 9 3 706.43
    -5 9 -3 749.23
    5 9 3 709.73
    -5 -9 3 747.43
    -5 -9 3 719.43
    -5 9 -3 710.83
    -6 9 3 609.04
    6 9 -3 553.64
    -6 -9 -3 558.94
    -6 9 3 571.44
    6 9 -3 578.24
    6 9 3 550.34
    -6 9 -3 580.34
    6 9 3 557.04
    -6 9 -3 559.94
    -6 -9 3 548.55
    -6 9 -3 580.94
    -6 -9 3 553.04
    -7 -9 -3 97.19
    -7 9 3 94.89
    -7 9 3 103.09
    7 9 -3 106.99
    -7 -9 3 97.89
    7 9 3 92.49
    -7 9 -3 94.99
    -7 9 -3 106.79
    -7 -9 3 82.49
    7 9 3 91.99
    -7 9 -3 100.89
    8 9 -3 151.68
    -8 9 3 139.09
    -8 9 3 154.88
    -8 -9 -3 143.09
    -8 9 3 160.08
    -8 9 -3 156.28
    -8 9 -3 165.08
    -8 -9 3 162.68
    -8 -9 3 138.39
    8 9 3 149.29
    8 9 3 154.38
    -9 -9 -3 53.29
    -9 9 3 45.4
    -9 9 3 54.99
    9 9 -3 48.6
    9 9 3 45
    -9 9 -3 40.2
    -9 9 -3 47.7
    -9 -9 3 61.79
    -9 -9 3 44
    9 9 3 56.29
    10 9 -3 236.38
    -10 9 3 224.38
    -10 -9 -3 229.78
    -10 9 3 228.68
    10 9 3 254.17
    -10 -9 3 255.37
    -10 9 -3 241.68
    -10 9 -3 214.38
    -11 9 3 397.56
    -11 9 3 382.76
    -11 -9 -3 396.26
    -11 9 -3 361.66
    -11 -9 3 369.36
    -11 9 -3 377.36
    11 9 3 383.16
    -12 9 3 17
    -12 9 3 13.7
    -12 -9 -3 16.5
    -12 9 -3 27.2
    12 9 3 14.6
    -12 -9 3 25.3
    12 9 3 19.7
    -12 9 -3 32.6
    -13 9 3 428.56
    -13 -9 -3 440.46
    13 9 3 442.76
    -13 -9 3 447.76
    -13 9 -3 431.26
    13 9 3 387.96
    -13 9 -3 441.26
    -14 9 3 22.3
    -14 -9 -3 21.9
    -14 9 -3 20.9
    -14 9 -3 37.6
    -14 -9 3 15.9
    14 9 3 24.8
    -15 9 3 17.8
    -15 -9 3 26
    -15 9 -3 25.7
    0 10 3 461.05
    0 -10 -3 414.26
    0 10 -3 440.96
    0 -10 3 437.76
    0 10 3 445.56
    0 10 -3 455.15
    1 10 -3 2694.83
    -1 10 3 2823.62
    1 10 -3 2681.43
    -1 10 3 2710.23
    -1 -10 -3 2692.63
    -1 10 -3 2680.53
    1 10 3 2715.83
    1 10 3 2668.33
    -1 -10 3 2659.43
    1 -10 -3 2710.53
    -1 10 -3 2700.03
    2 10 -3 33.2
    -2 -10 -3 29.6
    -2 10 3 26.2
    -2 10 3 41
    2 10 -3 35.5
    -2 10 -3 38.7
    2 -10 -3 40.8
    -2 10 -3 34.8
    2 10 3 38.4
    -2 -10 3 29.5
    2 10 3 40.4
    -3 10 3 205.68
    -3 -10 -3 203.48
    3 10 -3 187.88
    -3 10 3 193.58
    -3 10 -3 207.48
    3 10 3 195.68
    3 10 3 200.48
    -3 10 -3 203.48
    -3 -10 3 202.48
    4 10 -3 372.36
    -4 10 3 370.96
    -4 -10 -3 392.26
    -4 10 3 366.56
    4 10 -3 351.66
    -4 10 -3 359.56
    4 10 3 353.16
    -4 10 -3 381.66
    4 10 3 349.96
    -4 -10 3 365.96
    5 10 -3 398.26
    -5 10 3 440.86
    -5 10 3 406.16
    -5 -10 -3 409.36
    5 10 -3 409.86
    -5 -10 3 406.86
    -5 10 -3 419.46
    5 10 3 460.65
    -5 -10 3 425.46
    -5 10 -3 434.56
    -5 10 -3 437.36
    5 10 3 441.36
    6 10 -3 1.7
    6 10 -3 -2.1
    -6 10 3 2.3
    -6 -10 -3 3.7
    -6 10 3 1
    -6 10 -3 0.7
    -6 10 -3 -1.9
    -6 10 -3 -0.9
    6 10 3 -1.3
    6 10 3 1.3
    -6 -10 3 4.8
    -6 -10 3 2.3
    7 10 -3 1731.03
    -7 10 3 1793.72
    -7 10 3 1761.72
    -7 -10 -3 1763.42
    -7 10 -3 1801.22
    -7 -10 3 1836.22
    -7 10 -3 1765.52
    7 10 3 1749.62
    7 10 3 1746.63
    -7 10 -3 1776.02
    -7 -10 3 1681.23
    8 10 -3 87.49
    -8 10 3 93.29
    -8 10 3 89.09
    -8 -10 -3 89.99
    8 10 3 96.29
    -8 -10 3 107.49
    -8 -10 3 86.69
    8 10 3 90.29
    -8 10 -3 93.79
    -8 10 -3 103.69
    -9 10 3 999.6
    9 10 -3 1018.5
    -9 10 3 1022.1
    -9 -10 -3 982.5
    -9 10 -3 1032.2
    9 10 3 1002.2
    -9 10 -3 960.9
    9 10 3 1017.1
    -9 -10 3 1043.5
    10 10 -3 166.88
    -10 10 3 152.78
    -10 10 3 158.28
    -10 -10 -3 172.48
    -10 10 -3 172.28
    10 10 3 181.38
    -10 -10 3 174.78
    -10 10 -3 150.98
    -11 10 3 46.6
    11 10 -3 44.5
    -11 10 3 38
    -11 -10 -3 36.4
    -11 -10 3 38.6
    11 10 3 35.2
    -11 10 -3 47.5
    -11 10 -3 38.9
    -12 10 3 87.49
    -12 10 3 104.79
    -12 -10 -3 85.59
    -12 10 -3 113.69
    -12 10 -3 82.99
    12 10 3 76.89
    -12 -10 3 101.49
    -13 -10 -3 210.58
    -13 10 3 207.88
    -13 -10 3 200.88
    -13 10 -3 194.18
    -13 10 -3 208.08
    -14 -10 -3 148.99
    -14 10 3 139.29
    -14 10 -3 142.89
    -14 10 -3 155.98
    -14 -10 3 132.09
    0 11 -3 0.6
    0 -11 -3 1.5
    0 -11 3 4.4
    0 11 3 -0.9
    0 11 -3 1.7
    0 11 3 0.8
    -1 -11 -3 35.6
    -1 11 3 34.4
    1 11 -3 43.8
    1 11 -3 30.9
    -1 11 3 28.8
    -1 -11 3 49
    1 11 3 29.8
    -1 11 -3 35.1
    -1 11 -3 40
    1 11 3 29.5
    1 -11 -3 34.8
    -2 -11 -3 295.17
    -2 11 3 315.57
    2 11 -3 288.17
    -2 11 3 293.37
    2 11 -3 289.47
    -2 11 -3 288.37
    2 11 3 308.07
    -2 -11 3 292.67
    2 -11 -3 277.07
    -2 11 -3 287.67
    2 11 3 313.17
    3 11 -3 45
    -3 11 3 65.49
    -3 11 3 61.19
    -3 -11 -3 50.89
    -3 11 -3 58.39
    3 11 3 41
    3 -11 -3 54.39
    -3 -11 3 61.79
    3 11 3 70.39
    -3 11 -3 52.29
    -4 11 3 129.29
    -4 11 3 115.39
    4 11 -3 126.49
    4 11 -3 142.49
    -4 -11 -3 142.89
    -4 11 -3 122.79
    -4 11 -3 129.39
    4 11 3 112.19
    -4 -11 3 135.39
    4 11 3 117.29
    -5 11 3 141.49
    -5 -11 -3 143.99
    -5 11 3 149.69
    5 11 -3 164.48
    5 11 -3 135.59
    -5 -11 3 152.28
    5 11 3 138.99
    -5 11 -3 146.79
    -5 11 -3 122.59
    -5 -11 3 143.29
    5 11 3 134.79
    6 11 -3 214.48
    -6 11 3 215.98
    -6 11 3 217.18
    -6 -11 -3 224.78
    -6 -11 3 211.78
    -6 11 -3 220.48
    6 11 3 234.18
    6 11 3 225.78
    -6 11 -3 237.18
    -6 11 -3 226.08
    -6 -11 3 199.58
    -7 11 3 1.1
    -7 11 3 3.8
    -7 -11 -3 -0.6
    7 11 -3 -2.8
    -7 11 -3 1.4
    -7 11 -3 7.6
    -7 -11 3 7.3
    7 11 3 -1.8
    7 11 3 2.4
    -7 11 -3 -1.8
    -8 11 3 121.99
    -8 11 3 119.29
    8 11 -3 113.29
    -8 -11 -3 118.49
    -8 -11 3 109.29
    -8 11 -3 109.19
    8 11 3 110.29
    8 11 3 126.09
    -8 11 -3 113.39
    -9 11 3 -3.9
    -9 -11 -3 6.8
    9 11 -3 4.9
    9 11 3 5.1
    9 11 3 4.7
    -9 11 -3 -0.6
    -9 -11 3 9.6
    -9 11 -3 -3.2
    -10 11 3 176.38
    10 11 -3 177.28
    -10 -11 -3 175.78
    -10 11 3 157.08
    -10 -11 3 160.38
    -10 11 -3 200.08
    10 11 3 194.18
    -10 11 -3 178.68
    10 11 3 180.68
    -11 11 3 44.1
    -11 11 3 27.4
    -11 -11 -3 31.1
    11 11 -3 28.2
    -11 11 -3 36.8
    11 11 3 16.9
    -11 11 -3 36.3
    -11 -11 3 33.2
    -12 -11 -3 30.5
    -12 11 3 35.8
    -12 11 -3 57.69
    -12 11 -3 37.1
    -12 -11 3 46.9
    -13 -11 -3 34.1
    -13 11 3 40.2
    -13 11 -3 19.1
    -13 -11 3 23.6
    -13 11 -3 33.3
    -14 11 3 44.1
    -14 11 -3 37.1
    -14 -11 3 32.9
    -14 11 -3 48.5
    0 -12 -3 306.97
    0 12 -3 310.77
    0 12 -3 322.17
    0 12 3 326.37
    0 -12 3 303.97
    0 12 3 321.27
    1 12 -3 625.04
    -1 12 3 646.14
    -1 12 3 638.14
    -1 -12 -3 618.14
    1 12 -3 639.24
    1 12 3 642.54
    -1 -12 3 632.64
    1 12 3 646.34
    -1 12 -3 675.73
    -1 12 -3 630.74
    1 -12 -3 645.54
    -2 12 3 65.09
    -2 12 3 60.39
    -2 -12 -3 62.19
    2 12 -3 45.6
    2 12 -3 50.99
    -2 12 -3 61.49
    2 12 3 55.19
    2 -12 -3 43.7
    -2 -12 3 60.29
    2 12 3 47.4
    -2 12 -3 51.89
    -3 12 3 264.57
    -3 12 3 263.17
    3 12 -3 268.77
    -3 -12 -3 232.28
    3 12 -3 271.97
    3 12 3 277.57
    -3 12 -3 254.57
    -3 12 -3 262.57
    3 -12 -3 267.87
    3 12 3 288.17
    -3 -12 3 273.07
    -4 12 3 157.28
    -4 -12 -3 147.69
    4 12 -3 138.29
    -4 12 3 133.59
    4 12 3 163.98
    -4 -12 3 155.08
    4 12 3 156.88
    -4 12 -3 140.09
    -4 12 -3 123.09
    5 12 -3 300.87
    -5 -12 -3 266.27
    -5 12 3 280.57
    5 12 -3 264.17
    -5 12 3 279.77
    -5 -12 3 269.67
    -5 12 -3 272.17
    5 12 3 279.37
    -5 12 -3 269.67
    5 12 3 275.97
    -6 -12 -3 29.7
    -6 12 3 39.4
    -6 12 3 49.7
    6 12 -3 36.2
    -6 12 -3 33.8
    -6 12 -3 36.8
    6 12 3 37.1
    6 12 3 46.3
    -6 -12 3 46.7
    -7 -12 -3 819.32
    7 12 -3 834.72
    -7 12 3 810.02
    -7 12 3 808.02
    -7 12 -3 714.53
    -7 -12 3 796.42
    7 12 3 830.42
    7 12 3 794.62
    -8 -12 -3 328.97
    -8 12 3 323.97
    -8 12 3 322.87
    8 12 -3 333.67
    -8 12 -3 305.67
    -8 -12 3 318.87
    8 12 3 308.97
    -8 12 -3 317.47
    8 12 3 318.97
    9 12 -3 505.55
    -9 -12 -3 491.35
    -9 12 3 469.85
    -9 -12 3 479.25
    9 12 3 484.95
    9 12 3 501.35
    -9 12 -3 483.65
    -9 12 -3 485.55
    10 12 -3 49.99
    -10 -12 -3 44.2
    -10 12 3 34.7
    10 12 3 47.5
    10 12 3 50.59
    -10 -12 3 44.3
    -10 12 -3 42.4
    -10 12 -3 44.7
    -11 -12 -3 14.2
    -11 12 3 24.1
    11 12 -3 24.6
    -11 12 -3 25.5
    11 12 3 20.2
    -11 -12 3 25.3
    -11 12 -3 32.7
    -12 -12 -3 107.29
    -12 12 3 123.99
    -12 12 -3 104.79
    -12 -12 3 130.39
    -12 12 -3 117.49
    -13 12 3 68.09
    -13 12 -3 71.79
    -13 12 -3 83.29
    -13 -12 3 68.99
    0 13 3 -2.4
    0 13 3 -1.2
    0 13 -3 1.6
    0 -13 3 4.1
    0 -13 -3 2.1
    0 13 -3 3
    -1 -13 -3 341.77
    -1 13 3 331.17
    1 13 -3 335.87
    1 -13 3 331.07
    1 13 -3 333.37
    -1 13 3 350.66
    1 13 3 349.57
    -1 -13 3 349.47
    1 -13 -3 334.37
    1 13 3 325.87
    -1 13 -3 324.47
    -1 13 -3 346.67
    2 13 -3 469.55
    -2 -13 -3 469.35
    -2 13 3 470.55
    -2 13 3 496.85
    2 13 -3 476.05
    2 13 3 473.25
    -2 13 -3 514.25
    2 -13 -3 497.25
    -2 13 -3 501.05
    2 13 3 482.75
    -2 -13 3 523.35
    -3 13 3 942.61
    3 13 -3 933.61
    -3 -13 -3 910.91
    3 13 -3 862.51
    -3 13 3 897.21
    3 -13 -3 935.11
    3 13 3 922.41
    -3 13 -3 870.41
    -3 -13 3 904.61
    -3 13 -3 932.51
    3 13 3 862.21
    4 13 -3 40.3
    -4 -13 -3 49.3
    -4 13 3 47.1
    -4 13 3 42.9
    -4 13 -3 64.69
    4 13 3 49.9
    4 -13 -3 45.1
    -4 -13 3 39.5
    4 13 3 62.79
    -4 13 -3 35.4
    -5 13 3 711.23
    5 13 -3 691.53
    -5 13 3 716.13
    -5 -13 -3 669.43
    -5 -13 3 701.03
    -5 13 -3 674.83
    -5 13 -3 703.63
    5 13 3 660.43
    5 13 3 701.93
    -6 -13 -3 173.78
    -6 13 3 180.28
    -6 13 3 183.98
    6 13 -3 169.78
    6 13 3 161.88
    -6 13 -3 167.78
    -6 13 -3 160.18
    -6 -13 3 160.58
    6 13 3 177.18
    -7 -13 -3 167.28
    7 13 -3 195.08
    -7 13 3 168.78
    -7 13 3 197.08
    7 13 3 186.48
    -7 13 -3 184.58
    -7 -13 3 188.18
    7 13 3 200.88
    8 13 -3 56.19
    -8 -13 -3 57.59
    -8 13 3 58.09
    -8 -13 3 63.99
    -8 13 -3 64.99
    8 13 3 67.99
    8 13 3 54.49
    9 13 -3 178.68
    -9 -13 -3 187.88
    -9 13 3 169.48
    -9 13 -3 176.78
    9 13 3 194.48
    -9 -13 3 165.28
    9 13 3 172.58
    -9 13 -3 170.28
    -10 13 3 124.49
    -10 -13 -3 121.59
    10 13 -3 120.29
    10 13 3 130.29
    -10 13 -3 139.49
    -10 13 -3 118.29
    10 13 3 134.89
    -10 -13 3 131.39
    -11 13 3 716.03
    11 13 -3 672.03
    -11 13 -3 727.13
    -11 13 -3 749.53
    -11 -13 3 694.83
    -12 13 3 100.69
    -12 13 -3 114.49
    -12 13 -3 106.89
    -12 -13 3 126.09
    0 14 3 401.76
    0 14 -3 416.06
    0 14 -3 390.76
    0 -14 -3 395.76
    0 14 3 402.86
    0 -14 3 394.56
    -1 14 3 29
    1 14 -3 27.7
    -1 -14 -3 21.6
    1 14 -3 23.7
    -1 14 3 30.4
    1 -14 3 17.5
    1 14 3 20.3
    -1 14 -3 22.7
    -1 -14 3 21.6
    1 -14 -3 22.4
    1 14 3 38.9
    -1 14 -3 21.1
    -2 14 3 15.6
    -2 14 3 22.5
    2 14 -3 21.9
    2 14 -3 7.4
    -2 -14 -3 16.3
    -2 -14 3 12
    -2 14 -3 15.6
    2 14 3 12.2
    -2 14 -3 19.2
    2 14 3 14
    2 -14 -3 9.7
    -3 14 3 0.7
    -3 14 3 2.9
    3 14 -3 -0.4
    3 14 -3 -0.1
    -3 -14 -3 -0.9
    3 14 3 2.6
    -3 14 -3 5.6
    -3 -14 3 -2.9
    -3 14 -3 2.3
    3 -14 -3 -0.1
    3 14 3 1.3
    -4 -14 -3 328.37
    -4 14 3 285.77
    -4 14 3 335.67
    4 14 -3 265.77
    -4 14 -3 325.97
    4 14 3 300.97
    -4 14 -3 287.87
    -4 -14 3 281.67
    4 14 3 305.57
    4 -14 -3 279.77
    -5 14 3 36.6
    -5 -14 -3 34.1
    5 14 -3 25.4
    -5 14 3 36.6
    5 14 3 31.3
    5 14 3 44.2
    -5 14 -3 26.4
    -5 -14 3 42.4
    -5 14 -3 44
    -6 14 3 33
    -6 14 3 39.7
    6 14 -3 33.2
    -6 -14 -3 43.8
    -6 14 -3 27.7
    6 14 3 30.2
    -6 14 -3 37
    -6 -14 3 33.5
    6 14 3 42.4
    -7 14 3 30.6
    -7 14 3 30.9
    7 14 -3 35
    -7 -14 -3 38.5
    7 14 3 25
    -7 -14 3 33.8
    -7 14 -3 44.8
    7 14 3 36.2
    -8 14 3 291.47
    8 14 -3 244.78
    -8 -14 -3 260.57
    -8 14 -3 265.17
    8 14 3 250.77
    -8 -14 3 276.97
    8 14 3 237.48
    -9 14 3 3.4
    -9 -14 -3 -4.2
    9 14 -3 1.5
    9 14 3 3.8
    9 14 3 1.1
    -9 -14 3 6
    -9 14 -3 6.8
    -10 -14 -3 40.8
    -10 14 3 33
    10 14 -3 24.2
    10 14 3 38.7
    -10 -14 3 49.5
    10 14 3 33.8
    -10 14 -3 32
    11 14 -3 2.7
    -11 14 3 6.4
    -11 14 -3 6.9
    -11 14 -3 0.2
    -11 -14 3 1.8
    0 15 -3 -1.3
    0 15 -3 -1.9
    0 -15 -3 -2
    0 15 3 -0.4
    0 15 3 1.3
    0 -15 3 2.7
    -1 15 3 244.08
    1 -15 3 256.97
    1 15 -3 205.38
    -1 15 3 217.58
    -1 -15 -3 259.17
    1 15 -3 255.57
    -1 15 -3 237.68
    -1 -15 3 256.77
    1 -15 -3 256.07
    1 15 3 235.08
    -1 15 -3 226.78
    1 15 3 230.28
    2 15 -3 274.97
    -2 15 3 271.17
    -2 -15 -3 241.08
    2 -15 3 291.27
    2 15 -3 252.97
    -2 15 3 276.27
    -2 15 -3 269.77
    2 15 3 273.17
    2 -15 -3 258.47
    2 15 3 253.17
    -2 15 -3 261.17
    -2 -15 3 294.17
    -3 -15 -3 618.54
    -3 15 3 665.83
    -3 15 3 641.24
    3 15 -3 643.14
    3 15 -3 639.54
    -3 15 -3 663.53
    3 -15 -3 667.53
    -3 15 -3 642.34
    3 15 3 640.94
    -3 -15 3 688.93
    3 15 3 635.54
    -4 -15 -3 87.19
    4 15 -3 74.19
    -4 15 3 77.89
    -4 15 3 85.39
    4 15 3 84.79
    -4 15 -3 85.59
    4 15 3 81.59
    4 -15 -3 81.09
    -4 15 -3 79.59
    -4 -15 3 77.09
    -5 15 3 723.23
    5 15 -3 689.33
    -5 15 3 657.13
    -5 -15 -3 698.43
    -5 15 -3 677.83
    -5 15 -3 688.83
    5 15 3 668.83
    5 15 3 706.63
    -5 -15 3 692.83
    5 -15 -3 726.63
    -6 15 3 371.86
    -6 -15 -3 362.96
    6 15 -3 354.26
    -6 15 3 383.46
    6 15 3 380.36
    -6 15 -3 357.96
    6 15 3 391.06
    -6 15 -3 388.76
    -6 -15 3 356.46
    -7 15 3 58.79
    -7 15 3 50.49
    -7 -15 -3 47.8
    7 15 -3 47.6
    -7 -15 3 42.7
    -7 15 -3 42.4
    7 15 3 47.9
    7 15 3 48.5
    -8 15 3 45.6
    -8 -15 -3 31.3
    8 15 -3 43.6
    8 15 3 46.1
    8 15 3 47.1
    -8 15 -3 47.2
    -8 -15 3 40.6
    -9 15 3 76.69
    9 15 -3 73.69
    -9 -15 -3 71.09
    9 15 3 64.59
    -9 -15 3 84.49
    -9 15 -3 79.09
    9 15 3 80.19
    -10 15 3 203.28
    -10 -15 3 199.38
    10 15 3 196.38
    -10 15 -3 227.58
    0 16 -3 695.03
    0 -16 -3 643.24
    0 16 3 701.03
    0 16 3 727.63
    0 16 -3 691.73
    0 -16 3 697.53
    1 -16 3 573.04
    -1 16 3 572.24
    1 16 -3 656.93
    1 16 -3 607.74
    -1 -16 -3 613.64
    -1 16 3 625.74
    1 16 3 567.94
    -1 16 -3 594.74
    1 16 3 627.94
    -1 16 -3 631.94
    -1 -16 3 596.94
    1 -16 -3 597.74
    2 -16 3 2.3
    2 16 -3 7.6
    -2 -16 -3 7
    -2 16 3 5.7
    -2 16 3 7.3
    2 16 -3 6.9
    -2 -16 3 9.1
    -2 16 -3 11.2
    2 16 3 4
    2 -16 -3 8.4
    2 16 3 13.6
    -2 16 -3 7.7
    -3 16 3 176.08
    3 -16 3 137.99
    3 16 -3 150.98
    -3 16 3 161.28
    -3 -16 -3 166.18
    3 -16 -3 153.28
    3 16 3 154.78
    -3 -16 3 145.59
    -3 16 -3 145.09
    -3 16 -3 143.89
    3 16 3 147.19
    -4 -16 -3 316.67
    -4 16 3 301.37
    -4 16 3 352.56
    4 16 -3 311.17
    -4 16 -3 328.37
    4 16 3 346.47
    -4 -16 3 323.47
    4 16 3 320.07
    -4 16 -3 322.77
    4 -16 -3 339.37
    -5 -16 -3 170.08
    -5 16 3 169.88
    -5 16 3 170.58
    5 16 -3 154.58
    -5 -16 3 155.68
    -5 16 -3 158.08
    -5 16 -3 157.38
    5 16 3 159.58
    5 -16 -3 167.48
    5 16 3 165.28
    -6 -16 -3 6.6
    -6 16 3 3.8
    -6 16 3 4.2
    6 16 -3 12.2
    -6 16 -3 20.3
    -6 -16 3 1.6
    6 16 3 8.8
    6 -16 -3 -0.8
    6 16 3 6.1
    7 16 -3 251.17
    -7 -16 -3 271.77
    -7 16 3 306.27
    -7 16 3 285.47
    -7 16 -3 308.37
    7 16 3 279.97
    -7 -16 3 272.27
    7 16 3 306.87
    -8 16 3 57.89
    -8 -16 -3 50.99
    8 16 3 33.3
    -8 -16 3 54.39
    8 16 3 52.59
    -8 16 -3 55.49
    -9 16 3 311.07
    -9 16 -3 309.77
    0 17 -3 2.1
    0 -17 3 3
    0 17 -3 7.8
    0 17 3 -1.9
    0 -17 -3 -0.2
    0 17 3 2.3
    1 17 -3 0.2
    -1 17 3 3.6
    1 -17 3 2.3
    1 17 -3 -0.9
    -1 -17 -3 -2.3
    -1 17 3 -4.6
    -1 17 -3 5.9
    -1 17 -3 1.4
    1 17 3 2.6
    1 17 3 5.9
    1 -17 -3 2.8
    -1 -17 3 3.8
    2 -17 3 339.07
    -2 -17 -3 348.07
    2 17 -3 313.97
    -2 17 3 380.76
    2 17 -3 356.76
    -2 17 3 349.57
    -2 -17 3 365.36
    2 17 3 357.66
    2 17 3 333.67
    -2 17 -3 351.56
    -2 17 -3 346.57
    2 -17 -3 372.86
    3 17 -3 65.49
    -3 17 3 66.09
    -3 17 3 76.29
    3 -17 3 86.59
    -3 -17 -3 58.99
    3 17 3 62.69
    3 -17 -3 64.39
    3 17 3 83.39
    -3 -17 3 66.09
    -3 17 -3 52.69
    -3 17 -3 77.29
    -4 17 3 3.7
    4 -17 3 9.3
    -4 17 3 9.7
    -4 -17 -3 5.7
    -4 -17 3 16.4
    -4 17 -3 6.4
    4 17 3 -0.7
    4 -17 -3 4.4
    -4 17 -3 8.5
    -5 17 3 2.6
    -5 -17 -3 6.9
    -5 17 3 10.7
    5 17 3 13.5
    -5 -17 3 17.8
    5 -17 -3 12.2
    -5 17 -3 16.7
    -5 17 -3 13.9
    -6 -17 -3 208.28
    -6 17 3 199.38
    -6 17 3 208.38
    -6 17 -3 226.68
    6 17 3 197.98
    6 -17 -3 207.58
    -6 -17 3 193.58
    -7 17 3 2.3
    7 17 3 -1
    7 -17 -3 7.4
    -7 17 -3 11
    0 -18 3 275.67
    0 -18 -3 283.37
    0 18 3 335.67
    0 18 -3 291.27
    1 -18 3 420.26
    1 18 -3 467.15
    -1 -18 -3 443.36
    -1 18 3 462.65
    1 -18 -3 430.76
    -1 18 -3 416.96
    1 18 3 465.25
    -1 -18 3 443.76
    -2 -18 -3 54.59
    -2 18 3 43.3
    2 -18 3 32.3
    2 -18 -3 37.8
    -2 -18 3 42.2
    -2 18 -3 19.4
    2 18 3 45.7
    -3 -18 -3 40.2
    -3 18 3 42.9
    3 18 3 34.2
    3 -18 -3 25.5
    -3 18 -3 39.2
    -4 18 3 290.47
    4 18 3 254.57
    -4 18 -3 290.17
    4 -18 -3 294.57
    -5 18 3 63.39
    -5 18 -3 46
    5 -18 -3 41
    5 18 3 70.79
    -5 18 -3 48.4
    0 0 -4 8009.8
    0 0 -4 7851.51
    0 0 -4 7824.72
    0 0 4 8187.28
    0 0 4 8087.59
    -1 0 4 4085.19
    1 0 4 4161.28
    -1 0 -4 4011.6
    1 0 4 4162.58
    1 0 -4 4123.09
    -1 0 4 3873.01
    1 0 -4 4154.48
    1 0 4 4021.9
    1 0 -4 4289.67
    -1 0 -4 4187.58
    -1 0 4 4141.99
    -2 0 4 1667.03
    2 0 4 1582.54
    -2 0 -4 1567.74
    2 0 -4 1593.84
    -2 0 4 1478.45
    -2 0 4 1604.04
    2 0 -4 1540.65
    2 0 -4 1597.74
    -3 0 -4 49.99
    -3 0 4 53.89
    3 0 -4 52.49
    3 0 -4 53.69
    -3 0 4 44
    -3 0 4 51.69
    3 0 4 49.1
    3 0 -4 49.8
    4 0 4 560.94
    -4 0 4 606.74
    -4 0 4 556.64
    -4 0 4 560.84
    4 0 -4 561.54
    -4 0 -4 564.54
    4 0 -4 570.14
    4 0 -4 570.14
    5 0 4 3890.11
    5 0 -4 4049.69
    5 0 -4 4070.79
    -5 0 -4 4083.09
    -5 0 4 3850.51
    5 0 -4 3991.7
    -5 0 4 3988.8
    -5 0 4 4269.17
    -5 0 4 4022.1
    6 0 -4 379.86
    -6 0 4 373.86
    -6 0 4 381.36
    -6 0 4 390.06
    -6 0 4 357.76
    6 0 -4 397.56
    6 0 -4 389.36
    6 0 4 372.46
    -7 0 -4 68.39
    -7 0 4 73.19
    -7 0 -4 84.09
    7 0 4 74.69
    -7 0 4 77.69
    7 0 -4 75.79
    -7 0 4 73.49
    7 0 4 66.39
    7 0 4 73.99
    7 0 4 65.99
    7 0 -4 72.69
    7 0 -4 71.49
    -7 0 4 75.69
    8 0 -4 192.58
    -8 0 4 199.38
    -8 0 4 192.38
    -8 0 -4 192.08
    -8 0 4 187.68
    8 0 -4 196.48
    8 0 4 198.88
    -8 0 4 191.18
    -9 0 4 777.42
    -9 0 4 797.72
    9 0 -4 771.52
    -9 0 4 776.52
    9 0 -4 795.82
    9 0 4 764.92
    -10 0 4 852.81
    -10 0 4 864.31
    -10 0 -4 926.91
    10 0 -4 929.41
    -10 0 4 878.91
    -11 0 -4 1758.72
    -11 0 4 1647.14
    11 0 -4 1709.93
    12 0 -4 16
    -12 0 4 17
    -12 0 -4 33.5
    -13 0 -4 91.29
    -13 0 4 96.19
    13 0 -4 84.19
    14 0 -4 1053.99
    -14 0 -4 1029.6
    -15 0 -4 2159.38
    15 0 -4 2246.48
    -16 0 -4 875.01
    16 0 -4 913.71
    -17 0 -4 156.18
    17 0 -4 117.39
    0 -1 4 1.4
    0 1 -4 2.4
    0 1 4 1.5
    0 1 4 -0.9
    0 1 -4 -0.4
    0 -1 4 0.1
    0 -1 -4 -0.2
    0 1 4 -0.6
    0 -1 -4 -0.4
    1 -1 4 12
    -1 -1 -4 10.6
    -1 1 4 13
    -1 -1 -4 13.3
    -1 1 4 9.4
    -1 1 4 12.8
    -1 1 4 13.1
    1 1 -4 11.4
    1 1 -4 7.9
    -1 -1 4 15
    1 1 4 13.5
    1 -1 -4 11.9
    1 -1 -4 11.4
    -1 -1 4 13.2
    1 -1 -4 13.7
    -1 1 -4 12
    1 1 4 7.7
    1 1 4 10.8
    -1 1 -4 13
    2 1 -4 192.78
    -2 1 4 188.18
    2 -1 4 180.08
    -2 -1 -4 185.18
    -2 1 4 192.18
    2 1 -4 172.88
    2 1 -4 187.88
    -2 1 -4 185.38
    2 1 4 181.98
    2 -1 -4 176.88
    2 1 4 193.68
    -2 1 -4 168.98
    -2 -1 4 174.58
    -2 -1 4 187.88
    2 1 4 182.78
    2 -1 -4 186.48
    -2 -1 4 181.48
    2 -1 -4 171.48
    -3 1 4 116.69
    -3 1 4 124.49
    3 1 -4 121.29
    3 -1 4 124.59
    -3 1 4 117.29
    3 1 -4 127.49
    -3 1 4 121.19
    3 1 -4 117.89
    -3 -1 -4 118.39
    -3 -1 4 132.09
    3 -1 -4 114.59
    3 1 4 123.09
    3 1 4 116.79
    -3 -1 4 128.09
    -3 1 -4 130.59
    -3 -1 4 118.29
    -3 1 -4 119.89
    3 -1 -4 127.69
    -4 1 4 577.84
    4 1 -4 553.64
    4 1 -4 515.05
    4 1 -4 556.64
    -4 1 4 543.55
    -4 1 4 550.44
    4 -1 4 530.35
    -4 1 4 516.15
    4 1 4 537.65
    -4 -1 4 524.15
    -4 1 -4 542.65
    4 -1 -4 545.05
    -4 -1 4 554.44
    -4 -1 4 554.94
    4 -1 -4 528.75
    -5 1 4 4048.8
    5 -1 4 3972.8
    -5 -1 -4 4205.18
    5 1 -4 4096.09
    -5 1 4 4207.58
    -5 1 4 4064.09
    -5 1 4 4070.89
    5 1 -4 4221.58
    5 1 -4 4095.89
    -5 -1 4 4296.67
    -5 1 -4 4106.99
    5 -1 -4 4007.6
    5 1 4 3748.62
    -5 -1 4 4101.69
    5 1 4 4198.48
    -5 -1 4 4039.4
    5 1 4 4139.79
    5 -1 -4 4073.69
    -6 1 4 825.72
    6 -1 4 777.02
    -6 1 4 811.12
    6 1 -4 839.12
    6 -1 4 817.02
    6 1 -4 799.12
    -6 1 4 816.42
    -6 -1 -4 813.72
    -6 1 4 865.01
    6 1 -4 847.12
    6 1 4 856.11
    -6 -1 4 859.61
    6 -1 -4 846.52
    -6 -1 4 835.62
    6 -1 -4 827.62
    -6 1 -4 834.22
    6 1 4 758.92
    -6 -1 4 832.92
    6 1 4 838.52
    -7 1 4 228.58
    -7 -1 -4 250.77
    7 1 -4 235.88
    7 1 -4 223.98
    -7 1 4 253.67
    7 -1 4 221.78
    -7 1 4 257.27
    -7 1 4 229.88
    7 1 -4 246.58
    -7 1 -4 254.67
    7 -1 -4 247.68
    7 1 4 234.08
    -7 -1 4 234.78
    7 -1 -4 231.68
    -7 -1 4 244.68
    -7 -1 4 225.38
    7 1 4 221.98
    7 1 4 230.28
    8 1 -4 75.79
    -8 1 4 82.29
    -8 1 4 79.29
    -8 1 4 77.19
    8 1 -4 74.29
    -8 -1 -4 94.49
    -8 1 4 75.29
    -8 -1 4 81.59
    8 1 4 76.99
    8 -1 -4 73.89
    8 1 4 81.19
    -8 1 -4 92.49
    -8 -1 4 81.99
    8 1 4 81.09
    -8 -1 4 87.29
    -9 1 4 1680.73
    -9 1 4 1643.74
    9 1 -4 1669.93
    -9 1 4 1719.33
    9 -1 4 1622.54
    9 1 -4 1724.73
    -9 -1 -4 1758.02
    -9 1 4 1696.03
    -9 -1 4 1670.73
    -9 -1 4 1684.73
    -9 1 -4 1720.13
    9 1 4 1624.94
    9 -1 -4 1786.42
    -9 -1 4 1632.84
    -10 1 4 1143.99
    -10 1 4 1084.79
    10 1 -4 1150.98
    -10 -1 -4 1244.28
    10 1 -4 1236.18
    -10 1 4 1172.58
    -10 1 -4 1231.08
    -10 -1 4 1205.88
    -10 -1 4 1163.08
    10 -1 -4 1236.98
    -10 -1 4 1148.19
    11 1 -4 552.14
    -11 -1 -4 529.55
    -11 1 4 503.05
    11 -1 -4 499.55
    -11 -1 4 516.45
    -11 -1 4 476.95
    -11 1 -4 569.74
    12 1 -4 5.2
    -12 1 4 10.1
    -12 -1 -4 6.6
    12 -1 -4 16.2
    -12 -1 4 9.6
    -12 1 -4 9.2
    -13 -1 -4 177.78
    -13 1 4 134.69
    13 1 -4 143.79
    13 -1 -4 147.29
    -13 -1 4 145.79
    -13 1 -4 155.48
    14 1 -4 18.1
    -14 -1 -4 4.3
    -14 1 -4 19
    14 -1 -4 24.3
    -15 -1 -4 23.2
    15 1 -4 35.4
    15 -1 -4 32
    -15 1 -4 29.3
    16 1 -4 85.09
    -16 -1 -4 79.59
    -16 1 -4 77.69
    16 -1 -4 84.49
    17 1 -4 95.39
    17 -1 -4 90.19
    17 1 4 99.29
    -17 1 -4 93.29
    0 -2 -4 82.79
    0 -2 -4 74.49
    0 2 4 78.69
    0 2 -4 74.29
    0 2 4 74.69
    0 2 -4 72.79
    0 -2 -4 79.09
    1 2 -4 423.86
    -1 2 4 415.26
    -1 2 4 435.96
    -1 -2 -4 429.16
    -1 2 4 413.46
    -1 -2 -4 396.76
    -1 -2 -4 419.36
    1 2 4 417.66
    -1 2 -4 431.36
    1 -2 -4 426.46
    -1 2 -4 425.66
    1 -2 -4 412.16
    1 2 4 399.96
    1 -2 -4 396.46
    1 2 4 406.46
    1 2 4 433.26
    -1 -2 4 432.36
    -2 2 4 230.58
    -2 2 4 226.58
    2 2 -4 243.48
    -2 -2 -4 239.78
    2 2 -4 224.78
    -2 2 4 235.38
    -2 -2 -4 244.48
    -2 -2 4 236.98
    2 2 4 222.98
    2 2 4 221.08
    -2 2 -4 243.98
    2 2 4 233.98
    -2 2 -4 245.38
    2 -2 -4 246.58
    -2 -2 4 260.37
    2 -2 -4 244.78
    -3 2 4 3343.47
    3 2 -4 3465.05
    3 2 -4 3469.45
    -3 2 4 3468.15
    -3 2 4 3347.96
    -3 2 4 3446.06
    3 2 -4 3484.95
    -3 -2 -4 3307.77
    -3 -2 -4 3443.06
    3 -2 4 3457.85
    3 2 4 3423.46
    3 2 4 3363.06
    3 2 4 3245.78
    -3 -2 4 3335.07
    3 -2 -4 3449.55
    -3 2 -4 3444.46
    -3 -2 4 3533.65
    3 -2 -4 3398.96
    -3 2 -4 3376.26
    -4 -2 -4 108.39
    -4 2 4 97.29
    4 2 -4 97.79
    -4 -2 -4 94.29
    4 2 -4 88.59
    -4 2 4 91.29
    -4 2 4 97.69
    -4 2 4 95.79
    4 2 -4 101.79
    4 -2 4 98.39
    4 -2 -4 93.19
    -4 -2 4 96.79
    4 2 4 97.69
    4 2 4 105.19
    -4 -2 4 88.99
    4 -2 -4 92.29
    4 2 4 91.39
    -4 2 -4 94.49
    -4 2 -4 101.39
    5 2 -4 110.29
    5 2 -4 117.79
    -5 -2 -4 104.99
    -5 2 4 118.69
    5 -2 4 111.99
    5 2 -4 113.09
    -5 2 4 108.39
    -5 2 4 114.89
    -5 2 4 115.19
    -5 -2 -4 118.59
    -5 -2 4 101.19
    -5 2 -4 119.09
    5 2 4 115.79
    -5 2 -4 113.29
    -5 -2 4 114.69
    5 2 4 104.79
    5 -2 -4 117.29
    5 2 4 106.59
    5 -2 -4 112.09
    5 2 4 115.89
    -6 -2 -4 416.56
    -6 -2 -4 386.46
    -6 2 4 389.26
    6 -2 4 392.76
    6 2 -4 393.06
    -6 2 4 398.16
    6 2 -4 403.16
    -6 2 4 413.06
    -6 2 4 412.56
    6 2 -4 408.86
    6 -2 4 397.16
    -6 2 -4 403.46
    6 -2 -4 392.46
    6 2 4 404.56
    6 -2 -4 408.06
    6 2 4 392.66
    -6 -2 4 391.06
    6 2 4 409.26
    -6 -2 4 429.96
    6 2 4 391.26
    -7 2 4 3597.04
    -7 2 4 3543.65
    -7 2 4 3576.64
    7 2 -4 3698.43
    7 2 -4 3718.13
    -7 -2 -4 3640.44
    7 2 -4 3627.04
    -7 -2 4 3626.84
    7 2 4 3634.94
    -7 -2 4 3655.13
    -7 -2 4 3662.93
    7 2 4 3640.34
    -7 2 -4 3657.53
    7 -2 -4 3776.72
    7 2 4 3406.16
    -8 2 4 1494.85
    -8 -2 -4 1553.44
    -8 2 4 1511.55
    -8 2 4 1454.15
    8 2 -4 1543.25
    8 2 -4 1541.65
    8 2 4 1586.04
    -8 -2 4 1553.94
    -8 -2 4 1486.25
    -8 2 -4 1599.44
    8 -2 -4 1563.04
    -8 -2 4 1516.75
    8 2 4 1479.35
    8 2 4 1508.45
    -9 2 4 837.22
    -9 2 4 863.01
    9 2 -4 870.41
    -9 -2 -4 874.11
    -9 2 4 830.82
    9 2 -4 882.51
    -9 2 -4 915.11
    -9 -2 4 894.81
    -9 -2 4 858.91
    -9 -2 4 838.52
    9 -2 -4 853.91
    -10 2 4 57.39
    -10 -2 -4 56.49
    10 2 -4 48.9
    10 -2 4 53.19
    -10 2 4 55.89
    10 2 -4 57.09
    10 -2 -4 59.99
    -10 -2 4 50.49
    -10 2 -4 49.8
    -10 -2 4 58.99
    -10 -2 4 58.39
    -11 2 4 505.95
    -11 2 4 517.25
    11 2 -4 517.05
    -11 -2 -4 507.65
    -11 -2 4 481.25
    -11 -2 4 477.95
    11 -2 -4 493.75
    -11 2 -4 502.95
    -12 2 4 55.29
    -12 -2 -4 37
    12 2 -4 55.09
    -12 -2 4 42.5
    12 -2 -4 51.39
    -12 2 -4 42.8
    13 2 -4 101.49
    -13 -2 -4 114.79
    -13 -2 4 95.19
    13 -2 -4 102.99
    13 2 4 99.19
    -13 2 -4 104.49
    14 2 -4 -0.7
    -14 -2 -4 -1
    14 -2 -4 3.4
    -14 2 -4 2.2
    14 2 4 -1.8
    -15 -2 -4 24.7
    15 2 -4 17
    15 -2 -4 20
    -15 2 -4 28.9
    15 2 4 31.5
    16 2 -4 10.4
    -16 -2 -4 2.1
    -16 2 -4 11.3
    16 -2 -4 3.9
    16 2 4 1.3
    17 2 -4 195.68
    17 2 4 201.68
    0 3 4 -2.6
    0 3 -4 -3.9
    0 -3 -4 -0.3
    0 3 -4 -1.6
    0 -3 -4 -2
    0 3 -4 -2.7
    0 3 4 -3.5
    -1 -3 -4 5926.81
    -1 3 4 6349.46
    -1 3 4 6226.08
    1 3 -4 5924.41
    -1 -3 -4 6316.67
    1 -3 -4 5958.8
    -1 3 -4 5641.24
    -1 -3 4 6338.47
    1 3 4 6082.99
    -1 3 -4 6076.89
    1 -3 -4 6250.47
    1 3 4 6123.79
    -1 3 -4 6025.2
    -2 3 4 3377.46
    -2 3 4 3178.28
    -2 -3 -4 3301.77
    -2 -3 -4 3118.99
    -2 -3 -4 3299.47
    2 3 -4 3328.67
    2 3 4 3319.37
    -2 3 -4 3315.17
    2 3 4 3220.58
    -2 -3 4 3405.66
    -2 3 -4 3114.09
    2 -3 -4 3162.38
    -2 -3 4 3301.67
    -2 3 -4 3315.07
    2 3 4 3153.68
    3 3 -4 3228.98
    -3 -3 -4 3171.18
    -3 -3 -4 2925.31
    3 3 -4 3226.98
    -3 3 4 3118.09
    -3 3 4 3091.09
    -3 -3 4 3246.58
    3 3 4 3136.09
    3 3 4 3167.68
    -3 -3 4 3250.87
    -3 3 -4 3101.79
    -3 3 -4 3178.78
    3 3 4 3098.79
    3 -3 -4 3128.69
    -3 3 -4 3187.28
    3 -3 -4 3144.49
    -4 3 4 2367.16
    -4 3 4 2345.17
    4 3 -4 2365.96
    4 3 -4 2407.76
    4 3 -4 2314.57
    -4 -3 -4 2242.18
    -4 3 4 2347.27
    -4 -3 -4 2389.76
    -4 -3 4 2383.86
    4 -3 -4 2357.26
    4 -3 -4 2290.87
    4 3 4 2246.48
    4 3 4 2416.66
    -4 3 -4 2380.66
    -4 -3 4 2348.86
    -4 3 -4 2288.47
    4 3 4 2377.16
    -4 3 -4 2395.46
    5 3 -4 81.79
    5 3 -4 79.99
    -5 3 4 87.29
    5 3 -4 79.89
    -5 3 4 77.39
    -5 -3 -4 73.79
    -5 3 4 80.99
    -5 -3 -4 77.69
    -5 -3 4 76.29
    5 3 4 80.99
    5 3 4 83.79
    5 3 4 87.49
    -5 3 -4 80.99
    -5 3 -4 83.89
    5 -3 -4 86.09
    -5 3 -4 80.59
    -5 -3 4 78.59
    5 -3 -4 81.79
    6 -3 4 135.49
    -6 3 4 148.79
    -6 -3 -4 135.89
    6 3 -4 141.09
    6 3 -4 142.89
    -6 -3 -4 139.99
    -6 3 4 142.89
    -6 3 4 141.09
    6 3 -4 158.58
    -6 3 -4 139.99
    -6 -3 4 134.29
    6 3 4 126.89
    6 -3 -4 144.09
    -6 -3 4 133.59
    -6 3 -4 154.28
    6 3 4 142.59
    -6 3 -4 147.09
    6 3 4 141.99
    6 -3 -4 135.19
    6 3 4 147.19
    -7 3 4 12.5
    -7 3 4 6.7
    7 3 -4 10.6
    7 3 -4 14.4
    -7 -3 -4 12.4
    -7 3 4 13.6
    7 3 -4 10.9
    7 -3 4 12.1
    7 -3 4 12.3
    -7 -3 -4 14.7
    7 3 -4 10.7
    -7 -3 4 11.6
    -7 3 -4 14.8
    -7 -3 4 10
    7 3 4 15.7
    -7 3 -4 14.8
    7 3 4 17.2
    7 3 4 15.2
    7 -3 -4 12.4
    7 3 4 14.8
    -8 3 4 0.1
    8 3 -4 1
    -8 3 4 1.5
    8 3 -4 0.6
    -8 3 4 -0.1
    8 3 -4 3
    -8 -3 -4 -1.1
    -8 -3 4 -1.2
    8 3 4 0.1
    8 -3 -4 -0.3
    -8 3 -4 5
    8 3 4 -1.6
    -8 -3 4 4.8
    8 3 4 1
    8 3 4 2.5
    -9 -3 -4 245.78
    -9 3 4 226.78
    9 3 -4 251.37
    -9 3 4 226.38
    -9 3 4 206.08
    9 3 -4 232.98
    -9 -3 4 207.18
    -9 3 -4 220.08
    -9 -3 4 225.08
    9 -3 -4 222.18
    9 3 4 216.48
    -10 3 4 75.99
    -10 3 4 69.89
    -10 -3 -4 69.89
    10 3 -4 73.89
    10 3 -4 66.59
    -10 -3 4 72.39
    10 3 4 75.09
    -10 -3 4 66.99
    10 -3 -4 68.19
    -10 3 -4 69.49
    -10 -3 4 70.29
    -11 -3 -4 752.72
    -11 3 4 754.72
    -11 3 4 758.52
    11 3 -4 762.82
    -11 -3 4 735.93
    -11 -3 4 775.82
    11 3 4 763.82
    -11 3 -4 771.22
    11 -3 -4 752.12
    12 3 -4 926.91
    -12 3 4 925.81
    -12 3 4 907.11
    -12 -3 -4 941.71
    -12 -3 4 932.31
    -12 3 -4 932.61
    12 3 4 957.9
    12 -3 -4 932.81
    -13 -3 -4 1740.43
    13 3 -4 1820.22
    -13 3 -4 1812.32
    -13 -3 4 1676.93
    13 -3 -4 1749.62
    13 3 4 1708.83
    14 3 -4 316.17
    -14 -3 -4 321.67
    -14 3 -4 351.96
    14 3 4 326.07
    -14 -3 4 312.87
    14 -3 -4 326.07
    -15 -3 -4 46.5
    15 3 -4 50.49
    15 -3 -4 38.2
    15 3 4 40.3
    -15 3 -4 47.1
    16 3 -4 87.59
    -16 -3 -4 89.39
    -16 3 -4 85.69
    16 3 4 101.69
    17 3 -4 732.53
    17 3 4 706.83
    0 4 4 1078.69
    0 4 4 1141.19
    0 4 -4 1059.09
    0 -4 -4 1097.29
    0 4 -4 1138.99
    -1 4 4 640.24
    1 4 -4 632.64
    -1 4 4 620.04
    -1 -4 -4 616.34
    -1 4 -4 641.54
    1 4 4 631.94
    -1 4 -4 625.44
    1 -4 -4 646.64
    1 -4 -4 624.14
    -1 4 -4 639.14
    1 4 4 628.04
    2 4 -4 14.1
    -2 4 4 18.5
    -2 -4 -4 18.2
    -2 4 4 17.3
    2 4 4 15.8
    -2 -4 4 17.3
    -2 4 -4 14.3
    2 4 4 16.2
    2 -4 -4 21.5
    -2 4 -4 15.9
    -2 -4 4 11.6
    -2 4 -4 13.6
    -3 4 4 2609.54
    -3 -4 -4 2701.13
    3 4 -4 2693.53
    -3 4 4 2651.73
    -3 4 -4 2659.73
    -3 4 -4 2593.94
    3 4 4 2660.73
    -3 -4 4 2750.92
    -3 -4 4 2712.43
    3 4 4 2451.35
    3 -4 -4 2594.74
    -3 4 -4 2656.63
    3 4 4 2748.82
    4 4 -4 467.25
    -4 4 4 480.75
    -4 -4 -4 492.45
    -4 4 4 495.85
    -4 4 4 488.25
    -4 -4 4 505.85
    4 4 4 473.95
    4 -4 -4 471.65
    -4 4 -4 496.25
    4 4 4 482.05
    -4 -4 4 478.55
    -4 4 -4 502.95
    -4 4 -4 485.95
    4 4 4 462.45
    -5 4 4 62.29
    -5 4 4 55.09
    -5 4 4 56.69
    -5 -4 -4 53.69
    5 4 -4 55.69
    5 4 -4 49.99
    -5 -4 -4 60.49
    5 4 -4 53.39
    -5 4 -4 56.89
    -5 4 -4 62.89
    -5 -4 4 58.49
    5 -4 -4 56.29
    5 4 4 47.2
    5 -4 -4 56.69
    -5 -4 4 60.39
    5 4 4 58.79
    5 4 4 65.59
    -5 4 -4 59.69
    6 4 -4 201.58
    -6 4 4 218.98
    -6 -4 -4 229.18
    6 4 -4 207.08
    -6 4 4 212.08
    6 4 -4 221.68
    -6 4 4 224.48
    6 4 4 219.88
    6 4 4 207.48
    -6 -4 4 213.68
    6 4 4 227.48
    -6 4 -4 200.08
    6 -4 -4 223.18
    -6 4 -4 229.38
    -6 4 -4 209.78
    -6 -4 4 206.18
    -7 -4 -4 990.3
    -7 4 4 939.71
    7 4 -4 960.6
    -7 4 4 950.3
    7 4 -4 1017.2
    7 4 -4 885.91
    7 4 -4 923.31
    -7 4 4 966.8
    7 4 4 872.61
    7 4 4 963.9
    7 4 4 968.6
    -7 4 -4 906.21
    -7 -4 4 995.8
    -7 4 -4 940.21
    7 -4 -4 965.3
    -7 4 -4 987.1
    -7 -4 4 947.01
    8 4 -4 818.92
    8 4 -4 881.71
    -8 4 4 875.71
    -8 4 4 888.21
    -8 -4 -4 931.51
    8 4 -4 864.81
    -8 4 4 920.31
    8 4 4 829.62
    -8 4 -4 906.61
    8 -4 -4 884.81
    8 4 4 905.41
    -8 4 -4 922.11
    -8 -4 4 883.01
    -8 -4 4 858.11
    8 4 4 893.41
    -9 4 4 218.28
    9 4 -4 201.18
    -9 -4 -4 226.48
    9 4 -4 211.68
    -9 4 4 238.08
    -9 4 4 205.88
    9 4 4 205.98
    9 -4 -4 235.28
    -9 4 -4 214.88
    -9 -4 4 210.28
    9 4 4 212.58
    -9 -4 4 215.38
    10 4 -4 0.4
    -10 -4 -4 6.4
    10 4 -4 3.9
    -10 4 4 6
    -10 4 4 10.9
    10 4 4 2.5
    -10 -4 4 2.5
    10 -4 -4 3.8
    -10 -4 4 10.2
    -10 4 -4 5.9
    -11 -4 -4 517.55
    -11 4 4 547.15
    11 4 -4 554.74
    -11 4 4 545.45
    -11 4 -4 607.74
    11 -4 -4 580.44
    -11 -4 4 579.14
    11 4 4 570.74
    12 4 -4 43.3
    -12 -4 -4 38.8
    -12 4 4 45.5
    -12 4 4 43.1
    -12 -4 4 43.3
    12 -4 -4 37.3
    -12 4 -4 40.8
    12 4 4 33.8
    -13 -4 -4 5.4
    -13 4 4 2.3
    13 4 -4 8.3
    -13 -4 4 10.3
    -13 4 -4 5.1
    13 -4 -4 16.7
    13 4 4 11.1
    -14 -4 -4 22.3
    14 4 -4 28.8
    14 -4 -4 29.8
    14 4 4 25.2
    -14 4 -4 32.8
    -14 -4 4 33.7
    15 4 -4 125.59
    -15 -4 -4 123.19
    -15 4 -4 135.29
    15 4 4 113.49
    -16 -4 -4 4.5
    16 4 -4 3
    -16 4 -4 2.6
    16 4 4 3.3
    0 5 4 0.3
    0 5 -4 -0.4
    0 5 4 1.2
    0 5 -4 1.6
    0 -5 -4 2.9
    1 5 -4 750.02
    -1 -5 -4 735.33
    1 5 -4 724.63
    -1 5 4 728.93
    -1 5 4 716.63
    1 -5 -4 760.72
    -1 5 -4 723.63
    -1 5 -4 762.62
    -1 5 -4 743.53
    1 5 4 789.12
    1 5 4 743.73
    -2 -5 -4 185.18
    2 5 -4 178.28
    -2 5 4 175.88
    -2 5 4 180.08
    2 5 -4 162.68
    2 -5 -4 167.48
    -2 -5 4 170.48
    -2 5 -4 167.98
    2 5 4 178.48
    2 5 4 156.28
    -2 5 -4 163.28
    -2 5 -4 175.08
    -3 -5 -4 267.27
    3 5 -4 265.37
    -3 5 4 266.17
    -3 5 4 268.87
    3 5 4 242.88
    -3 5 -4 273.07
    -3 -5 4 258.67
    -3 -5 4 266.07
    3 5 4 265.67
    -3 5 -4 265.27
    -3 5 -4 268.97
    -4 5 4 1218.78
    4 5 -4 1249.07
    -4 5 4 1131.59
    -4 -5 -4 1214.08
    4 5 4 1201.98
    -4 5 -4 1232.08
    4 5 4 1221.08
    4 5 4 1212.38
    4 -5 -4 1159.38
    -4 5 -4 1228.78
    -4 -5 4 1242.28
    -4 5 -4 1248.08
    -4 -5 4 1240.58
    -5 5 4 2575.24
    -5 -5 -4 2657.13
    -5 5 4 2567.44
    -5 5 4 2457.45
    5 5 -4 2655.53
    -5 -5 -4 2588.14
    -5 -5 4 2635.74
    5 5 4 2492.45
    5 -5 -4 2494.75
    -5 5 -4 2595.64
    5 5 4 2690.03
    5 5 4 2538.85
    -5 5 -4 2608.84
    -5 5 -4 2676.83
    -5 -5 4 2582.44
    6 5 -4 1836.02
    -6 -5 -4 1945.51
    -6 5 4 1853.01
    -6 -5 -4 1960.4
    6 5 -4 1958.7
    -6 5 4 1911.91
    -6 5 4 1934.31
    -6 -5 4 1921.21
    6 5 4 1903.21
    -6 5 -4 1893.01
    -6 5 -4 1934.91
    6 5 4 1914.31
    -6 -5 4 2008.3
    6 5 4 1994.5
    -6 5 -4 1944.61
    7 5 -4 448.26
    -7 -5 -4 480.25
    7 5 -4 505.95
    -7 5 4 466.35
    -7 -5 -4 488.75
    7 5 -4 456.15
    -7 5 4 476.55
    -7 5 4 477.25
    -7 5 -4 465.25
    -7 -5 4 472.25
    -7 -5 4 452.35
    -7 5 -4 497.95
    7 -5 -4 466.45
    -7 5 -4 484.75
    7 5 4 454.55
    7 5 4 486.25
    7 5 4 463.95
    -8 -5 -4 215.58
    -8 5 4 218.78
    8 5 -4 218.98
    -8 5 4 208.78
    8 5 -4 221.88
    -8 5 4 214.28
    8 5 4 211.68
    -8 5 -4 227.98
    -8 -5 4 205.98
    8 -5 -4 227.88
    -8 5 -4 206.28
    -8 -5 4 202.08
    8 5 4 208.38
    8 5 4 201.28
    -9 -5 -4 1296.57
    -9 5 4 1277.17
    -9 5 4 1347.37
    -9 5 4 1273.67
    9 5 -4 1338.37
    9 5 -4 1325.57
    -9 -5 4 1231.68
    -9 -5 4 1304.47
    9 -5 -4 1239.88
    -9 5 -4 1286.27
    9 5 4 1257.97
    -9 5 -4 1269.97
    9 5 4 1253.07
    9 5 4 1288.87
    -10 -5 -4 777.02
    10 5 -4 779.22
    10 5 -4 817.42
    -10 5 4 783.92
    -10 5 4 769.22
    -10 -5 4 741.33
    10 -5 -4 759.02
    -10 5 -4 839.72
    10 5 4 775.52
    -10 5 -4 770.32
    -10 -5 4 793.22
    -11 5 4 640.74
    -11 5 4 617.04
    11 5 -4 597.64
    -11 -5 -4 597.74
    -11 -5 4 598.14
    11 5 4 620.34
    11 -5 -4 614.14
    -11 5 -4 637.34
    -12 5 4 140.79
    -12 5 4 121.49
    -12 -5 -4 147.39
    12 5 -4 138.29
    12 5 4 141.29
    12 -5 -4 155.18
    -12 -5 4 121.59
    -12 5 -4 163.88
    -13 5 4 6.6
    -13 -5 -4 9.8
    13 5 -4 8.9
    -13 -5 4 4.5
    13 5 4 1.3
    -13 5 -4 5.2
    13 -5 -4 6.3
    -14 -5 -4 33
    14 5 -4 18.3
    -14 5 -4 27.1
    -14 -5 4 33.4
    14 5 4 18.4
    -15 -5 -4 17.9
    15 5 -4 20.4
    -15 5 -4 17.1
    15 5 4 20.7
    -16 -5 -4 56.69
    16 5 -4 75.49
    -16 5 -4 55.39
    16 5 4 74.59
    0 6 4 3755.22
    0 6 -4 3759.52
    0 6 4 3830.52
    0 -6 -4 3655.73
    -1 6 4 5131.59
    1 6 -4 5165.78
    -1 6 4 5166.68
    1 6 -4 5414.36
    -1 -6 -4 5261.47
    1 6 4 5183.28
    1 -6 -4 5105.99
    1 6 4 5178.58
    -1 6 -4 5132.89
    -1 6 -4 5202.68
    -2 6 4 1453.85
    -2 6 4 1429.26
    2 6 -4 1397.06
    2 6 -4 1417.96
    -2 -6 -4 1458.45
    2 6 4 1432.76
    -2 6 -4 1409.46
    -2 6 -4 1392.46
    -2 6 -4 1427.46
    2 6 4 1456.35
    2 -6 -4 1390.36
    -2 -6 4 1446.16
    3 6 -4 192.48
    -3 6 4 202.98
    -3 6 4 197.38
    -3 -6 -4 191.58
    3 6 -4 183.48
    3 6 4 194.68
    -3 -6 4 197.38
    3 6 4 197.58
    -3 -6 4 201.38
    -3 6 -4 204.58
    -3 6 -4 197.88
    -3 6 -4 214.48
    4 6 -4 551.74
    -4 6 4 547.35
    -4 6 4 546.05
    4 6 -4 497.45
    -4 -6 -4 520.05
    -4 -6 4 529.05
    4 6 4 534.45
    -4 6 -4 512.25
    -4 6 -4 551.54
    -4 6 -4 526.45
    -4 -6 4 511.45
    4 6 4 519.85
    -5 6 4 1037.1
    -5 6 4 1057.19
    -5 6 4 1076.09
    -5 -6 -4 1011
    5 6 -4 1032.1
    5 6 -4 1074.99
    -5 -6 -4 1048.1
    -5 -6 4 1065.79
    -5 6 -4 1075.79
    -5 6 -4 1057.89
    -5 -6 4 1013.4
    5 6 4 1076.89
    -5 6 -4 1043.5
    5 6 4 1104.59
    5 6 4 1069.99
    -6 -6 -4 21.1
    -6 6 4 20
    -6 -6 -4 18.7
    -6 6 4 19.4
    6 6 -4 19.7
    -6 6 4 19.7
    6 6 -4 29.4
    -6 6 -4 25.7
    6 6 4 22
    -6 6 -4 19.7
    6 6 4 23.1
    -6 6 -4 17.4
    -6 -6 4 24
    -6 -6 4 18.2
    6 6 4 22
    -7 6 4 82.59
    7 6 -4 83.69
    -7 6 4 87.19
    -7 -6 -4 93.39
    -7 -6 -4 81.39
    -7 6 4 81.79
    -7 -6 4 82.09
    7 6 4 94.49
    7 6 4 90.29
    -7 -6 4 76.59
    -7 6 -4 90.09
    -7 6 -4 86.79
    -7 6 -4 81.89
    -8 6 4 114.79
    -8 -6 -4 96.59
    -8 6 4 113.79
    8 6 -4 113.09
    -8 6 4 117.29
    8 6 -4 104.89
    -8 -6 4 112.49
    8 6 4 125.79
    8 -6 -4 108.79
    8 6 4 117.79
    8 6 4 102.59
    -8 6 -4 109.09
    -8 -6 4 96.29
    -8 6 -4 108.79
    -9 -6 -4 457.55
    9 6 -4 477.65
    -9 6 4 458.05
    9 6 -4 480.95
    -9 6 4 449.86
    -9 6 4 460.25
    -9 -6 4 487.55
    9 6 4 443.46
    -9 -6 4 442.06
    -9 6 -4 484.45
    9 6 4 451.25
    9 -6 -4 461.95
    9 6 4 487.85
    -10 6 4 466.65
    10 6 -4 423.46
    -10 -6 -4 417.26
    10 6 -4 442.96
    -10 6 4 440.66
    -10 -6 4 426.76
    10 -6 -4 435.36
    -10 -6 4 433.66
    10 6 4 453.55
    -10 6 -4 443.16
    -10 6 -4 441.56
    10 6 4 432.96
    -11 -6 -4 841.72
    -11 6 4 853.41
    -11 6 4 856.51
    11 6 -4 830.72
    -11 -6 4 822.52
    11 -6 -4 848.62
    11 6 4 847.42
    -11 6 -4 868.81
    -11 6 -4 901.51
    12 6 -4 71.59
    -12 6 4 77.19
    -12 -6 -4 66.29
    12 6 4 74.59
    -12 6 -4 59.79
    -12 -6 4 72.79
    12 -6 -4 81.39
    13 6 -4 123.09
    -13 -6 -4 119.49
    -13 6 4 126.19
    13 6 4 108.59
    -13 -6 4 102.99
    -13 6 -4 104.69
    -14 6 4 744.43
    -14 -6 -4 764.22
    14 6 -4 722.03
    14 6 4 755.32
    -14 6 -4 772.32
    -14 -6 4 741.63
    15 6 -4 1261.97
    -15 -6 -4 1292.67
    15 6 4 1323.47
    -15 6 -4 1292.47
    16 6 -4 501.65
    -16 6 -4 427.26
    0 7 -4 2.1
    0 7 4 -0.3
    0 7 4 0.8
    0 7 -4 1.3
    0 -7 -4 0.1
    -1 -7 -4 394.36
    -1 7 4 406.26
    1 7 -4 422.56
    -1 7 4 421.26
    1 7 -4 397.86
    1 7 4 390.46
    1 7 4 409.66
    -1 7 -4 391.56
    1 -7 -4 397.96
    -1 7 -4 429.66
    2 7 -4 489.25
    -2 7 4 460.05
    -2 7 4 481.75
    -2 -7 -4 495.15
    2 7 -4 478.45
    2 7 4 472.55
    2 7 4 452.65
    -2 7 -4 481.85
    -2 -7 4 474.45
    -2 7 -4 482.55
    2 -7 -4 461.65
    -3 -7 -4 578.74
    -3 7 4 595.04
    -3 7 4 585.54
    3 7 -4 564.74
    3 7 -4 570.84
    -3 7 -4 586.44
    -3 7 -4 587.74
    -3 -7 4 576.14
    -3 7 -4 555.44
    3 7 4 536.15
    3 7 4 579.44
    4 7 -4 73.69
    -4 7 4 89.29
    -4 -7 -4 80.09
    -4 7 4 87.19
    4 7 -4 92.59
    -4 7 -4 88.49
    4 7 4 89.99
    -4 -7 4 93.29
    4 7 4 80.39
    -4 7 -4 89.39
    -4 -7 4 106.69
    -4 7 -4 95.49
    -5 -7 -4 1024.9
    -5 7 4 1026.9
    -5 7 4 1030.4
    5 7 -4 1014.1
    -5 -7 -4 1014.6
    5 7 -4 964.8
    -5 -7 4 1041.7
    5 7 4 1025.1
    -5 7 -4 996.1
    -5 7 -4 1027.4
    -5 -7 4 1029.2
    -5 7 -4 988
    5 7 4 1022.1
    -6 -7 -4 141.09
    6 7 -4 140.19
    -6 7 4 158.48
    -6 7 4 159.08
    6 7 -4 160.98
    -6 -7 -4 155.58
    -6 7 4 146.59
    -6 -7 4 152.98
    -6 7 -4 175.18
    -6 7 -4 157.28
    6 7 4 159.88
    -6 7 -4 137.89
    6 7 4 153.88
    -6 -7 4 143.49
    -7 7 4 187.18
    -7 7 4 185.58
    -7 7 4 204.68
    7 7 -4 205.38
    -7 -7 -4 216.88
    7 7 4 204.08
    -7 7 -4 188.58
    -7 7 -4 182.98
    -7 7 -4 177.28
    -7 -7 4 189.88
    7 7 4 198.38
    -7 -7 4 186.78
    7 7 4 197.88
    -8 7 4 256.47
    -8 7 4 253.47
    -8 -7 -4 234.68
    -8 7 4 240.48
    8 7 -4 215.38
    8 7 4 243.78
    -8 -7 4 271.17
    -8 7 -4 231.78
    8 7 4 247.38
    -8 7 -4 260.27
    8 7 4 240.78
    -8 -7 4 243.48
    -9 7 4 467.15
    -9 7 4 448.86
    -9 -7 -4 460.65
    -9 7 4 454.25
    9 7 -4 454.95
    -9 7 -4 460.35
    9 7 4 469.95
    9 7 4 450.15
    9 -7 -4 430.26
    -9 -7 4 417.56
    9 7 4 462.95
    -9 -7 4 440.56
    -9 7 -4 411.46
    10 7 -4 30.4
    -10 7 4 26.4
    -10 -7 -4 25.4
    -10 7 4 31.3
    10 7 -4 32.7
    10 7 4 21.5
    -10 7 -4 21.5
    -10 7 -4 27.4
    -10 -7 4 29.4
    10 -7 -4 33.9
    10 7 4 32
    -11 -7 -4 12
    -11 7 4 14.8
    -11 7 4 20.9
    11 7 -4 15.2
    -11 7 -4 12.9
    11 -7 -4 19.4
    -11 7 -4 14.9
    11 7 4 10.1
    -11 -7 4 19.6
    -12 -7 -4 33.2
    12 7 -4 27.7
    -12 7 4 34.5
    12 7 4 26.7
    -12 7 -4 24
    -12 -7 4 37.8
    -12 7 -4 30.5
    -13 -7 -4 458.75
    -13 7 4 446.36
    13 7 -4 432.36
    -13 7 -4 471.75
    -13 -7 4 417.96
    13 7 4 425.46
    -14 -7 -4 83.39
    -14 7 4 56.89
    14 7 -4 70.89
    14 7 4 65.89
    -14 -7 4 86.49
    -14 7 -4 74.99
    15 7 -4 28.9
    -15 -7 -4 34.2
    15 7 4 25.7
    -15 7 -4 27.4
    16 7 -4 77.79
    0 8 4 566.04
    0 -8 -4 527.35
    0 8 -4 513.15
    0 8 -4 533.25
    0 8 4 530.85
    -1 8 4 141.69
    1 8 -4 142.69
    -1 8 4 142.99
    -1 -8 -4 136.59
    1 8 4 133.09
    -1 -8 4 137.09
    1 -8 -4 149.09
    1 8 4 138.29
    -1 8 -4 134.69
    -1 8 -4 148.29
    -2 8 4 412.46
    2 8 -4 408.96
    2 8 -4 430.06
    -2 8 4 409.06
    -2 -8 -4 421.86
    2 -8 -4 414.86
    -2 8 -4 410.46
    2 8 4 385.86
    -2 -8 4 398.66
    -2 8 -4 409.56
    2 8 4 404.36
    -3 8 4 1541.15
    -3 -8 -4 1624.94
    3 8 -4 1595.54
    -3 8 4 1587.94
    3 8 -4 1608.14
    -3 8 -4 1637.04
    -3 -8 4 1649.63
    -3 8 -4 1597.94
    -3 8 -4 1561.44
    3 8 4 1608.04
    3 8 4 1650.23
    -4 8 4 53.89
    -4 8 4 70.59
    4 8 -4 66.39
    -4 -8 -4 62.99
    4 8 -4 56.89
    -4 -8 4 68.99
    4 8 4 61.39
    -4 8 -4 64.69
    -4 8 -4 52.79
    4 8 4 71.19
    -4 8 -4 61.79
    -4 -8 4 60.79
    5 8 -4 6.5
    -5 8 4 7.3
    5 8 -4 7.4
    -5 8 4 7.1
    -5 -8 -4 2.4
    5 8 4 5.4
    -5 -8 4 4.8
    -5 -8 4 9
    -5 8 -4 7.9
    5 8 4 3.8
    -5 8 -4 8.4
    -5 8 -4 1.8
    -6 8 4 1746.43
    -6 8 4 1753.92
    6 8 -4 1718.73
    -6 -8 -4 1752.02
    -6 8 -4 1799.02
    -6 -8 4 1840.62
    6 8 4 1818.32
    -6 8 -4 1734.23
    -6 -8 4 1736.63
    6 8 4 1818.02
    -6 8 -4 1821.72
    -7 8 4 3604.24
    7 8 -4 3572.74
    -7 8 4 3659.63
    -7 8 4 3568.44
    -7 -8 -4 3667.83
    -7 8 -4 3572.34
    -7 -8 4 3601.84
    -7 8 -4 3666.43
    -7 -8 4 3539.75
    7 8 4 3659.23
    7 8 4 3672.83
    -7 8 -4 3688.23
    -8 8 4 1483.55
    -8 8 4 1454.05
    8 8 -4 1540.55
    -8 -8 -4 1531.15
    -8 8 4 1487.55
    8 8 4 1489.25
    -8 -8 4 1445.66
    -8 -8 4 1464.35
    -8 8 -4 1468.95
    -8 8 -4 1535.65
    8 8 4 1514.65
    -9 8 4 917.31
    -9 -8 -4 875.51
    9 8 -4 849.91
    -9 8 4 915.81
    -9 8 4 929.41
    9 8 4 912.31
    9 8 4 914.11
    -9 8 -4 944.21
    9 8 4 916.31
    -9 -8 4 895.61
    -9 8 -4 911.21
    -9 -8 4 870.51
    -10 -8 -4 128.89
    10 8 -4 135.69
    -10 8 4 105.99
    -10 8 4 132.49
    -10 8 -4 128.19
    10 8 4 105.89
    -10 8 -4 107.29
    10 -8 -4 104.39
    -10 -8 4 109.39
    11 8 -4 100.09
    -11 -8 -4 103.29
    -11 8 4 102.89
    -11 8 4 111.89
    -11 8 -4 84.89
    -11 8 -4 127.39
    -11 -8 4 91.19
    11 8 4 108.59
    11 8 4 103.59
    -12 8 4 148.29
    -12 -8 -4 142.09
    -12 8 -4 150.28
    12 8 4 146.39
    -12 -8 4 148.29
    -12 8 -4 146.79
    -13 8 4 69.49
    -13 -8 -4 82.39
    13 8 4 66.49
    -13 -8 4 66.69
    -13 8 -4 60.79
    -13 8 -4 75.69
    14 8 -4 26.9
    -14 8 4 36.8
    -14 -8 -4 32.2
    -14 8 -4 22.8
    14 8 4 17.6
    -14 -8 4 19.7
    -15 -8 -4 22.5
    -15 8 4 12.1
    15 8 -4 2.5
    -15 8 -4 14.9
    0 9 -4 -1.7
    0 9 4 3.8
    0 9 4 2
    0 -9 -4 -2.4
    0 9 -4 2.5
    -1 9 4 1181.28
    -1 -9 -4 1175.78
    -1 9 4 1147.59
    1 9 -4 1221.38
    -1 -9 4 1192.48
    1 9 4 1154.28
    1 -9 -4 1165.18
    1 9 4 1161.08
    -1 9 -4 1187.88
    -1 9 -4 1164.18
    -2 9 4 1911.11
    -2 -9 -4 1891.11
    2 9 -4 1839.92
    -2 9 4 1935.51
    2 9 -4 1901.41
    2 9 4 1980.5
    2 9 4 1867.71
    -2 9 -4 1970.4
    2 -9 -4 1870.81
    -2 9 -4 1887.81
    -2 -9 4 1905.31
    -3 -9 -4 2974.9
    -3 9 4 2924.31
    3 9 -4 2829.32
    -3 9 4 2943.91
    3 9 -4 2952.7
    3 9 4 2882.41
    -3 -9 4 2941.81
    -3 9 -4 3043.3
    -3 9 -4 2892.01
    3 9 4 3022.8
    4 9 -4 213.88
    -4 9 4 246.28
    -4 9 4 263.07
    4 9 -4 228.88
    -4 -9 -4 228.38
    4 9 4 235.68
    -4 9 -4 266.47
    -4 -9 4 232.48
    -4 9 -4 234.38
    4 9 4 245.98
    -4 9 -4 232.38
    -4 -9 4 236.38
    5 9 -4 3.5
    5 9 -4 2
    -5 9 4 2.1
    -5 9 4 4.9
    -5 -9 -4 -0.3
    -5 9 -4 6.2
    -5 -9 4 0.3
    5 9 4 2.6
    -5 9 -4 3.1
    5 9 4 0.4
    -5 -9 4 2.8
    -5 9 -4 4.1
    -6 9 4 41.7
    -6 -9 -4 42.5
    -6 9 4 46.7
    6 9 -4 47.2
    -6 9 -4 48.9
    -6 -9 4 42
    6 9 4 46.1
    -6 -9 4 37.4
    -6 9 -4 44.1
    6 9 4 33.9
    -6 9 -4 43.3
    7 9 -4 8.5
    -7 -9 -4 9.9
    -7 9 4 2.6
    -7 9 4 4.8
    -7 -9 4 2.4
    -7 -9 4 9
    -7 9 -4 4.1
    -7 9 -4 4.3
    7 9 4 5.4
    -7 9 -4 2.6
    7 9 4 6.4
    -8 9 4 92.39
    -8 -9 -4 84.09
    -8 9 4 80.49
    8 9 -4 82.09
    -8 9 4 85.89
    -8 9 -4 72.89
    -8 -9 4 86.19
    -8 9 -4 89.79
    -8 -9 4 84.39
    8 9 4 90.59
    8 9 4 73.89
    -9 9 4 54.99
    -9 -9 -4 42.7
    9 9 -4 52.99
    -9 9 4 57.09
    9 9 4 47
    -9 9 -4 63.19
    -9 9 -4 51.89
    -9 -9 4 52.99
    9 9 4 51.29
    10 9 -4 120.69
    -10 9 4 114.49
    -10 9 4 122.19
    -10 -9 -4 110.39
    -10 9 -4 124.49
    10 9 4 100.89
    -10 -9 4 107.79
    -10 9 -4 100.09
    -11 9 4 520.05
    -11 -9 -4 496.65
    -11 9 4 435.86
    11 9 -4 498.55
    -11 -9 4 481.65
    -11 9 -4 501.25
    11 9 4 487.35
    11 9 4 525.15
    -11 9 -4 470.35
    -12 9 4 578.54
    -12 -9 -4 563.64
    12 9 4 538.35
    -12 -9 4 583.74
    12 9 4 550.84
    -12 9 -4 574.64
    -12 9 -4 607.64
    -13 -9 -4 1129.79
    -13 9 4 1139.09
    -13 -9 4 1087.29
    -13 9 -4 1157.78
    13 9 4 1120.89
    -13 9 -4 1137.99
    -14 -9 -4 201.58
    -14 9 4 189.58
    14 9 4 179.08
    -14 9 -4 188.48
    -14 -9 4 175.78
    -14 9 -4 174.98
    -15 9 4 -1.1
    0 10 4 944.71
    0 10 -4 958.6
    0 10 4 981.4
    0 -10 -4 896.61
    0 10 -4 961.5
    -1 -10 -4 911.61
    1 10 -4 905.61
    -1 10 4 946.61
    1 10 -4 871.41
    -1 10 4 852.81
    1 10 4 867.91
    -1 -10 4 926.11
    -1 10 -4 940.61
    1 10 4 953.9
    -1 10 -4 937.91
    1 -10 -4 925.01
    2 10 -4 1.3
    -2 -10 -4 0.6
    -2 10 4 2
    -2 10 4 0.4
    2 10 -4 0.4
    -2 -10 4 2.5
    2 10 4 -2.8
    -2 10 -4 0
    -2 10 -4 2.1
    2 -10 -4 -0.7
    2 10 4 0.1
    3 10 -4 247.38
    -3 -10 -4 269.07
    3 10 -4 281.77
    -3 10 4 264.07
    -3 10 4 264.37
    3 10 4 264.97
    3 10 4 267.27
    -3 10 -4 258.37
    -3 -10 4 275.27
    3 -10 -4 273.97
    -3 10 -4 286.67
    4 10 -4 87.59
    -4 10 4 100.99
    4 10 -4 99.19
    -4 -10 -4 111.19
    -4 10 4 113.59
    -4 -10 4 101.79
    -4 10 -4 98.99
    4 10 4 104.89
    -4 10 -4 98.99
    4 10 4 112.19
    -5 10 4 170.68
    5 10 -4 157.68
    -5 -10 -4 172.38
    -5 10 4 149.88
    -5 10 -4 159.98
    -5 10 -4 163.48
    -5 -10 4 166.88
    5 10 4 173.48
    -5 10 -4 163.48
    -5 -10 4 162.18
    5 10 4 141.29
    -6 -10 -4 66.59
    6 10 -4 57.09
    -6 10 4 73.19
    -6 10 4 64.69
    -6 -10 4 58.69
    -6 10 -4 69.69
    6 10 4 64.39
    -6 10 -4 67.29
    -6 -10 4 60.49
    6 10 4 70.49
    -6 10 -4 84.49
    -7 10 4 257.37
    -7 -10 -4 261.77
    7 10 -4 238.48
    -7 10 4 243.68
    -7 -10 4 253.47
    7 10 4 237.68
    -7 10 -4 263.47
    7 10 4 260.37
    -7 10 -4 239.78
    -7 10 -4 249.78
    -8 10 4 220.68
    8 10 -4 235.88
    -8 -10 -4 204.28
    -8 10 4 209.38
    8 10 4 215.38
    -8 10 -4 225.78
    8 10 4 221.38
    -8 -10 4 218.48
    -8 10 -4 198.28
    -9 -10 -4 5.6
    -9 10 4 2.4
    9 10 -4 10.4
    -9 10 -4 10.9
    -9 10 -4 8.3
    9 10 4 13.2
    9 10 4 3.9
    -9 -10 4 3.1
    10 10 -4 55.89
    -10 10 4 83.39
    -10 10 4 65.19
    -10 -10 -4 72.19
    10 10 4 66.19
    -10 10 -4 75.29
    -10 10 -4 69.59
    -10 -10 4 85.59
    -11 -10 -4 352.26
    11 10 -4 323.17
    -11 10 4 340.07
    -11 -10 4 351.46
    -11 10 -4 315.87
    -11 10 -4 328.17
    11 10 4 334.07
    -12 10 4 29.3
    -12 -10 -4 19.2
    -12 10 -4 30.3
    -12 -10 4 26.8
    12 10 4 14.3
    -12 10 -4 15.1
    -13 10 4 6.2
    -13 -10 -4 18.9
    13 10 4 10.9
    -13 -10 4 9.2
    -13 10 -4 12.4
    -13 10 -4 12.5
    -14 10 4 84.39
    -14 10 -4 74.29
    -14 10 -4 58.79
    -14 -10 4 87.39
    0 11 4 -2.9
    0 11 -4 -3.2
    0 11 4 0.8
    0 11 -4 -1.1
    0 -11 -4 3.5
    0 -11 4 0.6
    -1 11 4 23.6
    1 11 -4 19.2
    -1 -11 -4 16.3
    1 11 -4 29.1
    -1 11 4 27.3
    1 11 4 26.7
    1 11 4 28.9
    1 -11 -4 25.3
    -1 -11 4 24.9
    -1 11 -4 23.3
    -1 11 -4 21.6
    2 11 -4 0.7
    -2 11 4 4.7
    -2 11 4 -4.3
    2 11 -4 0.3
    -2 -11 -4 3.1
    2 -11 -4 4
    -2 11 -4 -2.6
    2 11 4 -1.6
    -2 11 -4 4.8
    -2 -11 4 2.4
    2 11 4 2.1
    -3 11 4 371.56
    -3 11 4 341.77
    -3 -11 -4 338.67
    3 11 -4 351.96
    3 11 -4 371.06
    3 11 4 332.07
    -3 -11 4 362.56
    -3 11 -4 358.86
    -3 11 -4 368.36
    3 -11 -4 357.36
    3 11 4 350.06
    4 11 -4 833.02
    -4 -11 -4 824.92
    4 11 -4 781.62
    -4 11 4 814.72
    -4 11 4 854.81
    4 11 4 875.11
    4 11 4 818.42
    -4 -11 4 852.91
    -4 11 -4 847.52
    -4 11 -4 829.12
    -5 -11 -4 2090.09
    5 11 -4 2130.69
    -5 11 4 2101.09
    -5 11 4 2098.79
    5 11 4 2160.18
    5 11 4 2165.38
    -5 11 -4 2187.18
    -5 -11 4 2188.68
    -5 11 -4 2089.39
    -6 11 4 940.51
    -6 11 4 966.9
    6 11 -4 892.91
    -6 -11 -4 932.81
    -6 -11 4 938.11
    -6 11 -4 928.11
    -6 11 -4 909.91
    6 11 4 922.81
    -6 11 -4 919.01
    6 11 4 931.71
    7 11 -4 375.66
    -7 11 4 342.87
    -7 11 4 366.56
    -7 -11 -4 357.26
    -7 11 -4 369.16
    7 11 4 367.26
    -7 11 -4 361.46
    7 11 4 340.97
    -7 -11 4 364.26
    8 11 -4 15.5
    -8 11 4 23.7
    -8 11 4 23.7
    -8 -11 -4 29.5
    8 11 4 32.5
    -8 11 -4 15.1
    -8 11 -4 25
    8 11 4 21.6
    -8 -11 4 14.9
    -9 -11 -4 861.91
    -9 11 4 825.12
    9 11 -4 846.32
    -9 11 -4 828.12
    -9 11 -4 832.62
    -9 -11 4 828.52
    9 11 4 819.42
    9 11 4 811.82
    -10 11 4 622.44
    -10 -11 -4 633.44
    10 11 -4 615.24
    -10 -11 4 654.43
    -10 11 -4 650.03
    -10 11 -4 646.74
    10 11 4 653.73
    11 11 -4 418.76
    -11 11 4 396.76
    -11 -11 -4 433.56
    -11 11 -4 406.76
    -11 -11 4 412.56
    11 11 4 447.46
    -11 11 -4 429.86
    -12 11 4 94.39
    -12 -11 -4 88.59
    -12 11 -4 91.99
    -12 11 -4 86.69
    -12 -11 4 65.49
    12 11 4 91.29
    -13 11 4 19.8
    -13 -11 -4 10.7
    -13 11 -4 6.8
    -13 -11 4 8
    -13 11 -4 10.7
    0 12 4 1427.16
    0 -12 4 1488.25
    0 12 -4 1513.05
    0 -12 -4 1496.55
    0 12 4 1508.05
    0 12 -4 1488.95
    -1 -12 -4 945.01
    -1 12 4 985.5
    -1 12 4 954.6
    1 12 -4 895.81
    1 12 -4 982.2
    -1 12 -4 1015.5
    1 -12 -4 992.4
    -1 -12 4 1016.2
    -1 12 -4 969.4
    1 12 4 999.6
    1 12 4 937.61
    2 12 -4 219.48
    -2 12 4 214.18
    -2 12 4 226.78
    2 12 -4 209.28
    -2 -12 -4 195.58
    2 12 4 230.78
    -2 12 -4 224.88
    2 -12 -4 212.88
    -2 -12 4 204.28
    2 12 4 233.78
    -2 12 -4 223.68
    -3 12 4 62.29
    -3 -12 -4 74.29
    -3 12 4 76.99
    3 12 -4 68.89
    3 12 -4 66.29
    -3 12 -4 62.29
    -3 12 -4 72.19
    3 -12 -4 61.69
    3 12 4 79.69
    3 12 4 67.89
    -3 -12 4 62.79
    -4 -12 -4 23.1
    -4 12 4 34.4
    4 12 -4 34.8
    -4 12 4 26.5
    4 12 -4 36.5
    -4 12 -4 37.9
    4 12 4 28.2
    4 -12 -4 29.2
    -4 -12 4 30.3
    -4 12 -4 32
    4 12 4 30.8
    -5 -12 -4 236.58
    -5 12 4 259.57
    5 12 -4 227.58
    -5 12 4 245.48
    -5 12 -4 249.28
    -5 -12 4 259.47
    5 12 4 244.88
    -5 12 -4 228.98
    5 12 4 254.17
    -6 12 4 199.48
    -6 12 4 195.78
    6 12 -4 205.48
    -6 -12 -4 217.58
    -6 12 -4 191.48
    6 12 4 190.58
    -6 -12 4 199.48
    -6 12 -4 194.18
    6 12 4 162.88
    -7 12 4 9.2
    7 12 -4 6.4
    -7 -12 -4 9.6
    -7 12 4 7.8
    -7 12 -4 7.6
    -7 -12 4 12
    7 12 4 -2.7
    7 12 4 5.5
    -7 12 -4 7.3
    -8 12 4 2.7
    8 12 -4 4.6
    -8 -12 -4 -4
    -8 12 4 2.8
    -8 12 -4 2.4
    8 12 4 -0.4
    8 12 4 1.3
    -8 12 -4 5.7
    -8 -12 4 -0.4
    -9 -12 -4 39.5
    -9 12 4 52.89
    9 12 -4 54.59
    -9 -12 4 60.89
    9 12 4 42.6
    -9 12 -4 47
    -9 12 -4 49.6
    9 12 4 48.1
    -10 12 4 150.48
    -10 -12 -4 153.48
    10 12 -4 158.88
    10 12 4 147.39
    -10 12 -4 160.68
    -10 -12 4 168.08
    -10 12 -4 158.08
    -11 12 4 387.66
    11 12 -4 348.07
    -11 -12 -4 387.36
    -11 -12 4 353.66
    -11 12 -4 377.96
    11 12 4 373.86
    -11 12 -4 358.96
    -12 12 4 1.1
    -12 -12 -4 -3.1
    12 12 4 0
    -12 12 -4 1.5
    -12 12 -4 -5.8
    -12 -12 4 5.9
    -13 12 4 33
    -13 12 -4 27.3
    -13 -12 4 15.9
    0 13 4 -3.3
    0 13 4 1.3
    0 13 -4 1.2
    0 -13 4 -2.9
    0 -13 -4 5.5
    0 13 -4 -0.2
    -1 -13 -4 317.67
    1 13 -4 343.47
    -1 13 4 353.46
    -1 13 4 341.07
    1 13 -4 340.97
    1 -13 4 344.17
    -1 -13 4 339.87
    1 13 4 329.47
    1 13 4 335.57
    1 -13 -4 315.17
    -1 13 -4 331.27
    -1 13 -4 349.67
    2 13 -4 176.28
    2 13 -4 206.58
    -2 -13 -4 163.88
    -2 13 4 165.58
    -2 13 4 175.88
    -2 -13 4 151.88
    2 -13 -4 167.78
    2 13 4 172.58
    -2 13 -4 179.28
    2 13 4 164.58
    -2 13 -4 175.38
    -3 13 4 324.67
    -3 13 4 337.47
    3 13 -4 329.97
    -3 -13 -4 325.57
    3 13 4 318.67
    3 -13 -4 360.26
    -3 -13 4 345.07
    -3 13 -4 317.57
    -3 13 -4 335.67
    3 13 4 314.27
    -4 -13 -4 158.88
    -4 13 4 188.68
    -4 13 4 203.78
    4 13 -4 195.38
    -4 13 -4 184.08
    -4 13 -4 208.78
    4 -13 -4 209.68
    4 13 4 213.28
    4 13 4 192.28
    -4 -13 4 162.58
    5 13 -4 62.09
    -5 13 4 61.09
    -5 -13 -4 69.09
    -5 13 4 53.89
    5 13 4 47.9
    -5 13 -4 72.99
    -5 -13 4 59.99
    5 13 4 50.19
    -5 13 -4 63.99
    -6 13 4 12.3
    -6 -13 -4 13.6
    6 13 -4 7
    -6 13 4 2.1
    6 13 4 11.8
    -6 13 -4 8
    -6 -13 4 7.7
    -6 13 -4 11.6
    6 13 4 7.8
    7 13 -4 15.2
    -7 13 4 15.7
    -7 13 4 18.2
    -7 -13 -4 22
    -7 -13 4 12.1
    7 13 4 16.8
    -7 13 -4 17.8
    7 13 4 18.1
    -8 13 4 11.3
    -8 13 4 1.8
    -8 -13 -4 0.9
    8 13 -4 0.2
    8 13 4 1.2
    8 13 4 2.2
    -8 -13 4 5.8
    -8 13 -4 -2
    -9 13 4 112.39
    9 13 -4 127.09
    -9 -13 -4 132.79
    -9 13 -4 115.69
    9 13 4 120.19
    -9 -13 4 136.29
    -9 13 -4 132.99
    9 13 4 120.09
    -10 13 4 20.7
    -10 -13 -4 14.1
    10 13 -4 27.5
    -10 13 -4 21.7
    -10 13 -4 23
    10 13 4 15.4
    -10 -13 4 17.9
    -11 -13 -4 19.4
    11 13 -4 13.6
    -11 13 4 11.7
    -11 -13 4 20.7
    -11 13 -4 18.3
    11 13 4 15.9
    -11 13 -4 19.1
    -12 13 4 139.69
    -12 -13 4 130.09
    -12 13 -4 144.79
    0 14 -4 200.98
    0 14 -4 195.28
    0 -14 4 193.98
    0 14 4 186.48
    0 14 4 201.68
    0 -14 -4 190.08
    -1 14 4 183.18
    -1 -14 -4 204.08
    1 14 -4 193.08
    1 14 -4 215.68
    1 -14 4 217.38
    -1 14 4 193.48
    -1 -14 4 199.98
    1 14 4 197.28
    1 -14 -4 201.68
    1 14 4 227.28
    -1 14 -4 197.98
    -1 14 -4 218.58
    2 14 -4 204.48
    -2 14 4 219.68
    -2 14 4 195.38
    -2 -14 -4 196.08
    2 14 -4 195.18
    2 14 4 200.98
    2 -14 -4 210.08
    -2 14 -4 198.78
    -2 -14 4 197.88
    -2 14 -4 213.78
    2 14 4 203.68
    -3 14 4 465.55
    3 14 -4 472.25
    -3 -14 -4 499.75
    -3 14 4 503.55
    3 14 4 453.35
    3 14 4 510.25
    -3 -14 4 518.05
    -3 14 -4 518.15
    -3 14 -4 502.45
    3 -14 -4 505.85
    4 14 -4 16.7
    -4 14 4 5.6
    -4 -14 -4 12.6
    -4 14 4 12
    -4 14 -4 11.7
    -4 14 -4 7.4
    4 14 4 9.5
    4 14 4 9.8
    -4 -14 4 10.6
    4 -14 -4 6
    -5 14 4 16.1
    -5 14 4 16.4
    -5 -14 -4 19.2
    5 14 -4 19.9
    -5 14 -4 20.9
    -5 14 -4 17
    5 -14 -4 13.2
    5 14 4 7.3
    -5 -14 4 12.3
    5 14 4 10
    6 14 -4 387.36
    -6 -14 -4 353.56
    -6 14 4 340.07
    -6 14 4 329.77
    -6 14 -4 317.67
    -6 -14 4 347.97
    -6 14 -4 331.17
    6 14 4 352.26
    6 14 4 329.67
    -7 14 4 1163.48
    7 14 -4 1181.48
    -7 14 4 1178.08
    -7 -14 -4 1221.78
    -7 -14 4 1206.88
    -7 14 -4 1240.58
    7 14 4 1178.08
    7 14 4 1178.68
    8 14 -4 804.62
    -8 -14 -4 876.11
    -8 14 4 849.72
    8 14 4 831.72
    8 14 4 801.62
    -8 14 -4 898.91
    -8 -14 4 821.72
    9 14 -4 509.45
    -9 14 4 530.85
    -9 -14 -4 505.65
    -9 -14 4 559.54
    9 14 4 528.55
    9 14 4 515.05
    -9 14 -4 534.15
    -10 14 4 58.69
    10 14 -4 68.09
    -10 -14 -4 87.29
    -10 -14 4 55.59
    10 14 4 83.69
    -10 14 -4 64.29
    -11 14 4 54.59
    11 14 -4 37.6
    -11 -14 4 60.59
    -11 14 -4 46.2
    0 -15 -4 -0.6
    0 -15 4 1.1
    0 15 -4 0.4
    0 15 -4 -3.9
    0 15 4 -1.4
    0 15 4 -0.8
    1 15 -4 238.38
    -1 -15 -4 265.87
    -1 15 4 241.68
    -1 15 4 239.78
    1 -15 4 273.17
    1 15 -4 255.87
    1 15 4 241.68
    -1 15 -4 275.87
    -1 -15 4 275.17
    -1 15 -4 246.68
    1 -15 -4 252.97
    1 15 4 227.88
    -2 -15 -4 153.28
    -2 15 4 152.38
    2 15 -4 122.89
    -2 15 4 136.59
    2 -15 4 139.29
    2 15 -4 125.89
    -2 -15 4 142.09
    2 -15 -4 134.79
    2 15 4 139.59
    -2 15 -4 146.39
    -2 15 -4 146.49
    2 15 4 136.29
    -3 15 4 287.67
    -3 -15 -4 291.07
    3 15 -4 335.17
    -3 15 4 315.17
    3 -15 -4 351.76
    -3 15 -4 325.57
    3 15 4 333.27
    3 15 4 326.87
    -3 -15 4 305.27
    -3 15 -4 335.57
    -4 15 4 67.69
    4 15 -4 68.19
    -4 15 4 84.19
    -4 -15 -4 62.99
    -4 15 -4 83.89
    4 -15 -4 85.39
    4 15 4 62.59
    4 15 4 75.19
    -4 15 -4 60.49
    -4 -15 4 67.29
    -5 15 4 -0.2
    5 15 -4 11.1
    -5 -15 -4 11.6
    -5 15 4 9
    5 -15 -4 13.5
    -5 15 -4 11.5
    -5 15 -4 6.4
    -5 -15 4 11.7
    5 15 4 1.5
    5 15 4 10.2
    -6 15 4 -2.7
    -6 15 4 7.3
    6 15 -4 8.4
    -6 -15 -4 7.2
    6 15 4 8.3
    6 15 4 2.8
    6 -15 -4 -0.6
    -6 -15 4 4.8
    -6 15 -4 -3.6
    -7 15 4 -0.4
    -7 15 4 0.9
    7 15 -4 8.1
    -7 -15 -4 8.9
    7 15 4 2.4
    -7 15 -4 3.8
    -7 -15 4 -0.6
    7 15 4 -3.5
    -8 15 4 4
    8 15 -4 11.6
    -8 -15 -4 0.7
    8 15 4 6.4
    8 15 4 4.5
    -8 15 -4 7.3
    -8 -15 4 3.8
    -9 15 4 29
    -9 -15 -4 37.6
    9 15 -4 27.6
    -9 -15 4 26.9
    -9 15 -4 37.8
    9 15 4 29.8
    9 15 4 31.7
    -10 15 4 2.8
    -10 -15 4 1.5
    -10 15 -4 15.3
    10 15 4 11.7
    0 16 4 398.76
    0 16 -4 435.56
    0 -16 4 457.85
    0 16 -4 450.65
    0 -16 -4 451.25
    0 16 4 442.76
    -1 -16 -4 356.16
    1 16 -4 327.27
    -1 16 4 337.37
    1 -16 4 374.46
    1 16 -4 361.26
    -1 16 4 365.06
    -1 -16 4 363.26
    -1 16 -4 390.66
    1 16 4 374.56
    -1 16 -4 373.76
    1 16 4 339.77
    1 -16 -4 381.56
    2 16 -4 65.89
    -2 16 4 77.09
    -2 16 4 76.79
    -2 -16 -4 72.29
    2 -16 4 56.89
    -2 16 -4 71.49
    2 16 4 76.59
    -2 -16 4 72.19
    -2 16 -4 69.59
    2 -16 -4 67.99
    2 16 4 63.69
    -3 16 4 24.5
    -3 16 4 20.5
    3 16 -4 34
    -3 -16 -4 41.3
    -3 -16 4 11.5
    3 16 4 36.4
    -3 16 -4 17.1
    -3 16 -4 19.3
    3 -16 -4 34.9
    3 16 4 28.4
    -4 16 4 46.9
    4 16 -4 43
    -4 -16 -4 51.39
    -4 16 4 46.8
    -4 16 -4 29.2
    4 16 4 38.7
    -4 -16 4 47.8
    -4 16 -4 47.8
    4 -16 -4 34.5
    4 16 4 47.7
    -5 16 4 70.69
    5 16 -4 77.19
    -5 16 4 84.39
    -5 -16 -4 69.89
    5 16 4 81.99
    -5 -16 4 88.19
    5 16 4 77.59
    -5 16 -4 90.59
    5 -16 -4 81.59
    -5 16 -4 88.59
    -6 -16 -4 -2.3
    6 16 -4 0.3
    -6 16 4 -2.3
    -6 16 4 2.2
    6 -16 -4 8.6
    -6 -16 4 4.3
    6 16 4 0.2
    6 16 4 -2
    -6 16 -4 -3.8
    -7 -16 -4 0.1
    -7 16 4 1.3
    -7 16 4 5.1
    7 -16 -4 3.4
    -7 16 -4 2.8
    7 16 4 1.5
    7 16 4 4.4
    -7 -16 4 1.5
    -8 16 4 41.2
    -8 16 -4 45.9
    -8 -16 4 32.6
    8 16 4 34.7
    0 17 -4 -3.2
    0 17 4 3.8
    0 -17 4 3
    0 17 4 1.5
    0 -17 -4 8.2
    0 17 -4 -2.1
    -1 17 4 -2.6
    -1 17 4 -1.6
    1 -17 4 -0.8
    -1 -17 -4 -1.5
    1 17 -4 1.6
    -1 17 -4 1.1
    1 17 4 1.8
    -1 -17 4 -1.3
    -1 17 -4 -4.8
    1 17 4 -5
    1 -17 -4 0.1
    2 17 -4 64.29
    -2 -17 -4 86.39
    -2 17 4 71.19
    2 -17 4 75.59
    -2 17 4 60.99
    2 17 4 75.39
    -2 -17 4 69.49
    -2 17 -4 66.09
    2 -17 -4 82.99
    2 17 4 55.59
    -2 17 -4 75.09
    -3 -17 -4 227.88
    -3 17 4 228.98
    3 -17 4 226.28
    -3 17 4 221.38
    -3 17 -4 207.68
    -3 -17 4 221.28
    3 17 4 218.38
    3 -17 -4 226.08
    -3 17 -4 233.18
    -4 17 4 365.26
    -4 -17 -4 341.67
    4 -17 -4 354.96
    -4 17 -4 343.47
    4 17 4 352.66
    -4 17 -4 341.87
    -4 -17 4 333.17
    -5 17 4 813.62
    -5 17 4 753.52
    -5 -17 -4 763.62
    -5 17 -4 776.52
    5 -17 -4 770.92
    5 17 4 786.72
    -5 17 -4 728.43
    -5 -17 4 757.62
    -6 17 4 204.08
    -6 17 4 224.88
    6 17 4 200.68
    -6 -17 4 194.78
    6 -17 -4 194.78
    -6 17 -4 211.08
    -7 17 4 82.89
    -7 17 -4 91.39
    7 17 4 113.19
    7 -17 -4 78.09
    0 -18 4 132.19
    0 -18 -4 151.28
    0 18 -4 152.78
    0 18 4 149.09
    -1 18 4 70.79
    -1 -18 -4 63.39
    1 -18 4 80.39
    -1 18 -4 83.99
    1 -18 -4 58.39
    -1 -18 4 65.69
    1 18 4 87.69
    -2 18 4 42.1
    -2 -18 -4 40.2
    -2 -18 4 28.3
    2 18 4 38.8
    -2 18 -4 39.6
    2 -18 -4 47.5
    -3 18 4 36.2
    -3 -18 -4 43.3
    -3 18 -4 34.2
    3 18 4 54.29
    3 -18 -4 39.3
    -4 18 4 19.3
    4 -18 -4 24.2
    4 18 4 22.8
    -4 18 -4 27.9
    0 0 5 0
    0 0 -5 -0.1
    0 0 -5 1.3
    0 0 5 -1.8
    0 0 5 0.3
    0 0 -5 -1.7
    -1 0 -5 -1.1
    1 0 -5 -1.7
    1 0 5 0.3
    1 0 -5 -2.5
    -1 0 5 -1
    1 0 -5 -0.8
    1 0 5 1.8
    1 0 5 -1.6
    -1 0 5 -0.3
    -1 0 -5 0.1
    -2 0 -5 0.3
    -2 0 5 1.6
    2 0 -5 -1.6
    -2 0 5 2.9
    2 0 5 -0.9
    2 0 5 1.3
    2 0 -5 -0.5
    2 0 -5 -1.6
    -3 0 5 -1
    3 0 -5 -1.5
    3 0 -5 1
    -3 0 5 -1.5
    3 0 5 -0.9
    3 0 -5 -0.9
    -3 0 -5 -0.8
    -3 0 5 -1.9
    -4 0 5 -5
    -4 0 -5 -3
    -4 0 5 -1.2
    -4 0 5 -3.7
    4 0 -5 -5.1
    4 0 -5 -3.3
    4 0 5 -3.2
    4 0 -5 -1.6
    -5 0 5 2
    -5 0 5 0.4
    5 0 -5 -1.1
    -5 0 5 0.3
    5 0 5 -1.2
    -5 0 5 -0.4
    5 0 -5 1.9
    5 0 -5 -0.3
    -5 0 -5 -0.4
    6 0 -5 2
    -6 0 5 4.7
    -6 0 5 1.1
    6 0 -5 1
    6 0 -5 -0.1
    -6 0 5 2
    -6 0 -5 -1.7
    6 0 5 -0.5
    -6 0 5 0.8
    -7 0 -5 -0.1
    -7 0 5 -1.7
    -7 0 5 0.3
    -7 0 5 -0.1
    -7 0 5 0.8
    7 0 -5 -2.6
    7 0 -5 1.3
    7 0 5 0.2
    8 0 -5 -0.6
    -8 0 5 -0.4
    -8 0 5 0.9
    -8 0 5 0.3
    -8 0 -5 2.9
    8 0 -5 11.1
    -8 0 5 -0.4
    8 0 5 -1.1
    -9 0 -5 0.8
    -9 0 5 0.6
    9 0 -5 0.5
    -9 0 5 3.8
    -9 0 5 1.4
    9 0 -5 0
    -10 0 -5 0.1
    -10 0 5 2.1
    10 0 -5 0.2
    -10 0 5 0
    -10 0 5 -3.8
    11 0 -5 6
    -11 0 -5 2.5
    -11 0 5 1.4
    -12 0 -5 -2.5
    12 0 -5 0.7
    -13 0 -5 -1.8
    13 0 -5 1.4
    -14 0 -5 7.6
    14 0 -5 0.5
    15 0 -5 3.5
    -15 0 -5 -0.6
    16 0 -5 -0.8
    -16 0 -5 -4.1
    17 0 -5 -0.9
    0 -1 -5 -3
    0 -1 5 -4.1
    0 1 -5 -2.5
    0 1 -5 -1.8
    0 1 5 -2.8
    0 -1 5 -1.9
    0 1 5 -3.7
    0 -1 -5 -4.2
    0 1 5 -2.5
    -1 1 5 63.49
    1 1 -5 65.09
    1 -1 5 61.69
    -1 1 5 62.79
    -1 -1 -5 68.49
    1 -1 5 65.09
    -1 1 5 66.99
    1 1 -5 74.29
    -1 -1 -5 60.09
    -1 1 5 66.99
    1 -1 -5 63.79
    -1 1 -5 59.79
    -1 -1 5 65.19
    1 1 5 70.39
    -1 -1 5 72.49
    1 1 5 63.09
    1 1 5 70.89
    1 -1 -5 61.89
    -1 1 -5 64.89
    1 -1 -5 66.79
    -2 1 5 1176.38
    -2 1 5 1177.18
    2 1 -5 1175.48
    -2 -1 -5 1168.38
    2 -1 5 1179.68
    2 1 -5 1145.99
    -2 1 5 1115.19
    -2 -1 5 1149.48
    -2 -1 5 1177.68
    -2 1 -5 1174.18
    2 -1 -5 1162.08
    2 -1 -5 1148.49
    -2 -1 5 1141.59
    2 1 5 1152.98
    2 1 5 1214.18
    -2 1 -5 1162.08
    2 1 5 1139.99
    3 1 -5 238.18
    3 1 -5 254.07
    -3 1 5 231.38
    -3 1 5 238.58
    -3 -1 -5 231.38
    -3 1 5 237.08
    3 1 -5 244.88
    -3 1 5 228.28
    3 -1 5 231.58
    -3 1 -5 228.68
    -3 -1 5 238.38
    3 -1 -5 228.78
    3 1 5 233.38
    -3 -1 5 246.98
    -3 -1 5 245.28
    3 -1 -5 243.28
    3 1 5 241.38
    3 -1 -5 251.67
    -3 1 -5 247.78
    3 1 5 250.47
    -4 1 5 2647.73
    -4 1 5 2610.24
    4 1 -5 2757.92
    4 1 -5 2867.91
    -4 1 5 2743.63
    -4 1 5 2754.02
    4 1 -5 2693.73
    4 -1 5 2767.82
    -4 -1 -5 2759.62
    -4 -1 5 2693.63
    -4 -1 5 2820.02
    -4 -1 5 2728.03
    -4 1 -5 2799.52
    4 1 5 2743.23
    4 -1 -5 2844.12
    4 -1 -5 2799.92
    -5 1 5 24.2
    5 1 -5 35.8
    -5 1 5 29.7
    -5 -1 -5 30.7
    5 -1 5 36.2
    5 1 -5 30.1
    -5 1 5 28.6
    -5 1 5 26.2
    5 1 -5 29.2
    -5 -1 5 30.6
    -5 -1 5 28.5
    5 -1 -5 28.3
    -5 -1 5 22.8
    5 1 5 27.9
    -5 1 -5 27.7
    5 -1 -5 19.7
    6 1 -5 1364.36
    6 1 -5 1285.57
    6 -1 5 1325.57
    -6 1 5 1315.37
    -6 1 5 1331.37
    -6 1 5 1267.47
    6 1 -5 1349.47
    -6 1 5 1363.16
    -6 -1 -5 1421.66
    -6 -1 5 1364.76
    6 -1 -5 1372.36
    -6 -1 5 1322.07
    6 -1 -5 1313.17
    -6 -1 5 1363.56
    6 1 5 1356.86
    -6 1 -5 1358.76
    6 1 5 1204.68
    6 1 5 1380.26
    7 1 -5 200.88
    7 1 -5 196.08
    -7 1 5 185.28
    -7 1 5 177.88
    -7 -1 -5 202.48
    -7 1 5 179.58
    -7 1 5 196.68
    7 -1 5 189.78
    -7 1 -5 202.48
    -7 -1 5 186.38
    7 1 5 177.18
    7 1 5 191.28
    7 -1 -5 189.98
    -7 -1 5 199.58
    -7 -1 5 191.78
    7 1 5 199.38
    8 1 -5 36.3
    -8 -1 -5 29.9
    -8 1 5 37.9
    -8 1 5 32.2
    8 1 -5 32
    -8 1 5 34.8
    -8 1 5 33.4
    -8 1 -5 37.7
    8 -1 -5 39.5
    -8 -1 5 29.2
    -8 -1 5 43.5
    8 1 5 34
    -8 -1 5 37.5
    8 1 5 35.6
    9 1 -5 15.9
    -9 1 5 19.3
    -9 1 5 20.1
    -9 -1 -5 15.1
    9 -1 5 17.1
    -9 1 5 15.4
    9 1 -5 11.2
    -9 1 5 11.6
    -9 -1 5 21.8
    -9 -1 5 12.5
    -9 -1 5 12.8
    -9 1 -5 22.1
    9 -1 -5 9.5
    -10 1 5 978.3
    10 1 -5 979.5
    -10 1 5 922.21
    10 1 -5 1041
    -10 -1 -5 1027.7
    -10 1 5 988.4
    -10 1 5 948.71
    -10 1 -5 998.4
    -10 -1 5 994.3
    -10 -1 5 974.1
    10 -1 -5 1010.2
    -10 -1 5 1008.1
    -11 1 5 113.89
    11 1 -5 127.79
    -11 -1 -5 115.29
    -11 1 -5 104.89
    11 -1 -5 122.09
    -11 -1 5 114.19
    12 1 -5 929.91
    -12 -1 -5 986.4
    -12 1 -5 975.1
    12 -1 -5 971.6
    -12 -1 5 922.81
    13 1 -5 95.49
    -13 -1 -5 110.89
    -13 1 -5 99.19
    13 -1 -5 100.39
    14 1 -5 281.87
    -14 -1 -5 271.87
    -14 1 -5 289.47
    14 -1 -5 281.37
    15 1 -5 8.8
    -15 -1 -5 4.3
    15 -1 -5 3.6
    -15 1 -5 9.7
    -16 -1 -5 -2.2
    16 1 -5 5.2
    16 1 5 -0.3
    16 -1 -5 -0.9
    -16 1 -5 1
    17 1 -5 17.4
    17 -1 -5 15
    17 1 5 25.5
    0 -2 -5 5726.13
    0 -2 -5 5571.14
    0 2 -5 5554.04
    0 -2 5 5878.71
    0 2 5 5796.52
    0 -2 -5 5606.34
    0 2 -5 5555.64
    0 2 5 5754.52
    0 2 5 5889.01
    -1 2 5 1160.88
    -1 2 5 1136.09
    1 -2 5 1126.49
    1 2 -5 1137.29
    -1 -2 -5 1116.49
    -1 2 5 1140.89
    -1 -2 -5 1162.98
    1 2 5 1131.69
    -1 2 -5 1124.19
    -1 -2 5 1201.08
    1 -2 -5 1118.19
    1 2 5 1144.99
    -1 2 -5 1117.49
    1 2 5 1017
    1 -2 -5 1155.68
    1 2 5 1129.79
    1 -2 -5 1148.19
    2 2 -5 2068.39
    -2 -2 -5 2022.9
    -2 2 5 1976.3
    -2 -2 -5 2161.48
    -2 2 5 2143.09
    -2 2 5 2108.29
    2 2 -5 2039.1
    2 -2 5 2019.6
    2 2 5 2047.5
    2 -2 -5 2113.49
    -2 2 -5 2029.1
    -2 -2 5 2086.49
    -2 2 -5 2032.4
    -2 -2 5 2014.1
    2 2 5 2057.19
    2 2 5 2089.99
    2 -2 -5 2070.79
    2 -2 -5 2099.79
    -3 2 5 177.18
    3 -2 5 182.38
    -3 -2 -5 174.98
    -3 2 5 184.28
    3 2 -5 180.68
    -3 2 5 193.08
    3 2 -5 191.28
    -3 2 -5 188.68
    -3 -2 5 173.98
    3 2 5 180.68
    3 -2 -5 190.08
    -3 -2 5 187.28
    -3 2 -5 177.88
    3 -2 -5 192.78
    3 2 5 189.28
    3 2 5 178.38
    -4 -2 -5 60.89
    -4 2 5 61.49
    4 -2 5 62.79
    4 2 -5 70.69
    -4 2 5 60.29
    -4 2 5 61.29
    4 2 -5 69.69
    -4 2 5 61.29
    4 2 -5 59.49
    4 -2 -5 65.49
    -4 2 -5 63.79
    4 -2 -5 59.09
    -4 2 -5 69.09
    4 2 5 56.49
    -4 -2 5 61.89
    -4 -2 5 65.19
    4 2 5 55.29
    4 2 5 71.99
    -4 -2 5 63.69
    5 2 -5 197.88
    5 -2 5 197.68
    -5 2 5 212.08
    5 2 -5 203.68
    5 2 -5 205.38
    -5 -2 -5 196.18
    -5 2 5 205.08
    -5 2 5 191.58
    -5 2 5 205.38
    5 2 5 184.38
    5 -2 -5 211.38
    5 2 5 200.98
    -5 -2 5 221.48
    5 2 5 197.98
    -5 -2 5 200.18
    -5 2 -5 201.98
    -5 -2 5 206.38
    5 -2 -5 202.88
    -5 2 -5 200.58
    6 2 -5 1416.16
    -6 2 5 1444.96
    6 -2 5 1405.56
    -6 2 5 1399.66
    6 2 -5 1482.45
    -6 2 5 1453.35
    -6 -2 -5 1470.95
    6 2 -5 1408.96
    -6 2 5 1418.06
    6 2 5 1420.86
    -6 -2 5 1397.26
    -6 -2 5 1402.36
    6 2 5 1344.97
    6 -2 -5 1427.16
    -6 -2 5 1429.56
    -6 2 -5 1435.36
    6 2 5 1457.75
    6 2 5 1477.55
    6 -2 -5 1390.96
    7 -2 5 424.86
    -7 2 5 441.56
    7 2 -5 454.65
    -7 2 5 429.06
    -7 -2 -5 444.26
    -7 2 5 429.46
    -7 2 5 439.86
    7 2 -5 443.46
    -7 -2 5 433.36
    -7 -2 5 441.06
    7 2 5 399.26
    7 2 5 434.16
    7 2 5 443.86
    7 2 5 442.76
    -7 2 -5 441.46
    7 -2 -5 450.05
    -7 -2 5 448.56
    -8 2 5 1491.75
    -8 2 5 1527.35
    -8 2 5 1534.15
    8 2 -5 1612.94
    -8 -2 -5 1584.74
    8 2 -5 1553.64
    8 2 5 1580.84
    -8 -2 5 1569.14
    -8 -2 5 1567.04
    8 -2 -5 1523.35
    -8 -2 5 1511.65
    8 2 5 1551.04
    -8 2 -5 1594.44
    -9 2 5 72.99
    -9 2 5 74.49
    9 2 -5 74.49
    -9 2 5 74.39
    9 2 -5 75.99
    -9 -2 -5 78.89
    -9 -2 5 88.59
    -9 -2 5 90.29
    9 -2 -5 82.19
    -9 -2 5 83.09
    9 2 5 76.69
    -9 2 -5 73.79
    -10 2 5 615.94
    10 2 -5 614.24
    10 2 -5 643.84
    -10 2 5 615.74
    -10 -2 -5 654.93
    -10 2 5 619.44
    -10 -2 5 618.44
    10 2 5 628.34
    10 -2 -5 631.44
    -10 2 -5 648.14
    -10 -2 5 634.94
    -10 -2 5 601.74
    -11 -2 -5 10.5
    -11 2 5 13.5
    11 2 -5 10.1
    11 -2 -5 16.5
    -11 -2 5 16.5
    -11 2 -5 11.4
    11 2 5 12.9
    -12 -2 -5 16.5
    12 2 -5 28.1
    -12 -2 5 15.1
    -12 2 -5 20.9
    12 -2 -5 13.7
    12 2 5 14.3
    -13 -2 -5 44.6
    13 2 -5 57.69
    13 2 5 42.7
    -13 2 -5 40
    13 -2 -5 38.3
    -14 -2 -5 622.24
    14 2 -5 606.34
    14 2 5 564.34
    14 -2 -5 602.54
    -14 2 -5 610.34
    15 2 -5 6.9
    -15 -2 -5 5.7
    -15 2 -5 8.3
    15 -2 -5 3.5
    15 2 5 4.6
    -16 -2 -5 531.35
    16 2 -5 480.75
    -16 2 -5 484.85
    16 2 5 506.35
    16 -2 -5 487.05
    0 -3 -5 0.2
    0 3 -5 0.1
    0 3 -5 -0.9
    0 3 -5 -2.6
    0 -3 -5 -1.2
    0 3 5 6.5
    0 3 5 -2.8
    1 3 -5 350.46
    -1 -3 -5 377.06
    -1 3 5 355.76
    -1 3 5 371.06
    -1 -3 -5 349.96
    -1 -3 -5 372.86
    1 3 5 355.36
    -1 3 -5 383.86
    1 -3 -5 368.66
    -1 3 -5 376.76
    -1 -3 5 368.56
    1 -3 -5 362.86
    -1 3 -5 350.86
    1 3 5 374.46
    -2 -3 -5 141.59
    -2 3 5 156.28
    -2 3 5 142.49
    -2 -3 -5 141.39
    -2 -3 -5 132.69
    2 3 -5 156.18
    -2 -3 5 147.99
    -2 3 -5 149.49
    2 -3 -5 140.59
    2 3 5 184.18
    2 -3 -5 147.79
    2 3 5 136.99
    2 3 5 142.09
    2 -3 -5 132.79
    -2 -3 5 162.08
    -2 3 -5 134.69
    -2 3 -5 141.99
    3 3 -5 27.8
    -3 -3 -5 29.8
    -3 -3 -5 32.6
    -3 3 5 28.7
    3 3 -5 29.7
    -3 3 5 30.9
    3 3 5 42.6
    -3 3 -5 32.2
    -3 -3 5 31.7
    -3 3 -5 34.7
    3 -3 -5 32
    3 -3 -5 34.2
    -3 3 -5 26.3
    3 3 5 38
    -3 -3 5 29.3
    3 3 5 27.1
    4 3 -5 157.68
    -4 3 5 158.78
    -4 -3 -5 143.09
    -4 3 5 156.68
    4 3 -5 164.88
    -4 3 5 159.78
    -4 -3 -5 163.48
    4 -3 -5 170.68
    -4 -3 5 152.48
    -4 -3 5 158.48
    4 3 5 160.48
    4 3 5 170.78
    -4 3 -5 163.78
    -4 3 -5 166.08
    4 -3 -5 158.38
    4 3 5 152.18
    -5 3 5 208.88
    -5 3 5 213.48
    5 -3 5 217.98
    -5 -3 -5 232.08
    5 3 -5 214.68
    -5 -3 -5 212.58
    -5 3 5 223.48
    5 3 -5 234.38
    5 3 -5 232.08
    5 3 5 217.38
    5 3 5 216.08
    -5 -3 5 216.48
    5 -3 -5 219.18
    -5 3 -5 213.38
    5 3 5 206.58
    -5 -3 5 242.98
    5 -3 -5 225.78
    -5 3 -5 225.68
    -6 -3 -5 6.4
    -6 3 5 9.5
    6 -3 5 2.9
    -6 3 5 1.4
    -6 -3 -5 3.8
    6 3 -5 6.5
    6 3 -5 3.1
    -6 3 5 3.6
    6 3 -5 2.9
    6 -3 -5 3
    -6 -3 5 4.6
    6 3 5 3.9
    -6 3 -5 3.5
    6 3 5 0.4
    -6 3 -5 3.3
    6 3 5 3
    -6 -3 5 1.4
    -7 3 5 93.29
    7 3 -5 100.89
    -7 -3 -5 110.69
    -7 3 5 104.29
    -7 3 5 103.59
    7 -3 5 103.59
    7 3 -5 108.09
    -7 -3 -5 100.89
    7 3 5 110.79
    7 3 5 101.39
    -7 3 -5 97.59
    -7 3 -5 96.19
    7 3 5 113.09
    -7 -3 5 94.09
    7 3 5 91.79
    -7 -3 5 101.19
    7 -3 -5 88.09
    8 3 -5 10.2
    -8 3 5 9.9
    -8 3 5 8
    -8 3 5 8.2
    -8 -3 -5 8.9
    8 3 -5 10.8
    8 3 5 12.4
    -8 -3 5 10.3
    8 -3 -5 9.1
    -8 -3 5 7.9
    -8 3 -5 3.8
    -8 -3 5 10.9
    8 3 5 9.3
    9 3 -5 76.29
    -9 3 5 88.59
    -9 3 5 77.99
    -9 3 5 75.69
    9 3 -5 84.29
    -9 -3 -5 71.69
    -9 -3 5 70.39
    -9 -3 5 90.39
    9 3 5 92.09
    -9 -3 5 75.89
    9 -3 -5 94.59
    -10 3 5 70.39
    -10 -3 -5 61.99
    10 3 -5 72.29
    -10 3 5 63.29
    10 3 -5 78.39
    10 3 5 74.59
    -10 -3 5 74.49
    10 -3 -5 72.99
    -10 -3 5 63.39
    -10 -3 5 65.09
    -10 3 -5 88.39
    11 3 -5 0.1
    -11 3 5 -0.7
    -11 -3 -5 2.9
    -11 3 5 1
    -11 3 -5 -0.4
    -11 -3 5 3.3
    11 -3 -5 2.2
    11 3 5 0.5
    12 3 -5 46.1
    -12 -3 -5 51.99
    -12 -3 5 38.4
    12 3 5 38.4
    12 -3 -5 49.8
    -12 3 -5 45.5
    13 3 -5 0.9
    -13 -3 -5 1.7
    13 -3 -5 1.4
    -13 3 -5 -1.9
    13 3 5 4.5
    -14 -3 -5 23
    14 3 -5 13.5
    14 3 5 15.3
    14 -3 -5 15.8
    -14 3 -5 21
    -15 -3 -5 -4.7
    15 3 -5 2.4
    -15 3 -5 3.7
    15 3 5 6.6
    15 -3 -5 1.5
    16 3 -5 3.7
    -16 -3 -5 9.3
    16 -3 -5 1.1
    16 3 5 0.6
    -16 3 -5 1.4
    0 -4 -5 4469.45
    0 -4 -5 4078.89
    0 4 5 4482.75
    0 4 -5 4119.19
    0 4 5 4488.05
    0 4 -5 4576.14
    -1 -4 -5 99.39
    -1 4 5 105.49
    -1 -4 -5 106.29
    1 4 -5 100.69
    -1 4 5 97.99
    1 4 -5 103.39
    1 -4 -5 106.19
    1 4 5 109.09
    1 -4 -5 100.39
    -1 4 -5 106.79
    1 4 5 100.09
    -1 4 -5 96.09
    -1 4 -5 112.79
    -2 4 5 1638.94
    -2 -4 -5 1697.73
    2 4 -5 1688.83
    -2 4 5 1631.84
    -2 -4 -5 1696.63
    -2 -4 5 1691.63
    -2 4 -5 1717.23
    -2 -4 5 1710.73
    2 -4 -5 1636.04
    2 4 5 1673.13
    2 -4 -5 1661.13
    -2 4 -5 1626.24
    2 4 5 1710.13
    -2 4 -5 1719.73
    -3 4 5 151.78
    3 4 -5 150.98
    -3 -4 -5 154.88
    -3 -4 -5 159.08
    -3 4 5 151.58
    -3 -4 -5 144.39
    -3 4 -5 157.08
    -3 4 -5 167.78
    3 4 5 145.19
    3 4 5 161.98
    3 -4 -5 157.28
    3 4 5 156.88
    -3 -4 5 163.38
    -3 -4 5 163.08
    -3 4 -5 138.99
    -4 4 5 46.6
    -4 -4 -5 38.9
    -4 -4 -5 40.2
    4 4 -5 37.3
    -4 4 5 47.2
    4 4 5 45.6
    -4 -4 5 38.8
    4 -4 -5 45.7
    -4 -4 5 45.8
    4 4 5 51.59
    4 -4 -5 44.3
    -4 4 -5 48.8
    -4 4 -5 45.2
    4 4 5 41.3
    -4 4 -5 46.9
    -5 4 5 30
    -5 -4 -5 32.5
    5 4 -5 42.7
    -5 4 5 35.8
    5 4 -5 33.6
    -5 4 5 43.3
    -5 -4 -5 39.5
    -5 -4 5 36.3
    -5 4 -5 36.5
    -5 4 -5 32.1
    5 4 5 37.9
    5 -4 -5 33.8
    -5 4 -5 39.8
    -5 -4 5 35.8
    5 4 5 38.4
    5 4 5 40.3
    5 -4 -5 32.5
    -6 -4 -5 1816.72
    6 4 -5 2077.69
    -6 4 5 2019
    -6 -4 -5 2063.19
    -6 4 5 2017.9
    -6 4 5 2063.29
    6 4 -5 2117.89
    6 4 -5 2085.59
    6 4 5 2061.79
    -6 4 -5 2079.59
    -6 4 -5 2057.99
    6 -4 -5 2097.79
    -6 4 -5 1976.7
    -6 -4 5 2006.7
    -6 -4 5 2030.1
    6 4 5 1944.11
    6 4 5 2069.69
    -7 -4 -5 24.1
    7 4 -5 29.7
    -7 4 5 28.2
    -7 4 5 32.1
    7 -4 5 28
    7 4 -5 28
    -7 4 5 31
    7 4 5 26.4
    -7 4 -5 32.8
    7 4 5 32
    7 4 5 22.1
    -7 -4 5 33
    -7 4 -5 24.1
    -7 4 -5 25.1
    -7 -4 5 27.8
    7 -4 -5 26.6
    -8 4 5 2181.98
    -8 -4 -5 2119.99
    -8 4 5 2104.09
    8 4 -5 2067.69
    -8 4 5 2094.79
    8 4 -5 2146.39
    8 4 5 2126.39
    8 -4 -5 2138.19
    -8 -4 5 2156.28
    -8 -4 5 2138.59
    8 4 5 2167.38
    -8 4 -5 2149.78
    -9 -4 -5 96.09
    -9 4 5 83.29
    -9 4 5 81.19
    9 4 -5 77.79
    -9 4 5 78.99
    9 4 -5 89.09
    9 -4 -5 84.09
    -9 -4 5 82.19
    -9 -4 5 85.69
    -9 4 -5 93.09
    9 4 5 85.19
    -10 4 5 807.22
    10 4 -5 805.52
    -10 4 5 793.72
    10 4 -5 829.52
    -10 -4 -5 829.32
    10 -4 -5 845.92
    -10 -4 5 793.02
    -10 -4 5 754.02
    -10 -4 5 752.02
    -10 4 -5 808.52
    10 4 5 804.42
    -11 -4 -5 245.68
    -11 4 5 213.98
    11 4 -5 231.68
    -11 -4 5 238.08
    -11 4 -5 227.48
    11 -4 -5 227.98
    11 4 5 229.48
    -11 -4 5 235.18
    12 4 -5 -4
    -12 4 5 -2.1
    -12 -4 -5 3.1
    -12 -4 5 4
    -12 4 -5 6.3
    12 -4 -5 8.3
    12 4 5 7
    13 4 -5 10.7
    -13 -4 -5 1.5
    13 4 5 13.5
    -13 4 -5 13.3
    13 -4 -5 13.3
    -14 -4 -5 569.34
    14 4 -5 551.74
    -14 4 -5 564.64
    14 4 5 584.84
    14 -4 -5 543.45
    15 4 -5 101.39
    -15 -4 -5 84.49
    15 4 5 92.89
    15 -4 -5 102.89
    -15 4 -5 77.69
    16 4 -5 607.64
    16 4 5 583.94
    -16 4 -5 597.04
    16 -4 -5 583.64
    0 -5 -5 1.3
    0 5 5 2.6
    0 -5 -5 -0.1
    0 5 -5 1.2
    0 5 -5 1.3
    0 5 5 1.9
    -1 5 5 682.63
    1 5 -5 689.33
    -1 -5 -5 646.34
    -1 5 5 680.13
    1 5 -5 654.13
    -1 5 -5 654.23
    -1 5 -5 683.83
    1 -5 -5 693.63
    -1 5 -5 655.43
    1 5 5 691.03
    1 -5 -5 676.23
    1 5 5 658.93
    2 5 -5 1609.04
    -2 5 5 1661.73
    -2 -5 -5 1648.44
    2 5 -5 1704.13
    -2 5 5 1685.73
    2 5 5 1648.64
    2 -5 -5 1638.64
    -2 -5 5 1664.73
    -2 -5 5 1721.63
    -2 5 -5 1703.13
    -2 5 -5 1661.43
    -2 5 -5 1674.53
    2 5 5 1641.44
    2 -5 -5 1606.04
    -3 5 5 5.8
    3 5 -5 5.1
    -3 -5 -5 4.2
    -3 5 5 5.1
    -3 5 -5 0.9
    -3 5 -5 2.4
    3 -5 -5 4.9
    3 5 5 4.5
    -3 -5 5 5.2
    3 5 5 4.1
    -3 5 -5 5
    -3 -5 5 3.7
    4 5 -5 1339.97
    -4 5 5 1325.77
    -4 -5 -5 1343.37
    -4 5 5 1371.06
    4 5 5 1369.16
    4 5 5 1368.16
    -4 -5 5 1315.67
    4 -5 -5 1255.97
    -4 5 -5 1360.36
    -4 -5 5 1345.37
    -4 5 -5 1344.77
    -4 5 -5 1309.07
    4 5 5 1366.76
    -5 5 5 290.47
    -5 5 5 294.57
    5 5 -5 287.47
    -5 -5 -5 295.57
    -5 5 5 306.07
    -5 5 -5 303.37
    -5 -5 5 291.27
    -5 -5 5 309.87
    -5 5 -5 287.67
    5 5 5 310.87
    5 5 5 309.67
    5 5 5 277.37
    -5 5 -5 299.27
    -6 5 5 228.58
    -6 5 5 247.88
    6 5 -5 237.88
    -6 -5 -5 220.88
    -6 5 5 235.18
    6 5 5 229.58
    -6 5 -5 232.48
    6 -5 -5 249.38
    -6 -5 5 248.58
    -6 5 -5 218.48
    6 5 5 225.08
    -6 5 -5 228.78
    -6 -5 5 228.68
    6 5 5 224.48
    7 5 -5 20.4
    -7 5 5 15.2
    7 5 -5 17.6
    -7 5 5 16.3
    -7 -5 -5 15.4
    -7 5 5 14.6
    -7 -5 5 15.8
    -7 -5 5 19.1
    7 5 5 14.1
    -7 5 -5 15.8
    -7 5 -5 14
    7 5 5 18.2
    -7 5 -5 20.8
    7 -5 -5 18.4
    7 5 5 16.4
    8 5 -5 26.2
    -8 5 5 27.7
    -8 -5 -5 23.6
    -8 5 5 26
    -8 5 5 28.1
    8 5 -5 31.2
    -8 -5 5 26.3
    8 -5 -5 32.2
    8 5 5 23.3
    8 5 5 28.7
    -8 5 -5 30
    8 5 5 25.1
    -8 -5 5 27
    -8 5 -5 26.3
    -9 5 5 176.28
    -9 5 5 163.78
    9 5 -5 164.98
    9 5 -5 158.78
    -9 -5 -5 165.98
    -9 5 5 169.68
    -9 -5 5 168.58
    -9 5 -5 161.78
    9 5 5 156.08
    9 -5 -5 154.88
    -9 -5 5 157.78
    -10 5 5 485.15
    10 5 -5 494.95
    10 5 -5 506.65
    -10 5 5 524.45
    -10 -5 -5 533.15
    -10 -5 5 546.75
    -10 5 -5 522.75
    10 -5 -5 515.85
    10 5 5 551.34
    11 5 -5 8.5
    -11 -5 -5 14.4
    -11 5 5 4.9
    11 -5 -5 13.8
    -11 -5 5 8.7
    -11 5 -5 13
    11 5 5 14.3
    12 5 -5 559.14
    -12 -5 -5 579.04
    -12 5 5 534.55
    12 5 5 557.74
    -12 -5 5 537.15
    12 -5 -5 561.14
    -12 5 -5 572.64
    -13 -5 -5 40.4
    13 5 -5 32.5
    -13 5 -5 27.3
    13 -5 -5 37.9
    13 5 5 30.2
    -14 -5 -5 164.38
    14 5 -5 166.38
    -14 5 -5 155.58
    14 -5 -5 162.58
    14 5 5 161.88
    15 5 -5 18.4
    -15 -5 -5 16.5
    15 -5 -5 19.8
    15 5 5 18.6
    -15 5 -5 26.5
    16 5 -5 20.3
    -16 5 -5 12.4
    16 5 5 14.3
    0 6 -5 1548.35
    0 -6 -5 1574.54
    0 6 5 1512.45
    0 6 5 1590.74
    1 6 -5 4.5
    1 6 -5 0.3
    -1 6 5 1.4
    -1 -6 -5 3.9
    -1 6 5 6.1
    1 6 5 4.3
    1 6 5 -1.6
    -1 6 -5 2.8
    1 -6 -5 2.5
    -1 6 -5 1.5
    -2 -6 -5 881.41
    -2 6 5 871.61
    2 6 -5 857.11
    -2 6 5 887.41
    2 6 -5 896.71
    -2 6 -5 903.31
    -2 -6 5 882.11
    2 6 5 837.02
    -2 6 -5 867.31
    2 -6 -5 869.91
    -2 6 -5 868.01
    3 6 -5 329.27
    -3 6 5 329.87
    -3 6 5 315.57
    -3 -6 -5 319.47
    3 6 -5 318.27
    -3 -6 5 336.17
    -3 -6 5 329.37
    3 6 5 338.97
    3 6 5 315.57
    -3 6 -5 330.57
    -3 6 -5 335.37
    3 -6 -5 312.67
    -3 6 -5 324.17
    -4 6 5 252.57
    4 6 -5 240.68
    -4 6 5 231.78
    -4 -6 -5 235.68
    4 6 -5 246.98
    -4 6 -5 256.37
    4 6 5 242.18
    -4 6 -5 242.28
    -4 -6 5 245.18
    4 6 5 229.38
    4 -6 -5 230.18
    -4 -6 5 235.68
    -4 6 -5 231.68
    5 6 -5 66.29
    -5 6 5 57.19
    -5 -6 -5 52.99
    -5 -6 -5 57.49
    -5 6 5 59.69
    -5 6 -5 65.09
    5 6 5 60.39
    -5 -6 5 68.79
    5 6 5 52.49
    -5 6 -5 58.69
    -5 6 -5 56.79
    -5 -6 5 67.99
    5 6 5 58.29
    -6 -6 -5 100.89
    -6 6 5 101.59
    6 6 -5 110.19
    -6 6 5 112.59
    -6 6 5 107.89
    -6 -6 -5 105.29
    6 6 5 91.99
    6 6 5 93.99
    -6 6 -5 97.89
    -6 -6 5 102.69
    -6 6 -5 104.59
    6 6 5 84.49
    -6 -6 5 103.99
    -6 6 -5 100.89
    7 6 -5 201.58
    -7 -6 -5 188.18
    -7 6 5 206.78
    -7 6 5 206.18
    -7 6 5 204.78
    7 6 5 200.18
    7 -6 -5 196.78
    -7 6 -5 206.18
    -7 6 -5 193.78
    -7 -6 5 199.28
    -7 6 -5 181.68
    7 6 5 183.18
    -7 -6 5 214.08
    7 6 5 188.78
    -8 6 5 312.67
    -8 6 5 311.07
    8 6 -5 328.87
    -8 -6 -5 322.07
    -8 6 5 332.37
    8 -6 -5 333.17
    8 6 5 324.87
    8 6 5 312.87
    -8 6 -5 326.77
    -8 6 -5 294.87
    -8 -6 5 322.67
    8 6 5 304.67
    -8 -6 5 292.87
    9 6 -5 83.39
    -9 6 5 84.49
    9 6 -5 99.49
    -9 6 5 86.39
    -9 6 5 83.49
    -9 -6 -5 77.49
    -9 6 -5 86.19
    -9 -6 5 85.79
    -9 -6 5 82.99
    9 6 5 82.39
    9 -6 -5 86.59
    -9 6 -5 92.59
    9 6 5 92.19
    -10 6 5 276.97
    -10 -6 -5 264.87
    10 6 -5 289.07
    10 6 -5 280.87
    -10 6 5 262.37
    -10 6 -5 285.17
    -10 6 -5 280.27
    10 -6 -5 266.97
    -10 -6 5 284.27
    10 6 5 293.97
    -11 -6 -5 50.79
    11 6 -5 43.3
    -11 6 5 50.99
    11 6 5 41.2
    -11 6 -5 60.19
    11 -6 -5 50.89
    -11 -6 5 45.6
    12 6 -5 0.7
    -12 -6 -5 6.8
    -12 6 5 1.5
    -12 6 -5 -1.6
    12 6 5 -1.6
    -12 -6 5 1.3
    12 -6 -5 0.3
    -13 6 5 5.1
    -13 -6 -5 7.5
    13 6 -5 -0.6
    -13 6 -5 5.1
    13 6 5 3.5
    13 -6 -5 -1.9
    -13 -6 5 -2.8
    -14 -6 -5 261.87
    14 6 -5 233.68
    14 6 5 259.97
    14 -6 -5 253.87
    -14 6 -5 239.28
    -15 -6 -5 8.8
    15 6 -5 4.4
    15 6 5 4.6
    -15 6 -5 2.8
    16 6 -5 114.59
    16 6 5 126.99
    0 7 5 0.4
    0 7 5 -3.4
    0 7 -5 -5.8
    0 -7 -5 0.1
    0 7 -5 -2.6
    -1 7 5 235.58
    -1 7 5 236.78
    -1 -7 -5 217.88
    1 7 -5 243.38
    1 7 -5 244.88
    1 -7 -5 223.48
    1 7 5 237.78
    -1 7 -5 248.68
    -1 7 -5 239.28
    1 7 5 233.38
    -2 7 5 877.81
    2 7 -5 856.01
    -2 7 5 906.21
    -2 -7 -5 879.91
    2 7 -5 883.11
    2 7 5 896.01
    2 -7 -5 878.61
    -2 7 -5 877.61
    2 7 5 905.71
    -2 -7 5 884.11
    -2 7 -5 884.41
    -2 7 -5 876.71
    3 7 -5 1046.4
    -3 -7 -5 1062.69
    -3 7 5 1095.39
    3 7 -5 1065.69
    -3 7 5 1093.39
    3 7 5 1080.39
    -3 7 -5 1099.19
    3 7 5 1058.69
    -3 -7 5 1095.69
    -3 7 -5 1038.9
    -3 -7 5 1075.49
    -3 7 -5 1070.39
    3 -7 -5 1038.1
    4 7 -5 2617.24
    -4 -7 -5 2739.13
    -4 7 5 2726.33
    4 7 -5 2664.13
    -4 7 5 2660.93
    4 7 5 2709.53
    -4 7 -5 2711.73
    -4 -7 5 2673.33
    4 7 5 2746.83
    -4 7 -5 2762.02
    -4 7 -5 2718.23
    -4 -7 5 2770.72
    -5 7 5 9.9
    -5 -7 -5 21.7
    -5 7 5 13
    5 7 -5 14.1
    -5 -7 -5 15.1
    5 7 -5 16
    -5 -7 5 14.6
    5 7 5 11.3
    -5 7 -5 12.1
    5 7 5 14.8
    -5 7 -5 10.8
    -5 7 -5 11.5
    -5 -7 5 19.7
    -6 7 5 1752.22
    -6 -7 -5 1840.02
    -6 7 5 1778.12
    6 7 -5 1805.72
    6 7 5 1832.82
    -6 7 -5 1784.12
    -6 7 -5 1797.32
    -6 -7 5 1780.42
    6 7 5 1816.32
    -6 7 -5 1813.62
    -6 -7 5 1727.23
    7 7 -5 9.1
    -7 7 5 2.9
    -7 7 5 5.5
    -7 -7 -5 5.1
    -7 7 5 4.9
    -7 -7 5 2.9
    7 7 5 3.9
    -7 7 -5 6
    7 7 5 11.4
    -7 -7 5 2.1
    -7 7 -5 1.7
    -7 7 -5 5
    7 7 5 3.1
    -8 7 5 63.49
    -8 -7 -5 60.69
    8 7 -5 75.59
    -8 7 5 62.79
    -8 7 5 61.29
    8 7 5 71.39
    -8 7 -5 77.19
    -8 -7 5 68.09
    -8 -7 5 62.99
    8 7 5 58.99
    -8 7 -5 77.19
    8 7 5 55.99
    8 -7 -5 69.09
    -9 7 5 20
    -9 7 5 19.9
    -9 -7 -5 19.4
    -9 7 5 17.2
    9 7 -5 25.6
    9 -7 -5 16
    -9 -7 5 22.7
    -9 7 -5 31.5
    9 7 5 17.7
    9 7 5 22
    9 7 5 23.4
    -9 7 -5 14.9
    10 7 -5 1394.26
    -10 -7 -5 1398.86
    -10 7 5 1398.06
    -10 7 -5 1411.26
    -10 7 -5 1427.26
    10 7 5 1431.66
    -10 -7 5 1332.07
    10 -7 -5 1354.66
    -11 7 5 103.79
    11 7 -5 84.29
    11 7 -5 87.09
    -11 -7 -5 93.09
    11 7 5 98.29
    -11 7 -5 77.49
    -11 -7 5 88.69
    -11 7 -5 93.19
    11 -7 -5 93.29
    -12 7 5 679.53
    -12 -7 -5 671.13
    12 7 -5 689.43
    -12 -7 5 672.23
    12 -7 -5 702.23
    -12 7 -5 656.33
    12 7 5 700.33
    13 7 -5 151.78
    -13 7 5 142.89
    -13 -7 -5 181.28
    13 7 5 157.18
    -13 7 -5 164.58
    -13 -7 5 141.59
    14 7 -5 213.98
    -14 -7 -5 182.98
    14 7 5 216.68
    -14 7 -5 203.18
    15 7 -5 2.3
    -15 -7 -5 0.5
    -15 7 -5 3.1
    15 7 5 5.1
    0 8 5 922.71
    0 8 -5 893.61
    0 8 5 919.21
    0 -8 -5 896.91
    -1 8 5 1
    1 8 -5 7.8
    -1 8 5 -0.6
    -1 -8 -5 2.2
    1 8 -5 0.8
    1 8 5 -2.2
    1 -8 -5 3.9
    -1 8 -5 -2
    1 8 5 1.4
    -1 8 -5 0.8
    -2 8 5 218.18
    2 8 -5 216.68
    -2 8 5 225.88
    2 8 -5 213.78
    -2 -8 -5 239.78
    2 8 5 231.38
    -2 8 -5 236.18
    -2 8 -5 241.88
    -2 -8 5 217.48
    2 8 5 219.68
    2 -8 -5 222.28
    -3 8 5 148.59
    -3 8 5 131.49
    3 8 -5 128.79
    -3 -8 -5 142.39
    3 8 -5 133.09
    -3 8 -5 132.79
    -3 -8 5 149.49
    -3 8 -5 138.19
    -3 8 -5 143.29
    3 8 5 143.69
    3 -8 -5 132.19
    3 8 5 127.09
    -4 8 5 22.5
    -4 8 5 15.7
    4 8 -5 16.2
    -4 -8 -5 22.3
    4 8 -5 13.6
    -4 8 -5 24.4
    4 8 5 12.7
    -4 -8 5 19.6
    -4 8 -5 14
    -4 8 -5 16.9
    -4 -8 5 20.2
    4 8 5 13.9
    -5 8 5 83.09
    -5 -8 -5 63.59
    5 8 -5 83.19
    -5 8 5 60.89
    -5 8 -5 72.89
    -5 8 -5 74.39
    -5 -8 5 68.09
    -5 -8 5 67.99
    5 8 5 65.49
    -5 8 -5 55.49
    5 8 5 75.39
    -6 -8 -5 225.08
    -6 8 5 242.68
    6 8 -5 242.68
    -6 8 5 229.38
    6 8 5 218.98
    -6 8 -5 238.38
    6 8 5 222.48
    -6 -8 5 222.18
    -6 8 -5 218.28
    -6 -8 5 224.18
    -6 8 -5 230.98
    -7 -8 -5 333.07
    7 8 -5 366.86
    -7 8 5 345.07
    -7 8 5 340.67
    7 8 5 326.27
    -7 8 -5 345.87
    7 8 5 339.97
    -7 -8 5 340.47
    -7 8 -5 346.67
    -7 -8 5 348.17
    -7 8 -5 350.96
    -8 8 5 95.39
    -8 -8 -5 82.49
    -8 8 5 78.39
    -8 8 5 93.79
    8 8 -5 79.09
    8 8 5 97.69
    -8 8 -5 94.49
    -8 8 -5 81.29
    8 8 5 88.89
    -8 -8 5 97.09
    -9 8 5 5.2
    -9 -8 -5 8.6
    -9 8 5 1.2
    9 8 -5 9.6
    -9 8 5 12.5
    9 8 5 5.7
    9 8 5 8.8
    -9 8 -5 8.3
    9 -8 -5 6.6
    -9 -8 5 10.9
    9 8 5 4.3
    -9 8 -5 5.7
    -10 -8 -5 202.08
    -10 8 5 187.58
    10 8 -5 181.88
    -10 -8 5 202.78
    -10 8 -5 167.08
    10 -8 -5 177.88
    -10 8 -5 195.98
    10 8 5 184.98
    -11 -8 -5 55.79
    -11 8 5 60.89
    11 8 -5 59.39
    -11 8 -5 58.19
    -11 -8 5 60.09
    11 8 5 55.89
    11 -8 -5 40.7
    -11 8 -5 65.09
    -12 -8 -5 10.3
    -12 8 5 7.3
    -12 -8 5 10.2
    12 8 5 9.3
    -12 8 -5 9.8
    -12 8 -5 12.3
    -13 8 5 8.9
    -13 -8 -5 8.3
    13 8 5 3.9
    -13 -8 5 12.6
    -13 8 -5 11.5
    -14 -8 -5 197.68
    -14 8 5 191.38
    14 8 5 229.98
    -14 8 -5 177.88
    -15 8 -5 29.5
    15 8 5 29.6
    0 9 5 -1.9
    0 -9 -5 1.3
    0 9 -5 -3.2
    0 9 5 0.3
    0 9 -5 -0.2
    -1 -9 -5 7.1
    -1 9 5 0.9
    1 9 -5 1.9
    -1 9 5 0.7
    1 9 -5 3.3
    -1 9 -5 1.9
    1 9 5 6.9
    -1 9 -5 -0.6
    1 9 5 -2.2
    -1 -9 5 3
    1 -9 -5 2.8
    2 9 -5 521.65
    2 9 -5 563.74
    -2 -9 -5 548.35
    -2 9 5 546.75
    -2 9 5 558.24
    -2 9 -5 575.14
    2 9 5 522.45
    -2 -9 5 543.75
    -2 9 -5 535.45
    2 9 5 523.15
    2 -9 -5 529.15
    -3 9 5 8.3
    3 9 -5 7.1
    -3 9 5 2.7
    -3 -9 -5 8.7
    3 9 -5 5.1
    -3 -9 5 9.9
    -3 9 -5 6.9
    3 9 5 7.4
    3 9 5 4
    -3 9 -5 7.8
    3 -9 -5 1.3
    -4 9 5 456.25
    -4 -9 -5 462.45
    -4 9 5 454.35
    4 9 -5 496.55
    4 9 -5 438.86
    -4 9 -5 457.55
    -4 -9 5 479.75
    4 9 5 465.85
    -4 9 -5 479.65
    -4 -9 5 450.15
    -4 9 -5 464.15
    4 9 5 461.25
    -5 9 5 493.95
    5 9 -5 505.15
    -5 -9 -5 505.35
    -5 9 5 503.85
    -5 9 -5 521.85
    5 9 5 499.85
    -5 -9 5 518.45
    5 9 5 483.35
    -5 9 -5 513.55
    -5 -9 5 481.45
    -5 9 -5 506.75
    -6 9 5 146.29
    6 9 -5 172.38
    -6 -9 -5 162.98
    -6 9 5 160.78
    -6 -9 5 166.28
    6 9 5 163.58
    -6 9 -5 168.28
    6 9 5 177.98
    -6 9 -5 188.28
    -6 -9 5 160.68
    -6 9 -5 149.49
    7 9 -5 33.2
    -7 9 5 34.2
    -7 9 5 27.8
    -7 -9 -5 31.6
    -7 9 -5 22.2
    7 9 5 23.7
    7 9 5 17.1
    -7 9 -5 22.4
    -7 -9 5 24
    -7 9 -5 29.4
    -8 9 5 17.9
    8 9 -5 11.8
    -8 9 5 7.3
    -8 -9 -5 4.6
    -8 9 -5 10.8
    -8 9 -5 20.6
    8 9 5 13.8
    8 9 5 14.2
    -8 -9 5 12.6
    -9 9 5 235.78
    -9 -9 -5 219.28
    -9 9 5 261.97
    9 9 -5 232.48
    -9 9 5 239.08
    -9 9 -5 239.38
    -9 -9 5 228.18
    -9 9 -5 238.68
    9 9 5 215.38
    9 9 5 226.38
    10 9 -5 37
    -10 9 5 34.4
    -10 -9 -5 33.1
    -10 9 -5 25.1
    -10 -9 5 41.6
    -10 9 -5 35
    10 9 5 27.6
    10 -9 -5 27.3
    11 9 -5 87.19
    -11 -9 -5 93.69
    -11 9 5 94.59
    11 9 5 99.49
    -11 9 -5 95.09
    -11 -9 5 100.29
    -11 9 -5 102.59
    -12 9 5 436.66
    -12 -9 -5 439.56
    -12 -9 5 445.06
    12 9 5 414.76
    -12 9 -5 404.66
    -12 9 -5 455.75
    -13 -9 -5 41.4
    -13 9 5 54.09
    -13 9 -5 59.59
    -13 9 -5 71.59
    13 9 5 55.09
    -13 -9 5 53.19
    -14 -9 -5 144.19
    -14 9 5 126.89
    -14 9 -5 135.09
    14 9 5 152.78
    0 10 -5 894.61
    0 10 -5 921.91
    0 10 5 868.31
    0 -10 -5 928.21
    0 10 5 875.61
    -1 10 5 435.06
    1 10 -5 472.35
    -1 10 5 466.85
    -1 -10 -5 430.46
    -1 10 -5 442.76
    -1 10 -5 468.75
    -1 -10 5 470.95
    1 10 5 442.46
    1 10 5 464.05
    1 -10 -5 474.05
    -2 10 5 1783.62
    -2 -10 -5 1698.43
    2 10 -5 1760.82
    2 10 -5 1712.43
    -2 10 5 1819.52
    2 -10 -5 1778.42
    -2 -10 5 1747.63
    2 10 5 1745.23
    -2 10 -5 1783.82
    2 10 5 1766.72
    -2 10 -5 1787.32
    3 10 -5 57.89
    -3 10 5 64.99
    -3 10 5 58.69
    3 10 -5 47.7
    -3 -10 -5 55.29
    -3 10 -5 51.79
    3 10 5 54.69
    3 -10 -5 59.69
    -3 10 -5 72.79
    3 10 5 68.39
    -3 -10 5 64.09
    -4 -10 -5 3
    -4 10 5 4.6
    4 10 -5 -1.2
    -4 10 5 -0.8
    4 10 5 1.7
    4 10 5 4.4
    -4 10 -5 6.5
    -4 10 -5 4.6
    4 -10 -5 4.7
    -4 -10 5 6.5
    -4 -10 5 4.1
    5 10 -5 113.29
    -5 -10 -5 104.99
    -5 10 5 106.39
    -5 10 5 100.29
    -5 10 -5 100.79
    -5 -10 5 111.19
    5 10 5 104.49
    5 10 5 94.09
    -5 10 -5 106.39
    -5 10 -5 106.89
    6 10 -5 981.9
    -6 -10 -5 991.3
    -6 10 5 1027.4
    -6 10 5 1002.6
    -6 10 -5 1012.2
    -6 10 -5 995.3
    6 10 5 982.4
    6 10 5 1025
    -6 10 -5 1036.4
    -6 -10 5 1029
    7 10 -5 -5.7
    -7 -10 -5 0.9
    -7 10 5 0.6
    -7 10 5 4.1
    7 10 5 2.3
    -7 -10 5 -4.9
    -7 10 -5 2
    7 10 5 2.3
    -7 10 -5 -0.8
    8 10 -5 1923.51
    -8 10 5 1855.31
    -8 10 5 1898.91
    -8 -10 -5 1995.4
    8 10 5 1996.1
    -8 10 -5 1976
    -8 10 -5 1946.61
    -8 -10 5 1894.41
    8 10 5 1956.6
    9 10 -5 89.99
    -9 -10 -5 87.89
    -9 10 5 98.09
    9 10 5 94.69
    -9 10 -5 88.69
    -9 -10 5 79.19
    -9 10 -5 104.99
    9 10 5 96.39
    -10 10 5 286.07
    -10 -10 -5 292.07
    10 10 -5 290.67
    10 10 5 281.17
    -10 10 -5 286.97
    -10 10 -5 319.67
    -10 -10 5 292.77
    -11 10 5 140.89
    -11 -10 -5 163.68
    11 10 -5 164.18
    -11 10 -5 156.98
    -11 -10 5 155.68
    11 10 5 154.68
    -11 10 -5 161.48
    -12 10 5 51.39
    -12 -10 -5 58.19
    -12 -10 5 50.99
    12 10 5 53.89
    -12 10 -5 59.79
    -12 10 -5 68.29
    -13 10 5 7.4
    -13 -10 -5 4.6
    -13 10 -5 14.8
    -13 -10 5 3.2
    13 10 5 10.2
    -13 10 -5 13.2
    -14 10 5 282.57
    -14 10 -5 324.27
    14 10 5 328.37
    0 -11 -5 -0.1
    0 11 5 -3.5
    0 11 5 0
    0 11 -5 2
    0 11 -5 1.7
    -1 11 5 51.49
    -1 11 5 63.69
    -1 -11 -5 66.19
    1 11 -5 56.29
    1 -11 -5 52.99
    -1 -11 5 49.5
    -1 11 -5 60.79
    -1 11 -5 65.29
    1 11 5 82.59
    1 11 5 63.69
    -2 11 5 531.65
    -2 -11 -5 510.65
    -2 11 5 504.85
    2 11 -5 508.85
    2 11 -5 504.45
    2 -11 -5 476.35
    -2 11 -5 503.75
    -2 -11 5 520.25
    -2 11 -5 488.65
    2 11 5 514.35
    2 11 5 521.05
    -3 -11 -5 8.2
    -3 11 5 8.3
    3 11 -5 0.6
    3 11 -5 8.3
    -3 11 5 6
    3 11 5 9.5
    3 11 5 5.1
    -3 11 -5 9.8
    3 -11 -5 0.8
    -3 -11 5 10.7
    -3 11 -5 6.5
    -4 11 5 32.8
    -4 11 5 27
    -4 -11 -5 32.3
    4 11 -5 23.3
    4 -11 -5 23.5
    -4 11 -5 21.5
    -4 11 -5 30.4
    4 11 5 24
    4 11 5 32.2
    -4 -11 5 36.6
    -5 -11 -5 141.59
    5 11 -5 135.89
    -5 11 5 142.99
    -5 11 5 139.99
    -5 11 -5 135.69
    -5 11 -5 134.29
    5 11 5 130.49
    -5 -11 5 145.19
    5 11 5 122.39
    -6 11 5 26.9
    -6 -11 -5 10.2
    6 11 -5 9.5
    -6 11 5 13.1
    6 11 5 11.9
    -6 11 -5 13.4
    -6 11 -5 14.6
    -6 -11 5 4
    6 11 5 7.2
    -6 11 -5 12.7
    -7 -11 -5 64.39
    -7 11 5 87.49
    -7 11 5 73.79
    7 11 -5 79.79
    7 11 5 87.69
    -7 11 -5 74.39
    -7 -11 5 85.99
    7 11 5 84.89
    -7 11 -5 70.49
    -8 11 5 1.4
    -8 11 5 2
    -8 -11 -5 4.7
    8 11 -5 8.1
    -8 11 -5 5.9
    -8 11 -5 5
    8 11 5 1.1
    8 11 5 2.2
    -8 -11 5 2.9
    -9 -11 -5 185.58
    9 11 -5 199.48
    -9 11 5 170.58
    -9 11 -5 177.18
    -9 -11 5 192.88
    -9 11 -5 172.88
    9 11 5 177.88
    9 11 5 193.68
    -10 11 5 -1.7
    10 11 -5 3.9
    -10 -11 -5 -1
    10 11 5 -1
    -10 11 -5 -3.7
    -10 11 -5 -1.7
    -10 -11 5 -1.5
    -11 11 5 39.6
    -11 -11 -5 41
    11 11 -5 40
    -11 11 -5 24.8
    -11 11 -5 39.2
    -11 -11 5 39.7
    11 11 5 36.7
    -12 11 5 154.98
    -12 -11 -5 167.08
    12 11 5 149.99
    -12 11 -5 155.08
    -12 11 -5 147.99
    -12 -11 5 155.38
    -13 11 5 109.99
    -13 -11 -5 113.69
    13 11 5 132.59
    -13 11 -5 114.99
    -13 11 -5 114.29
    -13 -11 5 108.49
    0 -12 -5 2029.3
    0 -12 5 2148.39
    0 12 -5 2084.99
    0 12 5 2121.79
    0 12 5 2026.1
    0 12 -5 2085.79
    1 12 -5 42.6
    -1 12 5 49.6
    -1 12 5 32.4
    1 12 -5 40.6
    -1 -12 -5 50.49
    -1 12 -5 50.09
    1 12 5 45.9
    -1 -12 5 48.4
    1 -12 -5 46.3
    -1 12 -5 45.8
    1 12 5 48.6
    2 12 -5 196.38
    -2 -12 -5 260.97
    -2 12 5 236.48
    2 12 -5 259.87
    -2 12 5 216.98
    2 -12 -5 231.98
    2 12 5 265.67
    -2 12 -5 246.28
    -2 12 -5 254.87
    2 12 5 231.58
    -2 -12 5 232.18
    -3 -12 -5 263.17
    -3 12 5 266.37
    -3 12 5 280.07
    3 12 -5 250.47
    -3 12 -5 276.77
    -3 -12 5 242.38
    3 12 5 248.38
    3 -12 -5 257.47
    -3 12 -5 258.07
    3 12 5 249.88
    -4 12 5 79.69
    4 12 -5 68.59
    -4 -12 -5 83.59
    -4 12 5 83.09
    -4 12 -5 86.99
    4 12 5 80.89
    -4 -12 5 81.29
    4 -12 -5 73.39
    4 12 5 83.09
    -4 12 -5 74.39
    5 12 -5 8.3
    -5 12 5 13
    -5 -12 -5 8.4
    -5 12 5 12.4
    -5 12 -5 4.7
    -5 -12 5 9.7
    -5 12 -5 8.5
    5 12 5 10.7
    5 12 5 10.7
    5 -12 -5 6.1
    -6 12 5 171.48
    -6 12 5 157.28
    -6 -12 -5 180.08
    6 12 -5 167.38
    6 12 5 181.48
    -6 12 -5 149.19
    6 12 5 170.58
    -6 -12 5 173.88
    -6 12 -5 181.18
    -7 12 5 244.58
    7 12 -5 241.08
    -7 -12 -5 221.78
    -7 12 5 210.08
    -7 12 -5 248.28
    -7 -12 5 211.08
    7 12 5 215.98
    -7 12 -5 233.28
    7 12 5 222.38
    -8 12 5 269.37
    -8 -12 -5 258.37
    -8 12 5 262.27
    8 12 -5 286.37
    8 12 5 231.38
    -8 12 -5 271.47
    -8 -12 5 264.27
    -8 12 -5 255.67
    8 12 5 262.17
    9 12 -5 120.59
    -9 12 5 122.79
    -9 -12 -5 124.09
    -9 12 -5 141.69
    -9 12 -5 132.99
    -9 -12 5 113.79
    9 12 5 129.39
    9 12 5 84.19
    -10 12 5 364.86
    10 12 -5 395.36
    -10 -12 -5 386.96
    -10 -12 5 416.36
    -10 12 -5 408.46
    10 12 5 371.66
    -10 12 -5 382.16
    11 12 -5 44.6
    -11 -12 -5 34.6
    -11 12 5 49.9
    -11 -12 5 51.19
    -11 12 -5 52.69
    -11 12 -5 43.8
    11 12 5 47.6
    -12 12 5 22.3
    -12 -12 -5 24
    12 12 5 40.8
    -12 12 -5 31.8
    -12 12 -5 16.4
    -12 -12 5 24.4
    0 -13 5 4.2
    0 -13 -5 -3.3
    0 13 5 2.6
    0 13 5 0.2
    0 13 -5 -1.4
    0 13 -5 2.8
    -1 13 5 282.07
    1 13 -5 272.87
    1 13 -5 298.27
    -1 -13 -5 270.47
    -1 13 5 280.37
    -1 13 -5 257.47
    -1 -13 5 280.47
    1 -13 -5 301.67
    1 13 5 277.17
    -1 13 -5 275.87
    1 13 5 273.67
    -2 13 5 349.96
    -2 -13 -5 325.17
    -2 13 5 332.57
    2 13 -5 342.87
    -2 13 -5 324.87
    2 13 5 343.97
    -2 -13 5 331.77
    2 13 5 309.47
    2 -13 -5 344.67
    -2 13 -5 339.27
    -3 13 5 270.77
    -3 13 5 256.97
    3 13 -5 285.07
    -3 -13 -5 258.37
    3 13 5 284.57
    -3 13 -5 273.27
    3 13 5 273.37
    3 -13 -5 257.87
    -3 13 -5 285.67
    -3 -13 5 251.87
    -4 13 5 1163.98
    -4 -13 -5 1176.48
    4 13 -5 1143.29
    -4 13 5 1154.08
    -4 13 -5 1164.88
    4 13 5 1160.78
    4 -13 -5 1162.28
    -4 13 -5 1134.59
    -4 -13 5 1161.38
    4 13 5 1176.78
    -5 -13 -5 6.8
    -5 13 5 2.9
    -5 13 5 7.5
    5 13 -5 3.5
    5 -13 -5 1.3
    -5 -13 5 3.1
    -5 13 -5 6.6
    5 13 5 5.9
    -5 13 -5 0.3
    5 13 5 -2.3
    -6 13 5 941.81
    -6 -13 -5 920.51
    6 13 -5 967.7
    -6 13 5 966.7
    6 13 5 960.9
    -6 13 -5 926.91
    -6 -13 5 922.41
    6 13 5 927.11
    -6 13 -5 934.51
    -7 -13 -5 72.49
    -7 13 5 65.79
    -7 13 5 78.59
    7 13 -5 80.79
    -7 -13 5 78.09
    -7 13 -5 76.39
    7 13 5 74.59
    7 13 5 68.49
    -8 -13 -5 37.9
    -8 13 5 39
    8 13 -5 56.19
    -8 13 5 47.7
    -8 13 -5 46
    8 13 5 42.6
    -8 -13 5 49.6
    8 13 5 43.2
    -9 13 5 75.49
    9 13 -5 61.39
    -9 -13 -5 66.19
    -9 13 -5 65.89
    9 13 5 59.89
    9 13 5 61.99
    -9 -13 5 58.09
    -9 13 -5 48.3
    -10 13 5 659.53
    10 13 -5 647.14
    -10 -13 -5 681.33
    -10 13 -5 698.63
    10 13 5 700.83
    -10 13 -5 662.43
    -10 -13 5 685.83
    -11 13 5 13.7
    11 13 -5 9
    -11 -13 -5 3.9
    -11 13 -5 11.1
    -11 -13 5 10
    -11 13 -5 8.6
    11 13 5 9.6
    -12 13 5 347.27
    12 13 5 345.27
    -12 13 -5 393.76
    -12 -13 5 370.16
    0 14 -5 2.1
    0 14 5 2.6
    0 14 -5 0.4
    0 -14 5 8.3
    0 14 5 10.4
    0 -14 -5 0.3
    1 -14 5 287.27
    1 14 -5 282.27
    1 14 -5 261.87
    -1 -14 -5 283.77
    -1 14 5 274.27
    -1 14 5 268.37
    1 14 5 266.57
    1 -14 -5 262.27
    -1 -14 5 289.87
    1 14 5 285.27
    -1 14 -5 275.97
    -1 14 -5 252.67
    2 14 -5 41.1
    -2 14 5 25.6
    -2 14 5 34.5
    -2 -14 -5 32.7
    2 14 5 39.8
    2 -14 -5 26.2
    -2 14 -5 24.2
    -2 14 -5 37
    -2 -14 5 34.3
    2 14 5 33.5
    -3 14 5 157.58
    -3 -14 -5 160.28
    -3 14 5 125.59
    3 14 -5 149.29
    3 14 5 146.09
    -3 14 -5 143.99
    3 -14 -5 149.88
    -3 -14 5 147.89
    3 14 5 134.09
    -3 14 -5 138.59
    -4 -14 -5 126.29
    -4 14 5 114.79
    -4 14 5 105.79
    4 14 -5 123.39
    4 -14 -5 92.19
    -4 14 -5 122.69
    4 14 5 119.39
    -4 14 -5 125.09
    -4 -14 5 109.09
    4 14 5 111.39
    -5 14 5 98.39
    5 14 -5 94.19
    -5 14 5 115.79
    -5 -14 -5 89.59
    5 14 5 107.29
    5 -14 -5 105.69
    -5 -14 5 83.09
    5 14 5 87.59
    -5 14 -5 83.49
    -5 14 -5 99.49
    -6 14 5 6.7
    -6 -14 -5 7
    -6 14 5 8.5
    6 14 -5 8.2
    6 14 5 -1.9
    -6 14 -5 6.9
    6 14 5 10.1
    -6 14 -5 2.9
    -6 -14 5 7.6
    6 -14 -5 10.9
    -7 -14 -5 95.49
    -7 14 5 120.69
    7 14 -5 90.09
    -7 14 5 95.49
    -7 -14 5 119.59
    -7 14 -5 113.99
    7 14 5 107.59
    7 14 5 128.89
    -8 -14 -5 44.9
    8 14 -5 52.89
    -8 14 5 61.09
    8 14 5 42.5
    8 14 5 43.2
    -8 -14 5 43.3
    -8 14 -5 43.3
    -9 -14 -5 10.1
    -9 14 5 13.9
    9 14 -5 13.6
    9 14 5 20.9
    -9 14 -5 27.1
    -9 -14 5 18
    9 14 5 15.7
    10 14 -5 5.3
    -10 14 5 -1.6
    -10 -14 -5 8.4
    -10 14 -5 13.7
    10 14 5 2.8
    -10 -14 5 2.5
    -10 14 -5 -1.9
    -11 14 5 83.59
    -11 -14 5 95.99
    11 14 5 86.19
    -11 14 -5 67.19
    0 -15 -5 -0.2
    0 15 5 -3.1
    0 15 -5 -2.3
    0 15 5 -2.6
    0 15 -5 4.6
    0 -15 5 -0.8
    -1 15 5 73.79
    1 15 -5 59.89
    -1 15 5 50.09
    1 -15 5 51.89
    1 15 -5 63.69
    -1 -15 -5 56.99
    -1 15 -5 50.79
    1 15 5 51.39
    -1 -15 5 57.39
    1 -15 -5 69.89
    -1 15 -5 60.19
    1 15 5 53.19
    -2 15 5 579.14
    2 -15 5 546.85
    2 15 -5 578.54
    -2 -15 -5 565.64
    -2 15 5 562.94
    -2 -15 5 546.05
    -2 15 -5 575.24
    2 -15 -5 542.75
    2 15 5 613.04
    2 15 5 575.04
    -2 15 -5 522.15
    -3 -15 -5 9.1
    3 15 -5 5.6
    -3 15 5 2.7
    -3 15 5 1.6
    3 -15 -5 5.5
    -3 15 -5 5.6
    -3 15 -5 -1.1
    -3 -15 5 1.6
    3 15 5 5.1
    3 15 5 6.3
    -4 15 5 979.6
    -4 -15 -5 904.61
    4 15 -5 911.71
    -4 15 5 900.11
    -4 -15 5 976.6
    -4 15 -5 975.5
    4 -15 -5 938.51
    4 15 5 946.21
    -4 15 -5 1008.4
    4 15 5 961.4
    -5 -15 -5 460.45
    -5 15 5 452.45
    5 15 -5 452.45
    -5 15 5 477.05
    5 15 5 495.35
    -5 15 -5 472.85
    5 15 5 489.35
    -5 15 -5 491.25
    5 -15 -5 470.45
    -5 -15 5 455.05
    -6 15 5 23.4
    -6 15 5 12
    -6 -15 -5 14.9
    6 15 -5 15.2
    6 15 5 26.9
    6 15 5 25
    6 -15 -5 35.4
    -6 -15 5 26.7
    -6 15 -5 15.9
    7 15 -5 70.69
    -7 15 5 84.09
    -7 15 5 81.79
    -7 -15 -5 73.59
    7 15 5 69.79
    7 -15 -5 68.89
    7 15 5 76.99
    -7 -15 5 63.99
    -7 15 -5 73.69
    -8 15 5 16.5
    8 15 -5 4.1
    -8 -15 -5 2.3
    -8 15 -5 8.9
    8 15 5 3.1
    -8 -15 5 6.8
    8 15 5 12.8
    -9 -15 -5 208.98
    -9 15 5 198.78
    -9 15 -5 197.18
    9 15 5 218.08
    -9 -15 5 214.48
    9 15 5 206.38
    0 16 5 247.28
    0 -16 -5 256.57
    0 16 5 262.97
    0 16 -5 268.27
    0 -16 5 225.88
    0 16 -5 244.08
    1 16 -5 269.57
    -1 -16 -5 283.87
    -1 16 5 245.48
    -1 16 5 257.37
    1 -16 5 246.68
    -1 16 -5 273.27
    1 16 5 250.97
    -1 16 -5 263.67
    -1 -16 5 256.17
    1 16 5 273.77
    1 -16 -5 234.98
    -2 -16 -5 113.29
    -2 16 5 87.19
    2 -16 5 95.19
    -2 16 5 139.99
    2 16 -5 94.59
    -2 16 -5 111.49
    2 -16 -5 115.69
    2 16 5 96.19
    2 16 5 112.89
    -2 -16 5 102.79
    -2 16 -5 115.39
    -3 16 5 80.79
    3 16 -5 64.79
    -3 -16 -5 55.29
    -3 16 5 76.39
    3 16 5 88.29
    3 16 5 76.29
    -3 16 -5 66.99
    3 -16 -5 75.69
    -3 16 -5 64.79
    -3 -16 5 90.79
    4 16 -5 126.79
    -4 16 5 137.79
    -4 16 5 159.18
    -4 -16 -5 115.79
    4 -16 -5 148.29
    4 16 5 129.09
    -4 16 -5 134.09
    -4 -16 5 133.59
    -4 16 -5 110.79
    4 16 5 121.69
    -5 -16 -5 65.39
    -5 16 5 85.29
    5 16 -5 50.69
    -5 16 5 39.7
    -5 16 -5 71.69
    -5 -16 5 76.79
    5 -16 -5 87.69
    5 16 5 71.19
    -5 16 -5 58.29
    5 16 5 67.49
    -6 16 5 363.76
    -6 16 5 344.77
    -6 -16 -5 327.47
    6 -16 -5 379.16
    -6 16 -5 348.97
    -6 -16 5 346.77
    6 16 5 337.77
    6 16 5 333.27
    -7 16 5 79.89
    -7 -16 -5 83.59
    -7 16 5 84.79
    7 16 5 70.69
    7 -16 -5 83.39
    -7 -16 5 90.19
    -7 16 -5 75.69
    -8 16 5 616.14
    8 16 5 628.84
    -8 16 -5 659.33
    -8 -16 5 630.74
    0 17 5 2.3
    0 -17 5 -7.1
    0 17 5 1.1
    0 -17 -5 2.6
    0 17 -5 -11.1
    -1 17 5 123.99
    -1 -17 -5 147.49
    1 -17 5 124.99
    -1 17 5 153.48
    1 17 -5 152.58
    -1 -17 5 126.89
    1 17 5 151.58
    -1 17 -5 131.69
    1 -17 -5 138.99
    -1 17 -5 126.09
    -2 17 5 118.49
    -2 17 5 88.29
    2 -17 5 94.49
    -2 -17 -5 110.89
    -2 -17 5 125.69
    2 17 5 94.99
    -2 17 -5 83.29
    -2 17 -5 83.09
    2 -17 -5 85.59
    -3 17 5 44.5
    -3 17 5 49.99
    -3 -17 -5 51.19
    3 -17 5 50.59
    -3 17 -5 50.69
    3 17 5 53.19
    -3 17 -5 54.89
    3 -17 -5 49.6
    -3 -17 5 48.9
    -4 17 5 34.7
    -4 17 5 35.6
    -4 -17 -5 25.1
    4 17 5 27.8
    4 -17 -5 33.2
    -4 17 -5 15
    -4 17 -5 22.3
    -4 -17 5 24.3
    -5 17 5 166.88
    -5 17 5 219.88
    -5 -17 -5 191.88
    -5 17 -5 186.28
    5 17 5 182.08
    -5 17 -5 177.28
    -5 -17 5 182.68
    5 -17 -5 171.18
    -6 17 5 147.09
    6 17 5 139.89
    6 -17 -5 132.49
    -6 17 -5 135.09
    -6 -17 5 130.99
    0 18 5 1286.57
    0 -18 -5 1267.27
    -1 -18 -5 1.4
    -1 18 5 1.9
    1 -18 -5 5.8
    -1 18 -5 -0.2
    1 18 5 3.9
    -2 -18 -5 126.59
    -2 18 5 134.79
    2 -18 -5 122.29
    -2 18 -5 134.89
    2 18 5 118.49
    -3 18 5 167.78
    -3 18 -5 195.28
    3 18 5 172.88
    0 0 -6 680.83
    0 0 6 719.03
    0 0 6 676.83
    0 0 -6 655.03
    0 0 -6 694.33
    0 0 6 672.63
    1 0 -6 80.49
    1 0 -6 72.79
    1 0 6 87.59
    -1 0 6 92.59
    -1 0 6 83.69
    1 0 -6 85.39
    1 0 6 73.49
    -1 0 6 72.89
    1 0 6 82.09
    -1 0 -6 80.09
    2 0 -6 2300.27
    2 0 6 2336.77
    -2 0 6 2410.36
    2 0 6 2420.86
    2 0 -6 2468.05
    2 0 6 2386.16
    -2 0 6 2428.16
    -2 0 6 2324.57
    -2 0 -6 2284.47
    3 0 -6 386.06
    3 0 6 389.26
    -3 0 6 388.26
    -3 0 6 362.06
    -3 0 -6 377.96
    3 0 -6 375.96
    3 0 -6 391.66
    -4 0 6 1860.31
    4 0 6 1767.62
    -4 0 6 1673.43
    4 0 -6 1678.33
    -4 0 -6 1751.72
    -4 0 6 1753.32
    4 0 -6 1857.91
    4 0 -6 1787.52
    5 0 6 229.78
    5 0 -6 208.68
    -5 0 6 235.18
    5 0 -6 239.48
    5 0 -6 234.58
    -5 0 6 214.08
    -5 0 6 217.08
    -5 0 6 230.68
    6 0 -6 3176.28
    6 0 -6 3020.8
    -6 0 6 2795.92
    6 0 6 3007.6
    -6 0 -6 3029.6
    -6 0 6 3047.2
    -6 0 6 3002.5
    -6 0 6 2919.41
    7 0 -6 231.58
    -7 0 6 232.08
    7 0 -6 241.68
    7 0 6 234.38
    -7 0 6 232.88
    -7 0 6 219.98
    -7 0 -6 241.98
    -7 0 6 216.48
    8 0 -6 5817.72
    -8 0 -6 5810.22
    8 0 -6 5898.11
    -8 0 6 5597.84
    -8 0 6 5801.52
    -8 0 6 5617.34
    -9 0 6 230.48
    9 0 -6 221.18
    -9 0 -6 224.18
    -9 0 6 224.88
    -9 0 6 209.28
    -10 0 6 109.69
    -10 0 -6 98.49
    10 0 -6 113.69
    -11 0 -6 13.5
    11 0 -6 19.4
    12 0 -6 681.43
    -12 0 -6 660.33
    13 0 -6 6.3
    -13 0 -6 8.8
    -14 0 -6 39.8
    14 0 -6 43.5
    -15 0 -6 63.09
    15 0 -6 68.39
    -16 0 -6 163.78
    16 0 -6 159.18
    0 1 -6 -1.6
    0 -1 6 -0.8
    0 -1 -6 0
    0 1 6 1.1
    0 -1 6 2.8
    0 1 6 -0.6
    0 1 -6 0.1
    0 -1 6 -2.1
    0 1 6 0.8
    0 -1 -6 1.2
    -1 1 6 549.45
    1 1 -6 585.14
    1 -1 6 573.74
    -1 1 6 594.94
    -1 -1 -6 592.34
    -1 -1 -6 569.14
    -1 1 6 587.24
    1 1 -6 569.64
    1 -1 6 599.84
    1 1 -6 558.84
    -1 1 -6 596.64
    1 -1 -6 549.45
    -1 -1 6 548.05
    1 1 6 573.64
    1 1 6 582.14
    -1 -1 6 569.14
    -1 1 -6 558.94
    1 -1 -6 582.04
    1 1 6 602.64
    -1 -1 6 596.54
    2 1 -6 3435.46
    2 1 -6 3345.87
    -2 1 6 3216.58
    -2 -1 -6 3308.67
    -2 1 6 3432.16
    -2 1 6 3409.46
    2 -1 6 3459.05
    -2 -1 6 3227.08
    -2 -1 6 3388.56
    2 1 6 3433.26
    2 1 6 3367.36
    -2 1 -6 3367.76
    2 -1 -6 3306.97
    2 -1 -6 3398.46
    -2 1 -6 3400.36
    -2 -1 6 3495.25
    2 1 6 3403.66
    3 1 -6 1.2
    3 -1 6 0.1
    -3 1 6 0.5
    -3 -1 -6 1.5
    -3 1 6 1.3
    3 1 -6 2
    -3 1 6 0
    3 1 -6 -0.4
    -3 1 -6 1.8
    -3 -1 6 -2.2
    3 1 6 -1.1
    -3 -1 6 1.1
    3 1 6 -0.1
    -3 -1 6 0.4
    -3 1 -6 0.5
    3 -1 -6 3.1
    3 1 6 -0.1
    3 -1 -6 0.6
    4 1 -6 587.24
    -4 1 6 621.54
    -4 1 6 572.24
    -4 1 6 544.35
    -4 1 6 555.44
    4 1 -6 574.94
    -4 -1 -6 567.44
    4 1 -6 582.14
    4 -1 6 566.14
    -4 -1 6 556.14
    -4 -1 6 540.55
    -4 -1 6 592.64
    4 1 6 585.34
    4 1 6 585.14
    4 1 6 584.94
    4 -1 -6 582.84
    -4 1 -6 574.84
    4 -1 -6 573.24
    -5 1 6 40.2
    5 1 -6 34.3
    -5 1 6 41.5
    -5 -1 -6 37.6
    -5 1 6 37.1
    5 -1 6 33.4
    5 1 -6 43.7
    -5 1 6 48.4
    5 1 -6 34.7
    5 1 6 37.2
    -5 1 -6 42.7
    -5 -1 6 34.4
    5 -1 -6 42.8
    -5 -1 6 39
    -5 -1 6 40.3
    5 -1 -6 37.3
    6 1 -6 429.86
    -6 -1 -6 419.76
    -6 1 6 400.46
    6 -1 6 405.06
    -6 1 6 407.46
    6 1 -6 441.86
    -6 1 6 414.26
    -6 1 6 412.16
    6 1 6 415.36
    -6 -1 6 420.66
    6 -1 -6 421.16
    -6 -1 6 392.96
    -6 1 -6 413.46
    -6 -1 6 422.96
    -7 1 6 66.19
    7 -1 6 65.09
    -7 1 6 60.39
    7 1 -6 62.79
    -7 1 6 65.99
    -7 1 6 66.39
    -7 -1 -6 60.29
    7 1 -6 63.29
    7 -1 -6 63.99
    7 1 6 65.79
    -7 -1 6 73.39
    7 1 6 65.29
    -7 -1 6 60.99
    -7 -1 6 68.39
    -7 1 -6 68.09
    -8 -1 -6 151.78
    -8 1 6 121.49
    8 1 -6 147.19
    -8 1 6 131.19
    8 1 -6 151.58
    -8 1 6 135.59
    -8 1 6 131.39
    -8 -1 6 129.79
    8 -1 -6 128.59
    -8 -1 6 135.09
    -8 -1 6 129.09
    -8 1 -6 134.99
    -9 1 6 20
    -9 1 6 19.4
    9 1 -6 20.7
    9 1 -6 19.4
    -9 -1 -6 15.6
    -9 1 6 15.5
    -9 -1 6 10.4
    9 -1 -6 15
    -9 1 -6 19.5
    -9 -1 6 13.3
    -9 -1 6 15.2
    -10 -1 -6 214.28
    -10 1 6 206.38
    10 1 -6 214.88
    10 1 -6 209.88
    -10 1 -6 223.78
    -10 -1 6 213.68
    -10 -1 6 198.98
    10 -1 -6 213.48
    -11 -1 -6 37.3
    11 1 -6 34.4
    -11 1 -6 33.1
    11 -1 -6 29.9
    -12 -1 -6 1079.69
    12 1 -6 1060.99
    12 -1 -6 1050.79
    -12 1 -6 1086.79
    -13 -1 -6 2.9
    13 1 -6 12.6
    13 -1 -6 5
    -13 1 -6 15.4
    14 1 -6 789.12
    -14 -1 -6 747.03
    -14 1 -6 764.42
    14 -1 -6 807.02
    15 1 -6 3.5
    -15 -1 -6 6.9
    15 1 6 4.6
    -15 1 -6 0.3
    15 -1 -6 -1.9
    -16 -1 -6 393.56
    16 1 -6 410.56
    16 -1 -6 381.16
    -16 1 -6 417.16
    16 1 6 403.66
    0 2 -6 9312.67
    0 2 6 9344.76
    0 -2 6 9519.85
    0 2 6 9680.53
    0 2 -6 9587.44
    0 -2 6 9999
    0 2 6 9556.14
    0 -2 -6 9050.29
    -1 2 6 464.55
    -1 2 6 477.45
    1 -2 6 476.25
    -1 2 6 470.55
    -1 -2 -6 453.35
    1 2 -6 460.45
    -1 -2 -6 495.65
    1 -2 -6 460.85
    1 2 6 466.25
    1 -2 -6 478.45
    1 -2 -6 474.65
    -1 2 -6 483.95
    1 2 6 482.15
    1 2 6 487.35
    -1 -2 6 492.95
    -1 2 -6 479.55
    -1 -2 6 494.15
    2 2 -6 490.85
    -2 -2 -6 488.65
    -2 -2 -6 451.55
    -2 2 6 457.85
    2 2 -6 475.85
    -2 2 6 466.55
    2 -2 6 478.95
    -2 2 6 500.95
    2 -2 -6 470.05
    -2 2 -6 467.85
    -2 2 -6 469.35
    -2 -2 6 474.25
    2 2 6 482.05
    2 2 6 485.45
    2 2 6 476.85
    -2 -2 6 502.75
    2 -2 -6 480.65
    -2 -2 6 501.45
    2 -2 -6 461.15
    3 2 -6 177.08
    3 2 -6 181.38
    -3 -2 -6 180.68
    -3 2 6 189.18
    3 -2 6 187.38
    -3 2 6 176.78
    -3 2 6 198.88
    3 -2 -6 183.58
    3 2 6 192.58
    -3 -2 6 177.78
    -3 2 -6 189.78
    3 -2 -6 196.58
    3 2 6 186.38
    3 2 6 193.18
    -3 -2 6 214.38
    3 -2 -6 183.98
    -3 -2 6 180.88
    -3 2 -6 192.88
    4 -2 6 2268.27
    -4 2 6 2181.98
    -4 -2 -6 2237.08
    4 2 -6 2309.47
    -4 2 6 2314.67
    -4 2 6 2349.06
    4 2 -6 2282.87
    4 2 -6 2326.47
    -4 -2 6 2369.16
    4 -2 -6 2307.07
    4 2 6 2285.97
    4 -2 -6 2224.88
    4 2 6 2260.17
    -4 -2 6 2243.38
    -4 -2 6 2188.88
    -4 2 -6 2308.97
    -4 2 -6 2248.18
    5 -2 6 10.1
    5 2 -6 14.4
    -5 -2 -6 10.5
    5 2 -6 10.6
    -5 2 6 11.4
    5 2 -6 10.1
    -5 2 6 9.7
    -5 2 6 13.1
    -5 2 6 15.3
    -5 -2 6 11.9
    -5 2 -6 11.2
    5 -2 -6 12.9
    -5 -2 6 13.4
    5 2 6 12.6
    -5 2 -6 13.4
    5 -2 -6 13.7
    -5 -2 6 11.7
    5 2 6 11.8
    -6 2 6 290.17
    6 2 -6 304.67
    6 2 -6 303.27
    -6 -2 -6 304.27
    -6 2 6 293.97
    -6 2 6 295.47
    -6 2 6 303.27
    6 -2 6 297.97
    -6 2 -6 322.67
    -6 -2 6 293.67
    6 2 6 307.47
    -6 -2 6 308.27
    6 2 6 271.77
    6 2 6 294.27
    6 -2 -6 317.27
    -6 -2 6 304.17
    -7 2 6 217.58
    -7 2 6 205.88
    7 2 -6 217.38
    7 2 -6 219.58
    -7 2 6 205.78
    7 -2 6 229.58
    -7 -2 -6 213.28
    -7 2 6 210.78
    -7 -2 6 211.18
    7 2 6 206.18
    7 2 6 213.98
    7 2 6 214.18
    -7 -2 6 218.08
    -7 -2 6 226.48
    -7 2 -6 226.08
    7 -2 -6 221.88
    -8 -2 -6 3.8
    -8 2 6 4.3
    -8 2 6 3.9
    -8 2 6 3.4
    8 2 -6 6.5
    -8 2 6 4.1
    8 2 -6 4.2
    -8 -2 6 3.2
    -8 2 -6 6.3
    8 2 6 6.7
    -8 -2 6 5.3
    8 2 6 4.5
    -8 -2 6 3.4
    8 -2 -6 8.5
    -9 2 6 29.6
    -9 2 6 37.5
    -9 -2 -6 32.7
    9 2 -6 33.9
    -9 2 6 34.9
    9 2 -6 37.6
    -9 2 6 33.1
    9 2 6 35.8
    9 -2 -6 33.3
    -9 2 -6 33.9
    -9 -2 6 31.4
    -9 -2 6 42.2
    -9 -2 6 32.5
    10 2 -6 1206.08
    10 2 -6 1155.58
    -10 2 6 1146.69
    -10 -2 -6 1196.18
    10 -2 -6 1222.18
    10 2 6 1227.08
    -10 2 -6 1247.58
    -10 -2 6 1174.48
    -10 -2 6 1158.88
    11 2 -6 0.6
    -11 -2 -6 -0.9
    11 2 6 -1.6
    -11 2 -6 5.4
    11 -2 -6 -1.2
    -12 -2 -6 338.67
    12 2 -6 344.07
    12 2 6 338.87
    -12 2 -6 344.47
    12 -2 -6 352.26
    -13 -2 -6 72.49
    13 2 -6 85.89
    -13 2 -6 69.99
    13 -2 -6 84.79
    13 2 6 76.99
    -14 -2 -6 1012.9
    14 2 -6 1069.19
    -14 2 -6 1141.79
    14 2 6 1099.49
    14 -2 -6 1092.19
    15 2 -6 49.7
    -15 -2 -6 56.19
    15 2 6 46.6
    15 -2 -6 53.29
    -15 2 -6 55.69
    16 2 -6 827.12
    -16 -2 -6 751.82
    -16 2 -6 788.22
    16 -2 -6 755.02
    16 2 6 785.92
    0 3 6 -3.5
    0 -3 6 -4.3
    0 -3 -6 -0.9
    0 -3 -6 -1.4
    0 -3 -6 -3.4
    0 3 -6 -3.9
    0 3 6 -3.6
    0 3 6 -6.9
    0 -3 -6 -3.9
    0 3 -6 -3.9
    1 3 -6 175.78
    -1 3 6 166.28
    -1 3 6 161.18
    -1 -3 -6 178.68
    -1 -3 -6 163.08
    -1 -3 -6 178.68
    -1 3 6 167.98
    -1 -3 -6 166.48
    1 -3 -6 176.58
    1 3 6 180.48
    -1 3 -6 177.18
    -1 -3 6 163.18
    1 -3 -6 164.28
    1 -3 -6 160.58
    1 3 6 172.68
    -1 3 -6 180.58
    1 3 6 167.28
    -2 -3 -6 21.8
    -2 3 6 25.5
    -2 3 6 21.3
    -2 -3 -6 21.3
    2 3 -6 23.1
    -2 3 6 16.2
    -2 -3 -6 22.2
    -2 -3 -6 27.3
    2 3 6 27.4
    2 3 6 25.3
    2 3 6 22.8
    -2 -3 6 25.8
    -2 -3 6 22.7
    2 -3 -6 25.4
    -2 3 -6 25.1
    -2 3 -6 19.3
    2 -3 -6 22.9
    2 -3 -6 25.9
    3 3 -6 209.38
    -3 -3 -6 231.08
    3 -3 6 209.48
    -3 3 6 232.48
    -3 3 6 213.38
    -3 3 6 222.08
    3 3 -6 216.78
    3 3 6 231.88
    3 -3 -6 218.58
    3 -3 -6 221.68
    3 -3 -6 226.38
    -3 3 -6 232.38
    -3 -3 6 227.08
    3 3 6 214.18
    3 3 6 215.98
    -3 -3 6 224.68
    -3 3 -6 231.48
    -4 3 6 4362.96
    4 3 -6 4334.57
    4 -3 6 4360.56
    -4 3 6 4428.86
    4 3 -6 4263.67
    -4 -3 -6 4257.57
    -4 3 6 4171.58
    -4 3 -6 4281.67
    4 3 6 4136.39
    -4 3 -6 4352.16
    4 3 6 4327.17
    -4 -3 6 4416.36
    4 -3 -6 4567.64
    4 -3 -6 4223.18
    4 3 6 4393.66
    -4 -3 6 4258.87
    -5 3 6 45.2
    5 3 -6 44
    5 3 -6 36.2
    -5 3 6 34.8
    -5 -3 -6 48.7
    5 3 -6 38.8
    5 -3 6 43.5
    -5 3 6 37.6
    -5 3 6 34.2
    5 -3 -6 36.6
    -5 3 -6 39.8
    -5 -3 6 41.7
    -5 -3 6 32.9
    -5 3 -6 37.2
    5 3 6 38.6
    5 -3 -6 42.6
    5 3 6 41.3
    5 3 6 38.7
    -6 3 6 5566.74
    -6 -3 -6 5718.03
    6 3 -6 5691.93
    -6 3 6 5827.12
    -6 3 6 5649.13
    6 -3 6 5609.84
    6 3 -6 5833.22
    -6 3 -6 5716.13
    -6 -3 6 5703.13
    -6 -3 6 5747.83
    -6 3 -6 5564.34
    6 3 6 5821.02
    6 -3 -6 6007.1
    6 3 6 5241.78
    6 3 6 5694.53
    7 3 -6 7.1
    7 -3 6 5.5
    -7 3 6 3.9
    -7 3 6 6.6
    7 3 -6 7.4
    -7 3 6 6.9
    -7 -3 -6 6.1
    -7 -3 6 6.4
    -7 -3 6 5.4
    7 3 6 4.6
    7 -3 -6 5.8
    7 3 6 1.9
    -7 -3 6 5.2
    -7 3 -6 7.2
    -8 3 6 190.08
    -8 -3 -6 179.18
    8 3 -6 174.88
    -8 3 6 176.08
    8 3 -6 181.68
    -8 3 6 185.78
    -8 -3 6 183.18
    8 -3 -6 191.58
    8 3 6 181.98
    -8 -3 6 176.98
    -8 3 -6 176.68
    -8 -3 6 175.48
    8 3 6 183.98
    9 3 -6 86.59
    -9 -3 -6 94.59
    -9 3 6 78.59
    9 3 -6 90.89
    -9 3 6 78.39
    -9 3 6 81.29
    9 3 6 86.99
    -9 -3 6 82.19
    -9 3 -6 83.29
    -9 -3 6 76.79
    9 -3 -6 83.59
    10 3 -6 3384.26
    -10 3 6 3401.76
    10 3 -6 3519.85
    -10 3 6 3345.57
    -10 -3 -6 3417.26
    -10 -3 6 3411.56
    10 -3 -6 3586.84
    10 3 6 3383.16
    -10 3 -6 3595.54
    -10 -3 6 3431.16
    11 3 -6 172.58
    -11 -3 -6 158.58
    11 3 6 171.88
    11 -3 -6 182.88
    -11 -3 6 150.28
    -11 3 -6 148.79
    12 3 -6 356.46
    -12 -3 -6 392.46
    12 -3 -6 343.07
    12 3 6 373.76
    -12 3 -6 394.66
    -13 -3 -6 103.89
    13 3 -6 110.19
    -13 3 -6 109.59
    13 3 6 99.19
    13 -3 -6 97.59
    -14 -3 -6 14.8
    14 3 -6 13.3
    14 3 6 15.1
    -14 3 -6 9
    14 -3 -6 11.2
    -15 -3 -6 8.8
    15 3 -6 6.5
    -15 3 -6 2.2
    15 3 6 11.9
    15 -3 -6 9.4
    16 3 -6 154.38
    -16 -3 -6 169.08
    -16 3 -6 181.88
    16 -3 -6 177.48
    16 3 6 191.08
    0 4 -6 4720.83
    0 -4 -6 4836.42
    0 4 6 4852.71
    0 4 -6 4437.86
    0 -4 -6 4792.22
    0 4 6 4859.81
    -1 4 6 38.4
    1 4 -6 40.6
    1 4 -6 40.5
    -1 -4 -6 36.3
    -1 4 6 38.9
    -1 -4 -6 37
    -1 -4 -6 38.8
    -1 -4 6 40.8
    -1 4 -6 47.7
    -1 4 -6 38.9
    1 -4 -6 40.9
    1 -4 -6 39.2
    1 4 6 50.29
    1 4 6 36
    -2 -4 -6 12.6
    -2 4 6 8.6
    2 4 -6 14.9
    -2 -4 -6 10.3
    -2 -4 -6 12.9
    -2 4 6 11.1
    2 -4 -6 14.7
    -2 -4 6 13.8
    2 -4 -6 16
    -2 4 -6 10.2
    -2 4 -6 13.7
    2 4 6 11
    -2 4 -6 12.8
    2 -4 -6 13.4
    2 4 6 13.7
    -2 -4 6 19.2
    3 4 -6 139.29
    -3 4 6 133.99
    -3 -4 -6 120.59
    -3 -4 -6 132.39
    -3 4 6 127.89
    -3 -4 -6 130.79
    3 4 6 131.79
    -3 4 -6 125.99
    -3 -4 6 126.19
    3 4 6 129.19
    3 -4 -6 131.19
    3 -4 -6 127.29
    -3 -4 6 133.79
    3 -4 -6 142.99
    -3 4 -6 116.99
    3 4 6 128.39
    4 4 -6 2113.69
    -4 -4 -6 2041.4
    -4 4 6 2110.69
    -4 4 6 2071.69
    -4 -4 -6 1973
    -4 4 -6 1980
    4 4 6 2146.29
    4 -4 -6 2091.29
    4 -4 -6 2018.5
    -4 -4 6 2059.09
    -4 -4 6 2108.09
    -4 4 -6 2059.29
    4 4 6 1984.2
    -4 4 -6 2092.69
    4 4 6 2048.9
    -5 4 6 4.2
    5 4 -6 -1.2
    -5 4 6 2.2
    -5 -4 -6 0.7
    -5 -4 -6 0.5
    -5 4 -6 3.4
    5 -4 -6 -0.5
    5 4 6 1.1
    -5 -4 6 -0.8
    5 4 6 -0.4
    -5 4 -6 -0.4
    5 4 6 1
    -5 -4 6 1.1
    6 -4 6 12.7
    -6 -4 -6 11.1
    -6 4 6 15.6
    -6 -4 -6 14.7
    6 4 -6 14.4
    -6 4 6 14.3
    -6 4 6 13.4
    -6 4 -6 8.9
    -6 4 -6 11.4
    -6 -4 6 12.3
    6 -4 -6 9
    6 4 6 12.7
    6 4 6 18.9
    -6 -4 6 4.4
    6 4 6 12.4
    7 -4 6 13.9
    7 4 -6 9.8
    -7 4 6 9
    -7 -4 -6 7
    -7 4 6 5.9
    -7 -4 -6 5.2
    -7 4 6 5.4
    7 4 -6 9.8
    -7 4 -6 11.9
    7 4 6 11
    7 4 6 5.2
    -7 -4 6 9.1
    7 -4 -6 8.7
    -7 4 -6 11
    -7 -4 6 10.5
    -8 4 6 341.27
    8 4 -6 326.77
    -8 -4 -6 336.87
    -8 4 6 324.77
    -8 4 6 347.77
    8 4 -6 351.76
    -8 -4 6 322.97
    -8 4 -6 345.17
    8 -4 -6 332.27
    8 4 6 320.57
    -8 -4 6 330.77
    8 4 6 335.97
    9 4 -6 0.5
    9 4 -6 0.7
    -9 4 6 0.8
    -9 -4 -6 0.9
    -9 4 6 4
    9 -4 -6 -0.9
    9 4 6 -1.7
    -9 -4 6 0.9
    -9 -4 6 1
    -9 -4 6 -1.1
    -9 4 -6 -1.5
    -10 4 6 390.66
    -10 -4 -6 409.56
    10 4 -6 406.26
    10 4 -6 400.76
    -10 4 6 382.56
    10 4 6 405.06
    10 -4 -6 415.36
    -10 -4 6 371.16
    -10 -4 6 383.16
    -10 4 -6 394.26
    -11 4 6 2.6
    -11 -4 -6 2.5
    11 4 -6 3
    -11 4 -6 7.1
    11 4 6 4.7
    -11 -4 6 5.8
    11 -4 -6 7.7
    -11 -4 6 7.8
    -12 -4 -6 314.77
    12 4 -6 291.07
    12 4 6 295.37
    -12 4 -6 301.97
    12 -4 -6 303.97
    -13 -4 -6 14.5
    13 4 -6 7.6
    13 -4 -6 12.9
    13 4 6 -0.5
    -13 4 -6 14
    -14 -4 -6 415.56
    14 4 -6 380.86
    -14 4 -6 415.06
    14 -4 -6 387.16
    14 4 6 390.46
    -15 -4 -6 27
    15 4 -6 31.7
    15 -4 -6 31.5
    15 4 6 20.8
    -15 4 -6 31
    16 4 -6 243.68
    16 4 6 275.77
    16 -4 -6 262.17
    0 5 -6 -0.2
    0 5 6 -1.3
    0 5 6 -1.4
    0 5 -6 0.8
    0 -5 -6 -0.2
    -1 5 6 49.8
    -1 5 6 52.59
    -1 -5 -6 54.59
    1 5 -6 45.6
    1 5 -6 50.99
    -1 -5 -6 50.29
    1 5 6 58.79
    1 5 6 65.69
    -1 5 -6 44.7
    -1 5 -6 46.9
    1 -5 -6 57.49
    1 -5 -6 53.19
    -2 5 6 6377.26
    -2 -5 -6 6423.06
    2 5 -6 5847.91
    -2 -5 -6 6225.98
    2 5 -6 6532.05
    -2 5 6 6428.46
    -2 5 -6 6183.48
    -2 5 -6 5946
    2 -5 -6 5995.1
    -2 5 -6 6481.95
    2 -5 -6 6037.2
    -2 -5 6 6389.46
    2 5 6 6331.27
    -2 -5 6 6400.46
    2 5 6 6588.14
    -3 -5 -6 318.97
    -3 5 6 307.27
    -3 -5 -6 315.77
    3 5 -6 311.27
    -3 -5 -6 283.17
    -3 5 6 302.67
    -3 5 -6 321.17
    3 5 6 327.47
    -3 -5 6 326.67
    -3 -5 6 317.67
    -3 5 -6 308.07
    -3 5 -6 323.87
    3 -5 -6 317.47
    3 5 6 329.67
    3 -5 -6 312.77
    -4 5 6 989.3
    4 5 -6 1010.4
    -4 5 6 985.8
    -4 -5 -6 986
    -4 -5 -6 886.11
    -4 5 -6 1014.5
    4 5 6 944.31
    -4 -5 6 984.8
    -4 5 -6 995.4
    -4 -5 6 1024.7
    -4 5 -6 990.6
    4 5 6 1003.4
    4 -5 -6 1014.2
    4 5 6 991.2
    4 -5 -6 960.7
    -5 -5 -6 0.6
    -5 5 6 5.5
    -5 5 6 3.3
    -5 -5 -6 1.2
    5 5 -6 -0.4
    -5 5 -6 4.3
    5 5 6 0.8
    -5 -5 6 0.4
    5 5 6 -1.7
    -5 5 -6 0.9
    5 5 6 3.2
    -5 5 -6 3.1
    -5 -5 6 5
    5 -5 -6 5.5
    -6 5 6 54.29
    -6 5 6 50.39
    -6 5 6 55.29
    6 5 -6 45.4
    -6 -5 -6 41.1
    -6 -5 6 45.3
    6 5 6 41.1
    6 5 6 42.1
    -6 5 -6 41.7
    -6 5 -6 42.5
    6 5 6 46.7
    -6 -5 6 39.6
    -6 5 -6 47.2
    6 -5 -6 52.99
    7 5 -6 29.1
    -7 -5 -6 38.7
    7 -5 6 30
    -7 5 6 35.8
    -7 5 6 30.3
    -7 5 6 29.5
    7 5 6 22.4
    -7 5 -6 30.6
    -7 -5 6 32.8
    7 5 6 26.3
    -7 5 -6 30.3
    -7 5 -6 26.2
    7 -5 -6 30.5
    -7 -5 6 27.7
    -8 5 6 140.49
    -8 5 6 131.29
    8 5 -6 132.39
    -8 5 6 157.98
    8 5 -6 139.69
    -8 -5 -6 145.59
    -8 -5 6 148.99
    8 -5 -6 130.89
    8 5 6 140.59
    -8 -5 6 139.79
    -8 5 -6 164.88
    8 5 6 147.49
    -9 5 6 19.6
    9 5 -6 17.1
    -9 5 6 20.4
    9 5 -6 24.1
    -9 -5 -6 19.5
    -9 -5 6 24.9
    9 5 6 11.2
    -9 5 -6 14.5
    9 -5 -6 27.9
    10 5 -6 4.3
    10 5 -6 4.4
    -10 -5 -6 4.2
    -10 5 6 1
    -10 -5 6 6.7
    -10 5 -6 1.1
    10 -5 -6 0
    10 5 6 9.4
    -11 5 6 16.2
    11 5 -6 12.1
    11 5 -6 17.9
    -11 -5 -6 8.7
    -11 -5 6 17.6
    11 5 6 13.3
    -11 -5 6 14.4
    -11 5 -6 19.5
    11 -5 -6 19.3
    12 5 -6 1716.63
    -12 -5 -6 1662.93
    12 -5 -6 1705.43
    -12 5 -6 1722.43
    12 5 6 1696.23
    13 5 -6 41.9
    -13 -5 -6 57.89
    13 5 6 59.39
    13 -5 -6 59.99
    -13 5 -6 72.39
    -14 -5 -6 689.03
    14 5 -6 739.73
    14 5 6 742.13
    14 -5 -6 733.83
    -14 5 -6 741.23
    -15 -5 -6 5
    15 5 -6 10.1
    15 -5 -6 2.2
    -15 5 -6 3.2
    15 5 6 1.6
    16 5 -6 183.08
    16 -5 -6 204.58
    16 5 6 173.38
    0 -6 -6 277.97
    0 6 -6 274.37
    0 -6 -6 263.57
    0 6 6 271.97
    0 6 6 262.57
    0 6 -6 247.18
    -1 -6 -6 81.89
    -1 6 6 65.09
    -1 6 6 86.69
    1 6 -6 68.49
    -1 -6 -6 77.49
    1 6 -6 71.69
    1 -6 -6 71.79
    1 -6 -6 71.69
    1 6 6 77.49
    -1 6 -6 64.59
    1 6 6 81.89
    -1 6 -6 81.09
    -2 -6 -6 1867.41
    -2 6 6 1851.81
    2 6 -6 1767.42
    2 6 -6 1936.01
    -2 6 6 1827.62
    -2 -6 -6 1797.12
    -2 -6 6 1883.71
    -2 6 -6 1902.81
    -2 6 -6 1954.8
    2 6 6 1920.11
    -2 6 -6 1847.22
    2 -6 -6 1830.02
    -2 -6 6 1899.81
    2 6 6 1841.72
    2 -6 -6 1822.82
    3 6 -6 3
    3 6 -6 1.7
    -3 -6 -6 4.7
    -3 -6 -6 4.5
    -3 6 6 4.8
    -3 6 6 2.4
    -3 6 -6 2.6
    3 -6 -6 2.5
    3 6 6 6.8
    -3 -6 6 5.7
    3 -6 -6 6.5
    3 6 6 5.3
    -3 -6 6 5.6
    -3 6 -6 6.7
    -3 6 -6 4
    -4 6 6 1094.59
    4 6 -6 1109.59
    -4 6 6 1096.49
    -4 -6 -6 1130.39
    -4 -6 -6 1096.79
    -4 -6 6 1089.89
    -4 6 -6 1125.89
    4 6 6 1126.29
    -4 6 -6 1123.79
    -4 -6 6 1145.39
    -4 6 -6 1078.59
    4 6 6 1116.69
    -5 6 6 184.18
    -5 6 6 179.08
    -5 -6 -6 214.58
    5 6 -6 208.68
    -5 -6 6 218.08
    -5 -6 6 198.58
    -5 6 -6 191.58
    5 6 6 200.88
    5 6 6 209.08
    -5 6 -6 182.88
    -5 6 -6 198.98
    -6 6 6 2411.66
    -6 -6 -6 2583.94
    6 6 -6 2525.25
    -6 6 6 2478.85
    6 6 6 2440.56
    -6 6 -6 2576.24
    -6 6 -6 2522.35
    6 6 6 2396.46
    6 6 6 2551.94
    -6 -6 6 2466.35
    6 -6 -6 2533.75
    -6 -6 6 2447.96
    -6 6 -6 2442.86
    -7 -6 -6 581.74
    -7 6 6 526.35
    -7 6 6 547.75
    7 6 -6 559.44
    -7 6 6 540.75
    -7 -6 6 527.15
    -7 6 -6 530.45
    -7 6 -6 587.94
    -7 -6 6 547.55
    7 -6 -6 562.84
    -7 6 -6 516.65
    7 6 6 583.64
    7 6 6 585.14
    -8 6 6 4613.84
    -8 -6 -6 4691.33
    -8 6 6 4653.63
    -8 6 6 4678.43
    8 6 -6 4707.63
    -8 6 -6 4826.62
    8 6 6 4784.02
    -8 -6 6 4618.84
    8 6 6 4739.53
    -8 -6 6 4702.03
    -8 6 -6 4732.73
    8 -6 -6 4641.04
    -9 -6 -6 95.49
    9 6 -6 89.39
    -9 6 6 81.99
    -9 6 6 74.19
    -9 -6 6 77.29
    9 -6 -6 95.49
    9 6 6 81.79
    -9 6 -6 62.69
    -9 6 -6 93.99
    10 6 -6 21.1
    -10 6 6 28.5
    10 6 -6 21.3
    -10 -6 -6 29.6
    -10 6 -6 32.4
    10 6 6 28
    -10 -6 6 29.3
    10 -6 -6 20.3
    11 6 -6 82.59
    11 6 -6 77.99
    -11 6 6 78.39
    -11 -6 -6 60.39
    11 -6 -6 77.59
    11 6 6 91.19
    -11 6 -6 81.19
    -11 -6 6 83.79
    -12 -6 -6 502.25
    12 6 -6 532.15
    -12 6 6 475.55
    12 -6 -6 535.05
    12 6 6 546.55
    -12 6 -6 485.55
    -13 -6 -6 53.49
    13 6 -6 53.89
    13 6 6 58.99
    13 -6 -6 58.69
    -13 6 -6 51.79
    14 6 -6 57.69
    -14 -6 -6 58.79
    14 -6 -6 67.39
    14 6 6 71.09
    -14 6 -6 70.89
    15 6 -6 21.1
    -15 -6 -6 21.5
    15 -6 -6 18.8
    -15 6 -6 14.2
    15 6 6 17.3
    0 7 6 -1.3
    0 7 6 -1.4
    0 -7 -6 2
    0 7 -6 1.4
    0 7 -6 2
    -1 7 6 50.19
    1 7 -6 48.4
    -1 -7 -6 53.49
    -1 7 6 42.1
    1 7 -6 46.7
    -1 7 -6 43.7
    1 7 6 59.39
    1 -7 -6 52.89
    1 7 6 53.99
    -1 7 -6 61.99
    -2 7 6 1330.47
    2 7 -6 1236.18
    -2 -7 -6 1320.87
    -2 7 6 1315.77
    2 7 -6 1301.27
    -2 -7 6 1327.37
    -2 7 -6 1280.67
    -2 7 -6 1317.87
    2 7 6 1366.96
    -2 7 -6 1324.77
    2 7 6 1319.67
    2 -7 -6 1293.77
    2 -7 -6 1265.97
    -3 7 6 49.4
    3 7 -6 63.09
    3 7 -6 56.89
    -3 7 6 67.99
    -3 -7 -6 60.29
    -3 -7 6 60.09
    3 7 6 57.39
    -3 -7 6 65.19
    -3 7 -6 65.89
    -3 7 -6 61.19
    -3 7 -6 57.89
    3 -7 -6 59.99
    3 7 6 65.59
    -4 -7 -6 243.68
    4 7 -6 259.57
    -4 7 6 265.77
    -4 7 6 272.67
    -4 -7 6 251.77
    -4 7 -6 257.77
    -4 -7 6 257.27
    -4 7 -6 267.77
    -4 7 -6 259.67
    4 7 6 269.97
    4 7 6 272.67
    -5 7 6 18.1
    -5 7 6 25.3
    -5 -7 -6 29.1
    5 7 -6 21.5
    -5 7 -6 22.4
    -5 7 -6 25.5
    5 7 6 15.8
    -5 7 -6 14.2
    -5 -7 6 17.3
    5 7 6 21.3
    -5 -7 6 22.8
    -6 7 6 943.51
    6 7 -6 947.61
    -6 7 6 961
    -6 -7 -6 953.3
    6 7 6 941.71
    -6 -7 6 928.01
    6 7 6 948.01
    -6 -7 6 954.8
    -6 7 -6 945.41
    -6 7 -6 929.61
    -6 7 -6 960.1
    -7 -7 -6 14.9
    -7 7 6 6.6
    -7 7 6 20.6
    7 7 -6 17.2
    -7 7 -6 23
    -7 -7 6 13.4
    7 -7 -6 24.9
    7 7 6 10.7
    -7 7 -6 15
    -7 7 -6 18.9
    7 7 6 15.9
    7 7 6 20.4
    -7 -7 6 22.3
    -8 7 6 434.56
    -8 -7 -6 466.35
    8 7 -6 440.96
    -8 7 6 442.36
    -8 7 6 432.46
    -8 7 -6 460.65
    -8 -7 6 434.86
    -8 7 -6 421.06
    8 -7 -6 471.75
    8 7 6 442.36
    8 7 6 437.56
    9 7 -6 32.6
    -9 7 6 44.1
    -9 -7 -6 34.7
    -9 7 6 42.2
    -9 -7 6 35
    -9 7 -6 40.8
    9 -7 -6 37
    9 7 6 37.5
    -9 7 -6 49.5
    10 7 -6 314.27
    -10 7 6 336.07
    -10 -7 -6 350.96
    -10 -7 6 353.66
    10 7 6 325.67
    -10 7 -6 351.96
    -10 7 -6 355.26
    10 -7 -6 334.87
    -11 -7 -6 -1.8
    11 7 -6 6.2
    -11 7 6 0.2
    -11 7 -6 1.1
    -11 -7 6 2.3
    11 7 6 4.3
    11 -7 -6 4
    -12 7 6 371.86
    -12 -7 -6 408.96
    12 -7 -6 381.86
    -12 7 -6 393.86
    12 7 6 397.96
    -13 7 6 6
    -13 -7 -6 10.3
    13 7 -6 5.9
    13 7 6 7.1
    13 -7 -6 5.6
    -13 7 -6 8.9
    14 7 -6 161.98
    -14 -7 -6 156.68
    14 -7 -6 152.18
    -14 7 -6 134.59
    14 7 6 167.58
    15 7 -6 1.3
    -15 7 -6 -0.7
    15 7 6 1.6
    0 8 -6 5205.38
    0 -8 -6 5265.77
    0 8 6 5254.47
    0 8 6 5255.47
    -1 8 6 288.67
    -1 8 6 263.77
    -1 -8 -6 276.67
    1 8 -6 263.07
    1 8 -6 261.57
    -1 8 -6 270.77
    1 -8 -6 272.07
    1 8 6 278.97
    -1 8 -6 261.07
    1 8 6 265.47
    2 8 -6 529.85
    -2 8 6 557.04
    -2 8 6 545.35
    -2 -8 -6 531.35
    2 8 -6 527.25
    2 8 6 523.55
    -2 -8 6 530.55
    -2 8 -6 535.55
    2 -8 -6 537.35
    -2 8 -6 551.54
    2 8 6 562.94
    3 8 -6 179.98
    -3 8 6 183.78
    -3 -8 -6 187.48
    -3 8 6 201.38
    3 8 -6 185.28
    -3 8 -6 191.78
    3 8 6 190.78
    3 8 6 199.38
    3 -8 -6 179.28
    -3 8 -6 193.98
    -3 8 -6 206.28
    -3 -8 6 167.28
    -3 -8 6 200.28
    -4 -8 -6 1041.1
    -4 8 6 1058.99
    4 8 -6 1079.09
    -4 8 6 1055.99
    -4 -8 6 1080.49
    4 8 6 1063.19
    4 -8 -6 1040.1
    -4 8 -6 1032.5
    -4 8 -6 1035.3
    -4 -8 6 1028.3
    4 8 6 1029.5
    -4 8 -6 1058.09
    5 8 -6 26.7
    -5 -8 -6 21.5
    -5 8 6 20.1
    -5 8 6 29.5
    -5 8 -6 24.5
    5 8 6 24
    -5 -8 6 21.3
    -5 8 -6 17.4
    -5 -8 6 22.7
    -5 8 -6 32.8
    5 8 6 31.7
    -6 -8 -6 149.79
    -6 8 6 169.88
    6 8 -6 160.28
    -6 8 6 170.48
    -6 8 -6 173.48
    -6 8 -6 169.18
    6 8 6 150.68
    6 8 6 162.68
    -6 8 -6 170.18
    -6 -8 6 146.29
    -6 -8 6 143.79
    7 8 -6 46.8
    -7 8 6 44.8
    -7 -8 -6 49.5
    -7 8 6 47.7
    7 8 6 44.2
    7 8 6 48
    -7 8 -6 60.09
    -7 -8 6 48
    -7 8 -6 52.29
    -7 8 -6 47
    -8 8 6 33.5
    -8 -8 -6 33.6
    -8 8 6 28
    8 8 -6 35
    -8 8 -6 41.6
    8 8 6 33.7
    -8 8 -6 47.3
    -8 -8 6 33.3
    8 -8 -6 28.4
    8 8 6 30.5
    -9 8 6 39.6
    -9 -8 -6 31.2
    -9 8 6 27.6
    9 8 -6 19.7
    -9 8 -6 30.1
    9 8 6 35.5
    -9 -8 6 22.2
    -9 8 -6 37.7
    9 8 6 31
    9 -8 -6 41.9
    -10 8 6 1705.63
    10 8 -6 1694.53
    -10 -8 -6 1671.63
    10 -8 -6 1706.73
    -10 -8 6 1718.93
    -10 8 -6 1729.83
    10 8 6 1697.13
    -10 8 -6 1732.93
    -11 8 6 6.5
    11 8 -6 2.4
    -11 -8 -6 5.8
    -11 -8 6 4.5
    -11 8 -6 2.5
    -11 8 -6 6.4
    11 8 6 7
    11 -8 -6 0.1
    -12 8 6 261.37
    -12 -8 -6 256.67
    12 -8 -6 233.38
    12 8 6 308.97
    -12 8 -6 243.38
    -13 8 6 3.6
    -13 -8 -6 -1.8
    -13 8 -6 4.6
    13 -8 -6 2.3
    13 8 6 4.2
    -14 -8 -6 1027.4
    -14 8 -6 1105.59
    14 8 6 1029.5
    15 8 6 34.2
    0 9 6 -0.2
    0 9 6 0.2
    0 9 -6 0.8
    0 -9 -6 -0.9
    0 9 -6 0.2
    -1 9 6 25.3
    -1 9 6 34.8
    1 9 -6 38.2
    -1 -9 -6 49.1
    1 9 -6 36.3
    -1 -9 6 38.8
    1 -9 -6 34.8
    1 9 6 34.3
    1 9 6 46.5
    -1 9 -6 34.9
    -1 9 -6 39.7
    -2 9 6 25
    -2 9 6 9.7
    -2 -9 -6 24.3
    2 9 -6 22.2
    2 9 -6 17.5
    2 9 6 15.7
    -2 -9 6 22.2
    2 -9 -6 21.3
    -2 9 -6 28.3
    2 9 6 17.7
    -2 9 -6 16.7
    -3 -9 -6 241.38
    -3 9 6 234.08
    3 9 -6 220.38
    -3 9 6 263.07
    3 9 -6 220.78
    -3 9 -6 247.18
    3 9 6 234.48
    -3 9 -6 236.98
    -3 -9 6 234.18
    3 -9 -6 235.98
    3 9 6 252.97
    -3 -9 6 234.08
    4 9 -6 2197.98
    -4 9 6 2196.58
    -4 9 6 2219.58
    -4 -9 -6 2230.58
    -4 9 -6 2172.48
    -4 9 -6 2133.89
    -4 -9 6 2163.38
    4 9 6 2170.28
    4 9 6 2273.37
    -4 9 -6 2158.18
    -4 -9 6 2199.28
    4 -9 -6 2219.08
    -5 9 6 5.2
    -5 9 6 4.2
    -5 -9 -6 9.6
    5 9 -6 5.5
    5 9 6 6.4
    -5 9 -6 8.1
    -5 -9 6 6.1
    -5 9 -6 4.7
    5 9 6 0.9
    -5 -9 6 5.1
    -5 9 -6 3
    -6 -9 -6 2568.74
    -6 9 6 2502.95
    -6 9 6 2558.94
    6 9 -6 2525.55
    -6 9 -6 2631.64
    -6 9 -6 2545.25
    6 9 6 2464.15
    -6 9 -6 2555.54
    -6 -9 6 2532.65
    6 9 6 2526.35
    -7 -9 -6 99.99
    -7 9 6 81.49
    -7 9 6 94.49
    7 9 -6 105.69
    -7 9 -6 99.59
    7 9 6 96.49
    7 9 6 99.59
    -7 9 -6 91.39
    -7 -9 6 131.79
    -8 9 6 324.87
    -8 -9 -6 334.47
    -8 9 6 298.47
    8 9 -6 308.57
    8 9 6 319.57
    -8 9 -6 332.67
    8 9 6 296.87
    -8 -9 6 349.07
    -8 9 -6 325.27
    -9 9 6 17.7
    9 9 -6 34.5
    -9 9 6 23.4
    -9 -9 -6 26.2
    9 -9 -6 28.2
    -9 -9 6 16.5
    -9 9 -6 27.1
    -9 9 -6 19.3
    9 9 6 23.8
    9 9 6 19.7
    -10 9 6 1499.45
    -10 -9 -6 1554.54
    10 9 -6 1444.46
    -10 9 -6 1466.75
    -10 9 -6 1529.05
    -10 -9 6 1482.15
    10 9 6 1529.15
    10 -9 -6 1483.45
    11 9 -6 59.89
    -11 9 6 72.49
    -11 -9 -6 71.89
    11 9 6 63.79
    -11 9 -6 55.09
    -11 9 -6 47.3
    -11 -9 6 61.09
    11 -9 -6 61.99
    -12 9 6 53.49
    -12 -9 -6 45.7
    12 9 6 42.7
    -12 9 -6 46.9
    -12 9 -6 51.29
    12 -9 -6 50.19
    -13 -9 -6 15.2
    -13 9 6 10.8
    -13 9 -6 10
    13 9 6 7.5
    -14 9 6 2.4
    14 9 6 1
    -14 9 -6 -5.7
    0 10 6 374.96
    0 10 -6 354.06
    0 -10 -6 406.66
    0 10 6 388.76
    -1 -10 -6 -3
    -1 10 6 4.8
    1 10 -6 -3.5
    -1 10 6 -2.8
    1 10 -6 2.1
    -1 10 -6 1.1
    1 -10 -6 -0.6
    -1 10 -6 2.4
    -1 -10 6 5.5
    1 10 6 1.6
    1 10 6 2
    2 10 -6 77.39
    -2 10 6 84.99
    -2 -10 -6 89.49
    2 10 -6 88.89
    -2 10 6 101.19
    2 10 6 81.29
    -2 10 -6 86.69
    -2 -10 6 95.99
    2 -10 -6 93.09
    -2 10 -6 82.09
    2 10 6 76.39
    3 10 -6 8.7
    -3 10 6 8.1
    -3 -10 -6 7.8
    -3 10 6 5.4
    3 10 6 8.9
    3 -10 -6 10.8
    -3 10 -6 6.8
    -3 -10 6 4.2
    3 10 6 6.4
    -3 10 -6 7.5
    4 10 -6 708.03
    -4 10 6 690.43
    -4 10 6 693.63
    -4 -10 -6 696.83
    -4 10 -6 666.73
    4 -10 -6 696.23
    4 10 6 663.43
    -4 -10 6 704.23
    -4 10 -6 743.43
    4 10 6 700.63
    -5 -10 -6 65.09
    5 10 -6 59.39
    -5 10 6 59.09
    -5 10 6 52.59
    -5 10 -6 59.89
    5 10 6 64.09
    5 10 6 75.69
    -5 10 -6 63.49
    -5 -10 6 69.89
    -5 10 -6 70.49
    -6 -10 -6 214.18
    -6 10 6 226.18
    6 10 -6 212.38
    -6 10 6 191.48
    -6 10 -6 215.88
    -6 10 -6 210.28
    6 10 6 210.78
    -6 -10 6 216.88
    -6 10 -6 197.18
    6 10 6 196.98
    -7 10 6 54.29
    -7 10 6 48
    -7 -10 -6 51.99
    7 10 -6 54.39
    7 10 6 47.8
    -7 -10 6 58.99
    7 10 6 50.59
    -7 10 -6 62.89
    -7 10 -6 57.59
    -8 -10 -6 834.32
    -8 10 6 849.52
    8 10 -6 789.32
    -8 10 6 814.22
    -8 10 -6 835.12
    -8 10 -6 837.32
    8 10 6 803.62
    8 10 6 831.02
    -8 -10 6 808.92
    9 10 -6 122.29
    -9 10 6 99.29
    -9 10 6 119.19
    -9 -10 -6 110.99
    -9 10 -6 120.99
    -9 -10 6 108.79
    9 10 6 109.99
    -9 10 -6 125.59
    9 10 6 104.69
    -10 10 6 68.79
    -10 -10 -6 61.59
    10 10 -6 65.89
    -10 10 -6 64.59
    -10 -10 6 68.99
    10 10 6 66.49
    -10 10 -6 68.49
    10 -10 -6 75.69
    11 10 -6 -2.8
    -11 -10 -6 -1.1
    -11 10 6 5.5
    -11 10 -6 -3.2
    -11 10 -6 2.3
    11 -10 -6 2.1
    11 10 6 1.6
    -11 -10 6 0.7
    -12 10 6 225.08
    -12 -10 -6 224.28
    -12 10 -6 223.98
    12 10 6 229.08
    -12 10 -6 248.98
    -13 -10 -6 10.7
    -13 10 6 3.5
    -13 10 -6 2.4
    13 10 6 9.3
    -13 10 -6 -3.1
    -14 10 6 56.09
    14 10 6 48
    0 11 6 3.3
    0 11 6 6.1
    0 -11 -6 -2.6
    0 11 -6 4.4
    0 11 -6 2.6
    -1 11 6 84.69
    1 11 -6 81.59
    -1 11 6 81.29
    -1 -11 -6 88.09
    1 11 -6 86.99
    -1 -11 6 90.69
    -1 11 -6 88.49
    1 -11 -6 97.69
    -1 11 -6 79.19
    1 11 6 88.59
    1 11 6 76.79
    -2 11 6 3320.07
    -2 11 6 3348.76
    2 11 -6 3256.17
    2 11 -6 3254.77
    -2 -11 -6 3281.37
    2 11 6 3408.86
    -2 11 -6 3284.17
    2 11 6 3301.97
    -2 -11 6 3295.37
    -2 11 -6 3344.57
    2 -11 -6 3214.98
    -3 11 6 84.29
    3 11 -6 73.99
    -3 11 6 88.59
    -3 -11 -6 77.59
    3 11 6 74.39
    3 -11 -6 76.09
    -3 11 -6 87.09
    -3 -11 6 67.99
    -3 11 -6 85.59
    3 11 6 76.29
    -4 11 6 1099.49
    -4 11 6 1047.9
    4 11 -6 1087.39
    -4 -11 -6 1082.49
    -4 11 -6 1107.09
    -4 11 -6 1154.28
    -4 -11 6 1129.79
    4 11 6 1091.89
    4 11 6 1077.29
    4 -11 -6 1138.39
    -5 11 6 170.68
    -5 -11 -6 165.38
    -5 11 6 149.79
    5 11 -6 179.28
    5 -11 -6 167.98
    5 11 6 187.88
    -5 11 -6 154.08
    5 11 6 199.68
    -5 11 -6 175.08
    -5 -11 6 163.38
    6 11 -6 2.9
    -6 11 6 2.9
    -6 -11 -6 4.6
    -6 11 6 3.9
    -6 11 -6 5.4
    6 11 6 4.3
    6 11 6 5.8
    -6 11 -6 1.4
    -6 11 -6 5.9
    -6 -11 6 5.3
    -7 11 6 6
    -7 11 6 5.1
    7 11 -6 8.5
    -7 -11 -6 2.9
    -7 11 -6 10.5
    7 11 6 4.6
    7 11 6 11.5
    -7 -11 6 8
    -7 11 -6 4.6
    -8 11 6 20.3
    8 11 -6 14.2
    -8 11 6 15.8
    -8 -11 -6 19
    8 11 6 21.1
    -8 -11 6 19.6
    8 11 6 15.3
    -8 11 -6 22.7
    -8 11 -6 16.2
    9 11 -6 6.5
    -9 11 6 5.3
    -9 -11 -6 5.3
    -9 -11 6 10.8
    -9 11 -6 5.4
    9 11 6 6.8
    -9 11 -6 9.9
    9 11 6 7.2
    10 11 -6 77.09
    -10 -11 -6 84.69
    -10 11 6 72.79
    10 11 6 89.09
    10 -11 -6 87.79
    -10 11 -6 89.79
    -10 11 -6 71.09
    -10 -11 6 84.09
    -11 11 6 112.49
    -11 -11 -6 130.29
    11 11 -6 96.89
    11 11 6 116.49
    -11 11 -6 126.69
    -11 -11 6 108.79
    -11 11 -6 85.59
    -12 -11 -6 1151.38
    -12 11 6 1141.39
    12 11 6 1108.39
    -12 11 -6 1090.89
    -12 11 -6 1139.19
    -13 11 6 44.8
    -13 11 -6 38.5
    13 11 6 32
    0 -12 -6 10.8
    0 12 -6 9.6
    0 -12 6 18.3
    0 12 -6 4.9
    0 12 6 -0.1
    0 12 6 14.7
    -1 12 6 -1.3
    1 12 -6 6.3
    -1 12 6 -1
    -1 -12 -6 1.7
    -1 12 -6 5.3
    1 12 6 4.7
    1 -12 -6 5.3
    -1 12 -6 1.1
    -1 -12 6 7
    1 12 6 -4.8
    -2 12 6 434.16
    -2 12 6 414.76
    -2 -12 -6 468.35
    2 12 -6 445.96
    2 12 6 435.46
    -2 -12 6 424.06
    2 12 6 429.86
    -2 12 -6 413.76
    2 -12 -6 447.96
    -2 12 -6 419.46
    3 12 -6 6.5
    -3 -12 -6 -0.4
    -3 12 6 -2.4
    -3 12 6 4.7
    -3 12 -6 -0.2
    -3 -12 6 2.2
    3 12 6 -4.2
    3 -12 -6 8.2
    -3 12 -6 3.9
    3 12 6 3.2
    -4 12 6 592.54
    -4 -12 -6 576.44
    4 12 -6 578.74
    -4 12 6 562.54
    -4 12 -6 568.64
    4 -12 -6 569.34
    -4 -12 6 588.24
    4 12 6 595.34
    4 12 6 598.04
    -4 12 -6 581.54
    5 12 -6 38.2
    -5 12 6 38.8
    -5 12 6 46.2
    -5 -12 -6 45.5
    5 -12 -6 54.49
    -5 12 -6 42.2
    5 12 6 46.9
    -5 12 -6 51.29
    -5 -12 6 69.69
    5 12 6 47.8
    -6 12 6 545.15
    -6 -12 -6 561.04
    -6 12 6 562.14
    6 12 -6 549.95
    6 12 6 511.35
    6 12 6 565.44
    -6 12 -6 555.94
    -6 -12 6 568.24
    -6 12 -6 552.54
    6 -12 -6 552.74
    -7 -12 -6 61.79
    -7 12 6 68.29
    7 12 -6 69.39
    -7 12 6 83.79
    7 12 6 90.19
    -7 12 -6 60.89
    -7 -12 6 54.59
    -7 12 -6 75.39
    7 12 6 68.19
    8 12 -6 1200.08
    -8 12 6 1176.98
    -8 12 6 1209.28
    -8 -12 -6 1251.87
    -8 12 -6 1256.67
    -8 -12 6 1199.48
    8 12 6 1176.88
    8 12 6 1237.78
    -8 12 -6 1212.28
    9 12 -6 44.9
    -9 12 6 53.89
    -9 -12 -6 54.19
    9 12 6 53.29
    -9 -12 6 52.09
    -9 12 -6 64.49
    9 12 6 45.2
    -9 12 -6 43.8
    10 12 -6 41.1
    -10 -12 -6 36.2
    -10 12 6 52.09
    10 12 6 28.7
    -10 -12 6 41.6
    -10 12 -6 43.1
    -10 12 -6 30.3
    -11 12 6 16.1
    11 12 -6 15.7
    -11 -12 -6 2.1
    11 12 6 3.9
    -11 12 -6 18.7
    -11 -12 6 11.6
    -11 12 -6 15.2
    -12 12 -6 218.18
    12 12 6 196.28
    -12 12 -6 182.58
    0 13 6 6
    0 -13 6 -1.5
    0 13 6 4
    0 -13 -6 -2.3
    0 13 -6 -3
    0 13 -6 7.6
    -1 13 6 9.2
    -1 13 6 -1.6
    1 13 -6 -0.1
    1 13 -6 10.1
    -1 -13 -6 5.2
    -1 13 -6 -0.7
    1 -13 -6 -2.3
    1 13 6 2.1
    1 13 6 4.4
    -1 -13 6 0.8
    -1 13 -6 -1.5
    -2 -13 -6 227.28
    -2 13 6 207.48
    -2 13 6 249.28
    2 13 -6 220.18
    2 13 6 223.48
    -2 13 -6 213.28
    -2 13 -6 214.68
    2 13 6 229.18
    2 -13 -6 224.28
    -2 -13 6 227.38
    -3 13 6 1.5
    3 13 -6 0.6
    -3 13 6 0.4
    -3 -13 -6 -1.7
    3 13 6 -5.7
    -3 -13 6 4.7
    3 -13 -6 3.1
    3 13 6 -4.4
    -3 13 -6 0.1
    -3 13 -6 4.4
    -4 -13 -6 304.67
    -4 13 6 315.57
    -4 13 6 296.27
    4 13 -6 308.07
    4 -13 -6 335.57
    4 13 6 305.97
    4 13 6 310.37
    -4 -13 6 326.27
    -4 13 -6 330.17
    -5 13 6 9.3
    -5 13 6 9.5
    -5 -13 -6 12.5
    5 13 -6 25.6
    -5 13 -6 17.3
    5 13 6 8.3
    5 13 6 19.7
    5 -13 -6 11.4
    -5 13 -6 12.2
    -5 -13 6 11.3
    -6 13 6 700.73
    -6 -13 -6 708.23
    -6 13 6 732.03
    6 13 -6 714.33
    6 13 6 756.12
    6 13 6 696.23
    -6 13 -6 703.33
    -6 -13 6 725.83
    6 -13 -6 731.33
    -6 13 -6 709.13
    7 13 -6 9.8
    -7 13 6 14.1
    -7 13 6 15.9
    -7 -13 -6 7.7
    7 13 6 7.6
    7 13 6 17.3
    -7 13 -6 8.3
    -7 -13 6 13.2
    -8 13 6 28.7
    -8 13 6 32.7
    8 13 -6 28.5
    -8 -13 -6 30.3
    -8 -13 6 35.9
    -8 13 -6 42.7
    8 13 6 17.2
    8 13 6 24.6
    -8 13 -6 32.7
    -9 13 6 0.6
    -9 -13 -6 3.8
    9 13 -6 4.6
    -9 -13 6 -0.8
    -9 13 -6 8
    9 13 6 -1.3
    9 13 6 1.3
    -9 13 -6 1.9
    -10 -13 -6 351.46
    10 13 -6 372.26
    -10 13 6 356.46
    10 13 6 365.06
    -10 -13 6 357.06
    -10 13 -6 371.26
    -10 13 -6 362.06
    -11 13 6 -2.4
    11 13 -6 3.9
    11 13 6 0.4
    -11 13 -6 -2.2
    -11 -13 6 1
    -11 13 -6 3
    0 14 -6 2948.3
    0 14 6 2912.71
    0 14 6 2990.1
    0 -14 -6 2888.61
    0 14 -6 2926.41
    0 -14 6 3022.6
    -1 -14 -6 136.39
    -1 14 6 163.08
    -1 14 6 153.68
    1 14 -6 142.09
    1 -14 6 135.89
    -1 14 -6 154.08
    1 -14 -6 146.49
    1 14 6 137.59
    1 14 6 131.09
    -1 -14 6 141.09
    -1 14 -6 139.09
    -2 14 6 387.16
    -2 -14 -6 402.56
    -2 14 6 358.26
    2 14 -6 427.56
    -2 -14 6 398.56
    2 -14 -6 430.36
    -2 14 -6 388.96
    2 14 6 415.76
    -2 14 -6 416.96
    2 14 6 401.66
    3 14 -6 47.3
    -3 14 6 34.3
    -3 14 6 39.8
    -3 -14 -6 53.79
    3 -14 -6 42.1
    -3 14 -6 46.8
    -3 -14 6 44.3
    3 14 6 51.19
    -3 14 -6 40.4
    3 14 6 42.4
    4 14 -6 378.86
    -4 14 6 421.26
    -4 14 6 413.86
    -4 -14 -6 412.26
    4 14 6 432.26
    -4 14 -6 443.06
    -4 -14 6 402.46
    4 14 6 443.76
    4 -14 -6 403.36
    -4 14 -6 441.06
    -5 -14 -6 6.3
    -5 14 6 28.6
    -5 14 6 9.6
    5 14 -6 1.8
    5 -14 -6 6.1
    5 14 6 9.1
    -5 -14 6 8.8
    5 14 6 2.5
    -5 14 -6 16.1
    -5 14 -6 9.9
    -6 -14 -6 275.67
    -6 14 6 244.08
    6 14 -6 251.27
    -6 14 6 243.18
    -6 -14 6 244.98
    6 -14 -6 255.27
    6 14 6 248.08
    6 14 6 260.97
    -6 14 -6 270.07
    7 14 -6 32.2
    -7 14 6 21.6
    -7 14 6 27.9
    -7 -14 -6 28.4
    7 14 6 22.2
    -7 -14 6 28.7
    -7 14 -6 25.8
    7 14 6 27
    8 14 -6 281.77
    -8 14 6 303.87
    -8 14 6 279.67
    -8 -14 -6 282.97
    8 14 6 260.07
    -8 14 -6 323.07
    -8 -14 6 268.97
    8 14 6 287.47
    -9 14 6 35.8
    9 14 -6 27.7
    -9 -14 -6 32.9
    9 14 6 38.2
    -9 -14 6 32.6
    9 14 6 27.6
    -9 14 -6 27.2
    -10 14 6 433.66
    10 14 -6 439.86
    10 14 6 446.76
    -10 14 -6 447.46
    -10 -14 6 453.55
    0 15 -6 -3
    0 -15 -6 0.4
    0 15 6 8.3
    0 15 -6 2.1
    0 15 6 -6.7
    0 -15 6 4.9
    1 15 -6 -3.2
    -1 15 6 1.3
    -1 -15 -6 0.5
    -1 15 6 -0.8
    1 -15 6 -1.5
    1 -15 -6 -2.4
    1 15 6 3
    -1 15 -6 -5.2
    1 15 6 6.7
    -1 15 -6 1.1
    -1 -15 6 2.5
    -2 15 6 -5
    -2 -15 -6 -0.6
    -2 15 6 7.4
    2 15 -6 -2.1
    2 15 6 3.4
    -2 -15 6 2.2
    -2 15 -6 2.6
    2 -15 -6 1.1
    -2 15 -6 0.6
    2 15 6 -1.2
    -3 -15 -6 24.8
    -3 15 6 15
    -3 15 6 26.7
    3 15 -6 20.6
    3 -15 -6 18.3
    -3 15 -6 18
    3 15 6 25.9
    -3 -15 6 22.8
    3 15 6 24.2
    -3 15 -6 18.6
    -4 15 6 227.88
    -4 15 6 205.98
    -4 -15 -6 222.98
    4 15 -6 195.28
    4 -15 -6 214.38
    4 15 6 228.18
    -4 15 -6 226.88
    4 15 6 232.58
    -4 -15 6 240.18
    -4 15 -6 222.78
    -5 15 6 75.19
    5 15 -6 82.49
    -5 15 6 69.29
    -5 -15 -6 82.19
    5 15 6 112.59
    5 -15 -6 95.79
    -5 15 -6 76.09
    5 15 6 98.39
    -5 15 -6 77.19
    -5 -15 6 75.49
    -6 15 6 410.06
    -6 15 6 430.66
    -6 -15 -6 430.36
    -6 -15 6 415.46
    6 15 6 410.76
    -6 15 -6 417.06
    6 15 6 396.46
    6 -15 -6 420.76
    -7 15 6 2.8
    7 15 -6 -2.2
    -7 -15 -6 2.6
    -7 15 6 -1.7
    7 15 6 -2.2
    -7 -15 6 -0.4
    -7 15 -6 1.7
    7 15 6 -0.4
    -8 15 6 18.6
    -8 -15 -6 31
    -8 -15 6 23.2
    8 15 6 31.8
    8 15 6 34.5
    -8 15 -6 31.6
    -9 15 6 13.1
    9 15 6 12.2
    -9 15 -6 6.3
    -9 -15 6 17.8
    9 15 6 6.3
    0 -16 6 29.4
    0 16 -6 27.1
    0 -16 -6 34.7
    0 16 6 30.5
    0 16 6 34.4
    1 -16 6 -4.5
    1 16 -6 -0.3
    -1 16 6 3.6
    -1 -16 -6 3.4
    -1 16 6 -2.8
    -1 -16 6 -3
    1 -16 -6 1.1
    1 16 6 6.3
    1 16 6 3.3
    -1 16 -6 -1.6
    -1 16 -6 -1.4
    2 16 -6 169.18
    2 -16 6 137.39
    -2 16 6 122.49
    -2 -16 -6 131.99
    -2 16 6 128.99
    2 16 6 131.19
    -2 -16 6 132.69
    2 -16 -6 132.29
    -2 16 -6 131.79
    2 16 6 109.69
    -2 16 -6 135.69
    -3 16 6 -2.4
    -3 -16 -6 -1.3
    3 16 -6 1.5
    -3 16 6 2.9
    3 16 6 0
    3 -16 -6 -0.2
    3 16 6 1.5
    -3 16 -6 -2.9
    -3 -16 6 -1.1
    -3 16 -6 -0.3
    -4 16 6 103.09
    -4 16 6 136.19
    4 16 -6 108.49
    -4 -16 -6 134.79
    -4 16 -6 98.79
    4 16 6 118.19
    4 16 6 102.99
    -4 16 -6 122.29
    4 -16 -6 104.29
    -4 -16 6 127.39
    -5 16 6 -2.5
    -5 -16 -6 1.2
    -5 16 6 -2.4
    5 -16 -6 13.2
    5 16 6 1.2
    -5 16 -6 4
    -5 -16 6 -2.8
    -5 16 -6 -0.4
    5 16 6 -6.8
    -6 16 6 132.89
    -6 -16 -6 135.19
    -6 16 6 137.49
    -6 -16 6 118.69
    -6 16 -6 134.59
    6 16 6 144.39
    -7 -16 -6 16.4
    -7 16 6 9.4
    -7 16 6 10.3
    7 16 6 14.6
    -7 -16 6 5
    -7 16 -6 20.7
    -8 16 6 567.24
    8 16 6 561.14
    -8 16 -6 561.14
    -8 -16 6 541.25
    0 17 6 4.4
    0 -17 6 0.9
    0 -17 -6 1.7
    0 17 -6 1.2
    -1 -17 -6 35.1
    1 -17 6 22.5
    -1 17 6 39.8
    -1 -17 6 42
    1 -17 -6 34.9
    -1 17 -6 36
    1 17 6 35.6
    -2 -17 -6 631.14
    -2 17 6 599.54
    2 -17 6 639.44
    2 -17 -6 586.24
    2 17 6 646.84
    -2 17 -6 591.94
    -2 17 -6 652.63
    -2 -17 6 602.64
    -3 -17 -6 45.6
    3 -17 6 40.7
    -3 17 6 31
    -3 -17 6 26.4
    3 -17 -6 37.3
    3 17 6 34.3
    -3 17 -6 36.2
    -3 17 -6 49.6
    -4 17 6 570.44
    -4 -17 -6 508.35
    -4 -17 6 558.04
    -4 17 -6 548.65
    -4 17 -6 567.14
    4 -17 -6 498.55
    4 17 6 565.44
    -5 -17 -6 59.49
    -5 17 6 56.09
    5 -17 -6 49
    -5 -17 6 46.6
    -5 17 -6 61.39
    5 17 6 71.59
    -6 17 6 14.6
    6 17 6 5.8
    -6 17 -6 4.1
    0 18 6 10.8
    0 -18 -6 5.5
    -1 -18 -6 -0.9
    -1 18 6 -1.9
    1 -18 -6 6
    1 18 6 -1.7
    -2 -18 -6 35
    -2 18 6 21.3
    2 18 6 23.3
    -2 18 -6 26.5
    2 -18 -6 13.9
    0 0 7 0.1
    0 0 -7 -1.8
    0 0 -7 -2.2
    0 0 7 1.1
    0 0 -7 0
    0 0 7 -0.4
    1 0 7 -0.1
    1 0 7 0.6
    1 0 -7 2.6
    -1 0 7 0.4
    -1 0 7 1.7
    1 0 -7 -0.1
    1 0 -7 0.4
    1 0 7 4.5
    -1 0 -7 -0.4
    -1 0 7 3.5
    -2 0 7 -1
    2 0 7 0.1
    2 0 7 2.2
    -2 0 7 -4.2
    -2 0 7 -0.5
    2 0 -7 0.5
    2 0 7 0.5
    2 0 -7 0.4
    -2 0 -7 -1.9
    -3 0 7 1
    -3 0 -7 3
    3 0 -7 -0.9
    -3 0 7 0.8
    3 0 7 1.5
    3 0 7 -0.7
    3 0 -7 -0.2
    3 0 7 -0.1
    -3 0 7 5.3
    3 0 -7 0.2
    -4 0 7 -2.5
    4 0 -7 -0.9
    4 0 -7 -2.7
    -4 0 7 3
    4 0 7 -1
    -4 0 7 -0.7
    4 0 -7 -0.9
    -4 0 -7 -2.6
    5 0 -7 2.2
    -5 0 -7 0.8
    5 0 7 -1.1
    -5 0 7 1.3
    -5 0 7 0.4
    -5 0 7 0.3
    5 0 -7 -0.3
    5 0 -7 1.4
    -5 0 7 0.5
    -6 0 -7 0.2
    6 0 7 2.7
    -6 0 7 -0.3
    6 0 -7 0
    -6 0 7 0.4
    -6 0 7 -1.8
    6 0 -7 0.1
    -6 0 7 0.6
    -7 0 7 -0.7
    -7 0 -7 -0.8
    7 0 -7 0.7
    7 0 -7 -1.1
    -7 0 7 1.3
    -7 0 7 1.4
    7 0 7 1.7
    -8 0 7 1.9
    8 0 -7 -2.6
    -8 0 -7 2.3
    8 0 -7 0.5
    -8 0 7 1.9
    -9 0 7 -1.1
    -9 0 -7 1.7
    9 0 -7 0.9
    10 0 -7 -2.2
    -10 0 7 -2.1
    -10 0 -7 4.4
    -11 0 -7 3.9
    11 0 -7 0.7
    12 0 -7 -1.6
    -12 0 -7 1.2
    -13 0 -7 2.9
    13 0 -7 0.3
    14 0 -7 1.8
    -14 0 -7 6.2
    15 0 -7 -1.9
    -15 0 -7 0.6
    -16 0 -7 8.1
    16 0 -7 -3.5
    0 -1 7 0.4
    0 1 7 -0.8
    0 -1 -7 0.3
    0 -1 -7 0
    0 1 7 -0.1
    0 -1 7 -2.6
    0 1 -7 -0.5
    0 1 -7 2.6
    0 1 7 0.3
    0 -1 7 -0.1
    1 1 -7 883.51
    1 1 -7 860.21
    1 1 -7 879.61
    -1 -1 -7 878.21
    1 -1 7 842.22
    1 -1 7 881.21
    -1 1 7 890.21
    1 -1 7 872.21
    -1 1 7 903.91
    -1 -1 -7 841.02
    -1 1 7 853.51
    -1 -1 7 860.11
    -1 1 -7 938.71
    -1 -1 7 896.41
    -1 -1 7 835.62
    1 1 7 869.81
    1 1 7 897.81
    1 -1 -7 844.22
    1 1 7 888.61
    -1 1 -7 851.41
    1 -1 -7 870.41
    -2 -1 -7 798.02
    2 -1 7 826.42
    2 -1 7 810.82
    -2 1 7 791.02
    -2 1 7 857.61
    2 1 -7 828.82
    2 1 -7 828.52
    -2 1 7 807.02
    2 1 7 792.72
    -2 -1 7 834.22
    -2 -1 7 792.72
    2 -1 -7 801.72
    2 1 7 823.22
    2 1 7 848.22
    -2 -1 7 842.22
    -2 1 -7 809.62
    -2 1 -7 782.92
    -2 -1 7 788.92
    -3 -1 -7 1340.77
    3 1 -7 1343.27
    -3 1 7 1409.86
    -3 1 7 1332.37
    3 -1 7 1390.96
    3 1 -7 1359.16
    -3 1 7 1419.06
    -3 -1 7 1392.96
    -3 1 -7 1327.87
    3 1 7 1384.76
    3 -1 -7 1364.76
    -3 1 -7 1417.36
    3 -1 -7 1407.26
    3 1 7 1416.56
    -3 -1 7 1416.66
    -3 -1 7 1324.57
    3 1 7 1383.26
    -4 1 7 1374.46
    -4 -1 -7 1371.06
    4 -1 7 1343.97
    4 1 -7 1373.06
    4 1 -7 1326.77
    -4 1 7 1293.57
    4 1 -7 1423.16
    -4 1 7 1374.46
    4 -1 -7 1437.76
    4 -1 -7 1317.07
    -4 -1 7 1282.27
    -4 -1 7 1355.76
    4 1 7 1343.67
    4 1 7 1328.67
    -4 -1 7 1413.46
    -4 1 -7 1385.46
    4 1 7 1378.36
    -5 1 7 540.85
    5 1 -7 591.84
    -5 1 7 581.14
    -5 1 7 563.54
    5 -1 7 573.04
    -5 1 7 605.74
    -5 -1 -7 576.64
    5 1 -7 582.04
    5 1 -7 582.14
    5 -1 -7 558.84
    5 -1 -7 566.74
    5 1 7 594.74
    5 1 7 600.24
    -5 1 -7 596.04
    -5 -1 7 577.54
    -5 -1 7 567.44
    -5 -1 7 613.14
    -6 1 7 638.94
    -6 1 7 589.34
    6 1 -7 675.23
    6 -1 7 627.54
    -6 1 7 629.14
    -6 1 7 607.24
    -6 -1 -7 639.84
    6 1 -7 647.34
    -6 1 -7 646.94
    6 1 7 606.74
    -6 -1 7 644.44
    6 1 7 654.03
    -6 -1 7 652.63
    6 -1 -7 650.73
    -6 -1 7 605.14
    7 1 -7 379.16
    7 1 -7 394.36
    -7 1 7 380.46
    -7 1 7 357.46
    -7 1 7 361.86
    -7 1 7 352.56
    7 -1 7 360.66
    -7 -1 -7 368.06
    -7 -1 7 368.16
    -7 1 -7 400.66
    -7 -1 7 361.56
    7 1 7 360.16
    -7 -1 7 374.86
    7 -1 -7 394.86
    -8 1 7 9.6
    8 1 -7 6.6
    -8 -1 -7 7.6
    8 1 -7 7.4
    -8 1 7 6.4
    -8 -1 7 8.6
    8 -1 -7 7.9
    -8 -1 7 7.4
    -8 -1 7 6.8
    -8 1 -7 8.5
    -9 1 7 96.69
    9 1 -7 99.09
    9 1 -7 99.19
    -9 -1 -7 94.99
    -9 1 -7 82.09
    9 -1 -7 99.39
    -9 -1 7 108.39
    -10 1 7 309.87
    10 1 -7 323.27
    10 1 -7 337.07
    -10 -1 -7 314.57
    -10 -1 7 340.27
    -10 1 -7 328.07
    10 -1 -7 328.27
    -11 -1 -7 859.01
    11 1 -7 853.21
    -11 1 -7 835.42
    11 -1 -7 815.52
    -11 -1 7 790.42
    -12 -1 -7 631.04
    12 1 -7 642.64
    12 -1 -7 608.24
    -12 1 -7 632.34
    13 1 -7 579.04
    -13 -1 -7 606.94
    -13 1 -7 594.34
    13 -1 -7 581.04
    -14 -1 -7 126.99
    14 1 -7 134.69
    -14 1 -7 102.09
    14 -1 -7 111.49
    14 1 7 105.49
    -15 -1 -7 45
    15 1 -7 46.8
    -15 1 -7 30.1
    15 -1 -7 25.7
    15 1 7 50.79
    16 1 -7 0.8
    16 -1 -7 4.1
    16 1 7 -3
    0 2 7 728.03
    0 2 7 775.02
    0 2 7 733.93
    0 -2 -7 729.93
    0 2 -7 748.93
    0 -2 7 783.02
    0 -2 7 760.72
    0 2 -7 760.62
    -1 2 7 881.41
    1 -2 7 893.51
    1 2 -7 908.81
    -1 2 7 960.9
    -1 2 7 899.81
    1 -2 7 910.31
    -1 -2 -7 908.21
    -1 -2 -7 863.21
    -1 -2 7 896.71
    1 -2 -7 916.01
    1 2 7 887.81
    1 -2 -7 902.71
    -1 -2 7 825.02
    -1 2 -7 884.71
    1 -2 -7 882.31
    1 2 7 919.61
    -1 2 -7 917.81
    -1 -2 7 853.61
    1 2 7 921.41
    1 -2 -7 838.42
    2 -2 7 452.15
    2 2 -7 419.36
    -2 2 7 460.95
    -2 -2 -7 423.86
    -2 -2 -7 450.65
    -2 2 7 453.45
    -2 2 7 426.96
    2 2 -7 447.46
    -2 2 -7 437.66
    2 2 7 437.76
    -2 2 -7 464.15
    2 2 7 467.35
    -2 -2 7 450.95
    2 -2 -7 456.15
    -2 -2 7 449.56
    2 -2 -7 441.66
    2 2 7 467.05
    -2 -2 7 437.86
    2 -2 -7 418.06
    -3 2 7 594.04
    -3 2 7 627.04
    3 2 -7 581.04
    3 -2 7 599.74
    -3 -2 -7 589.14
    3 2 -7 557.94
    -3 2 7 581.64
    -3 -2 7 581.64
    -3 -2 7 601.14
    3 2 7 594.04
    3 2 7 591.14
    -3 2 -7 609.94
    -3 2 -7 594.54
    3 2 7 595.54
    3 -2 -7 585.74
    3 -2 -7 616.54
    -3 -2 7 598.94
    -4 2 7 96.39
    4 2 -7 86.09
    -4 2 7 102.69
    -4 -2 -7 95.69
    -4 2 7 87.69
    4 -2 7 100.09
    4 2 -7 96.89
    -4 2 -7 92.29
    -4 -2 7 89.69
    -4 -2 7 87.19
    4 -2 -7 95.19
    -4 2 -7 93.69
    4 -2 -7 98.19
    4 2 7 88.29
    4 2 7 92.79
    -4 -2 7 92.09
    4 2 7 93.59
    -5 2 7 691.33
    5 2 -7 675.93
    -5 2 7 661.03
    5 2 -7 714.73
    -5 2 7 671.53
    -5 -2 -7 674.93
    5 -2 7 652.03
    -5 2 7 676.13
    5 2 7 687.93
    -5 -2 7 662.53
    5 2 7 707.83
    -5 -2 7 653.73
    5 -2 -7 692.53
    -5 2 -7 679.23
    -5 -2 7 692.33
    -6 2 7 113.89
    6 2 -7 122.09
    -6 2 7 126.99
    -6 2 7 121.89
    -6 -2 -7 120.89
    6 2 -7 118.19
    -6 2 7 118.59
    6 -2 7 118.09
    -6 -2 7 111.89
    -6 2 -7 129.49
    6 2 7 115.39
    -6 -2 7 118.59
    6 2 7 131.59
    -6 -2 7 120.59
    6 -2 -7 131.39
    7 2 -7 1921.31
    -7 2 7 1876.01
    7 -2 7 1812.32
    -7 2 7 1797.02
    -7 2 7 1868.51
    -7 -2 -7 1870.51
    7 2 -7 1970.9
    -7 2 7 1798.62
    -7 -2 7 1776.12
    -7 -2 7 1889.91
    -7 2 -7 1849.42
    -7 -2 7 1883.61
    7 2 7 1830.52
    7 2 7 1879.81
    7 -2 -7 1969
    -8 -2 -7 773.42
    -8 2 7 727.53
    8 2 -7 742.33
    -8 2 7 734.73
    -8 2 7 738.63
    8 2 -7 777.82
    -8 -2 7 741.93
    -8 -2 7 733.83
    8 -2 -7 769.02
    -8 2 -7 777.92
    -8 -2 7 751.92
    8 2 7 764.62
    9 2 -7 360.26
    9 2 -7 328.27
    -9 -2 -7 357.46
    -9 2 7 327.77
    9 2 7 348.77
    9 -2 -7 367.66
    -9 2 -7 343.77
    -9 -2 7 324.97
    -10 -2 -7 155.88
    10 2 -7 158.58
    -10 2 7 156.98
    10 2 -7 163.78
    -10 -2 7 163.78
    10 -2 -7 159.58
    10 2 7 171.68
    -10 2 -7 167.68
    11 2 -7 9.9
    -11 -2 -7 9.5
    11 2 7 11.2
    11 -2 -7 15
    -11 -2 7 11.5
    -11 2 -7 7.8
    12 2 -7 -1
    -12 -2 -7 2.4
    -12 2 -7 -1.5
    12 -2 -7 2.5
    12 2 7 2
    13 2 -7 151.58
    -13 -2 -7 174.08
    -13 2 -7 155.48
    13 2 7 165.28
    13 -2 -7 160.28
    14 2 -7 103.79
    -14 -2 -7 112.79
    -14 2 -7 93.69
    14 -2 -7 114.99
    14 2 7 113.69
    -15 -2 -7 137.29
    15 2 -7 123.09
    -15 2 -7 137.19
    15 2 7 145.09
    15 -2 -7 144.19
    16 2 -7 183.38
    16 2 7 169.38
    16 -2 -7 200.98
    0 -3 7 -0.5
    0 3 7 -0.9
    0 -3 -7 -0.8
    0 3 -7 1.1
    0 -3 -7 1.1
    0 3 7 -0.7
    0 -3 -7 -0.1
    0 -3 -7 -0.4
    0 3 7 -3.2
    0 -3 7 1.4
    0 3 -7 0.2
    1 3 -7 6
    -1 3 7 4.6
    -1 3 7 6
    -1 -3 -7 5.5
    -1 3 7 8.3
    1 -3 7 3.5
    -1 -3 -7 5.5
    -1 -3 7 3.7
    -1 3 -7 7.4
    1 3 7 9.8
    1 -3 -7 6.4
    1 3 7 5.8
    1 -3 -7 5.8
    1 3 7 4.8
    -1 -3 7 6.1
    1 -3 -7 5.6
    -1 3 -7 7
    2 -3 7 55.29
    -2 3 7 45.5
    -2 -3 -7 45.8
    -2 3 7 54.79
    -2 3 7 47.6
    -2 -3 -7 48.1
    2 3 -7 45.3
    -2 -3 7 54.89
    2 3 7 51.19
    -2 -3 7 52.29
    2 3 7 49.4
    2 3 7 50.39
    2 -3 -7 44.4
    -2 3 -7 59.09
    2 -3 -7 43
    2 3 7 51.89
    2 -3 -7 47.7
    -2 -3 7 53.59
    -2 3 -7 55.69
    3 -3 7 225.68
    -3 3 7 228.18
    -3 3 7 225.58
    3 3 -7 211.78
    3 3 -7 230.48
    -3 3 7 207.48
    -3 -3 -7 219.48
    3 -3 -7 216.08
    -3 3 -7 225.48
    3 3 7 220.28
    3 3 7 193.08
    3 -3 -7 201.88
    3 -3 -7 213.68
    -3 -3 7 206.88
    -3 -3 7 217.88
    3 3 7 212.58
    -3 -3 7 216.48
    -3 3 -7 219.38
    4 -3 7 531.35
    -4 3 7 539.65
    4 3 -7 498.45
    -4 -3 -7 509.95
    -4 3 7 503.75
    4 3 -7 530.15
    -4 3 7 518.75
    -4 -3 7 569.74
    4 -3 -7 505.85
    -4 3 -7 525.95
    -4 -3 7 533.75
    4 3 7 525.05
    4 -3 -7 503.45
    4 3 7 539.75
    4 3 7 455.55
    4 -3 -7 537.85
    -4 3 -7 552.34
    -4 -3 7 504.05
    -5 -3 -7 667.53
    -5 3 7 646.34
    5 3 -7 677.43
    5 -3 7 659.93
    -5 3 7 703.53
    -5 3 7 674.53
    -5 -3 7 713.93
    5 3 7 621.64
    5 3 7 668.83
    5 -3 -7 684.03
    -5 -3 7 634.44
    -5 -3 7 712.03
    5 3 7 662.93
    -5 3 -7 678.03
    -5 3 -7 704.93
    6 3 -7 21.3
    -6 3 7 23.4
    6 3 -7 18.2
    -6 3 7 25.6
    -6 3 7 16.4
    6 -3 7 26.9
    -6 -3 -7 21.5
    -6 3 7 22.7
    -6 -3 7 27.1
    -6 3 -7 28.3
    6 3 7 26.3
    6 -3 -7 21.5
    -6 3 -7 25.6
    -6 -3 7 23.9
    6 3 7 24.4
    -6 -3 7 16.9
    -7 3 7 44.1
    -7 3 7 46.6
    -7 3 7 39.9
    7 3 -7 48.2
    7 3 -7 44.3
    -7 -3 -7 51.59
    7 -3 7 44.8
    -7 -3 7 53.09
    -7 -3 7 38.3
    -7 3 -7 46.5
    7 -3 -7 38.3
    -7 -3 7 44.3
    7 3 7 49.4
    7 3 7 45.6
    8 3 -7 3.8
    -8 3 7 2.2
    8 3 -7 2.7
    -8 3 7 0
    -8 -3 -7 -1
    -8 -3 7 4.5
    8 3 7 4.5
    -8 -3 7 2.6
    -8 -3 7 0.3
    8 -3 -7 2.3
    -8 3 -7 1.1
    8 3 7 2.1
    -9 3 7 55.09
    9 3 -7 58.09
    -9 -3 -7 54.79
    9 3 -7 63.59
    -9 3 7 57.39
    -9 3 -7 50.59
    -9 -3 7 58.99
    9 3 7 70.99
    9 -3 -7 64.39
    -10 3 7 11.6
    -10 -3 -7 0.8
    10 3 -7 5.4
    10 3 -7 4.8
    10 -3 -7 8.3
    -10 -3 7 2.9
    10 3 7 6.5
    -10 3 -7 2.7
    11 3 -7 64.29
    -11 -3 -7 41.5
    -11 3 -7 55.89
    11 3 7 49.4
    -11 -3 7 46.4
    11 -3 -7 52.99
    -12 -3 -7 46.8
    12 3 -7 52.19
    12 -3 -7 56.69
    12 3 7 41.2
    -12 3 -7 47.9
    -13 -3 -7 -0.6
    13 3 -7 -3.4
    -13 3 -7 0
    13 3 7 -2.7
    13 -3 -7 0.2
    14 3 -7 42.4
    -14 -3 -7 41
    14 3 7 50.49
    -14 3 -7 30.3
    14 -3 -7 38.5
    15 3 -7 4.6
    -15 -3 -7 0.6
    -15 3 -7 7.7
    15 3 7 -2.1
    15 -3 -7 -4
    16 3 -7 19.6
    16 -3 -7 14.7
    16 3 7 23.7
    0 -4 -7 1748.63
    0 4 -7 1717.43
    0 4 7 1752.62
    0 4 7 1795.92
    0 4 -7 1725.83
    0 -4 -7 1806.02
    0 -4 -7 1667.73
    0 -4 -7 1589.44
    1 4 -7 2173.88
    -1 -4 -7 2126.69
    -1 -4 -7 2115.79
    -1 -4 -7 2028.6
    -1 4 7 2125.79
    -1 -4 -7 1942.21
    -1 4 7 2022.1
    1 4 7 2150.98
    -1 4 -7 2051.79
    1 4 7 2116.49
    -1 4 -7 2168.38
    1 -4 -7 2058.19
    1 -4 -7 2110.39
    -1 -4 7 2150.48
    1 -4 -7 2129.79
    2 4 -7 971
    -2 -4 -7 983.4
    -2 -4 -7 906.11
    -2 4 7 980.1
    -2 -4 -7 991.5
    -2 4 7 979.3
    2 -4 -7 1003.9
    2 -4 -7 961.9
    2 4 7 981.6
    -2 4 -7 1026.7
    2 4 7 978.5
    -2 -4 7 966.7
    -2 -4 7 1003.7
    -2 4 -7 1020.3
    2 -4 -7 961.3
    -3 4 7 151.58
    3 4 -7 157.98
    -3 -4 -7 157.28
    -3 4 7 151.48
    -3 -4 -7 148.39
    -3 -4 -7 161.78
    3 -4 -7 154.18
    -3 4 -7 157.88
    3 -4 -7 157.48
    -3 4 -7 160.88
    -3 -4 7 157.58
    3 4 7 142.49
    3 -4 -7 171.68
    3 4 7 163.28
    3 4 7 154.78
    -3 -4 7 162.98
    4 4 -7 -2
    -4 4 7 0.5
    -4 4 7 -0.8
    -4 -4 -7 0.4
    -4 -4 -7 2
    4 -4 7 4.6
    4 -4 -7 0.1
    -4 -4 7 0.9
    4 -4 -7 2.8
    4 -4 -7 1.8
    -4 -4 7 0.1
    4 4 7 -1.4
    4 4 7 -1.1
    -4 4 -7 2.9
    4 4 7 0.7
    -4 4 -7 1.8
    5 -4 7 276.37
    -5 4 7 298.37
    -5 -4 -7 292.27
    5 4 -7 308.67
    -5 4 7 277.07
    5 4 7 255.27
    5 4 7 309.87
    -5 4 -7 300.17
    -5 4 -7 301.07
    -5 -4 7 271.87
    5 4 7 258.67
    5 -4 -7 300.47
    -5 -4 7 285.47
    6 -4 7 506.65
    -6 4 7 486.25
    6 4 -7 536.65
    -6 4 7 506.95
    -6 -4 -7 516.35
    6 4 7 525.25
    6 -4 -7 541.75
    -6 -4 7 512.45
    -6 -4 7 521.25
    -6 4 -7 493.35
    6 4 7 547.35
    -6 4 -7 546.15
    7 4 -7 518.45
    -7 4 7 491.85
    7 4 -7 521.55
    -7 4 7 495.85
    7 -4 -7 494.65
    7 4 7 502.85
    -7 -4 7 496.35
    -7 -4 7 493.35
    -7 4 -7 476.05
    7 4 7 525.45
    -7 4 -7 513.95
    -8 -4 -7 1217.28
    8 4 -7 1222.68
    -8 4 7 1200.28
    -8 4 7 1209.58
    8 4 -7 1256.97
    -8 -4 7 1165.58
    8 4 7 1222.38
    -8 -4 7 1203.78
    -8 4 -7 1266.57
    8 4 7 1272.37
    -8 -4 7 1180.88
    8 -4 -7 1180.48
    9 4 -7 800.52
    -9 4 7 792.32
    -9 -4 -7 835.62
    -9 4 7 804.02
    9 4 -7 852.01
    -9 4 -7 843.92
    -9 -4 7 822.72
    9 -4 -7 789.62
    -9 -4 7 804.12
    9 4 7 785.92
    -10 4 7 150.58
    10 4 -7 184.88
    10 4 -7 175.78
    -10 4 7 171.78
    -10 -4 -7 168.28
    -10 -4 7 174.68
    10 4 7 166.18
    10 -4 -7 162.48
    -10 4 -7 188.18
    -11 -4 -7 82.39
    11 4 -7 79.99
    11 4 -7 83.39
    -11 4 -7 72.49
    -11 -4 7 78.79
    11 4 7 96.29
    11 -4 -7 81.49
    12 4 -7 33.7
    -12 -4 -7 26.2
    12 -4 -7 27.7
    12 4 7 20.1
    -12 4 -7 29.2
    -13 -4 -7 100.79
    13 4 -7 84.99
    13 4 7 89.99
    -13 4 -7 93.09
    13 -4 -7 74.49
    14 4 -7 258.47
    -14 -4 -7 221.88
    14 4 7 229.18
    14 -4 -7 242.98
    -14 4 -7 228.58
    -15 -4 -7 597.74
    15 4 -7 591.24
    15 -4 -7 555.84
    -15 4 -7 605.44
    15 4 7 606.44
    16 4 -7 227.58
    16 4 7 229.38
    16 -4 -7 223.08
    0 5 -7 1.2
    0 5 7 1.8
    0 -5 -7 -1.1
    0 5 -7 4.8
    0 -5 -7 0.2
    0 5 7 0.7
    -1 -5 -7 112.79
    -1 -5 -7 115.59
    -1 -5 -7 105.29
    -1 5 7 128.49
    1 5 -7 114.59
    1 5 -7 114.39
    -1 5 7 112.99
    -1 -5 7 131.29
    1 -5 -7 122.49
    1 5 7 122.19
    -1 5 -7 112.19
    1 5 7 131.99
    -1 5 -7 123.29
    1 -5 -7 116.49
    -2 5 7 297.07
    -2 -5 -7 309.77
    -2 -5 -7 303.67
    -2 -5 -7 274.97
    2 5 -7 300.37
    -2 5 7 297.97
    2 5 7 316.27
    2 -5 -7 311.07
    -2 5 -7 291.57
    -2 -5 7 309.07
    2 -5 -7 306.17
    -2 5 -7 311.07
    -2 5 -7 291.17
    2 5 7 306.47
    -2 -5 7 289.17
    -3 -5 -7 182.58
    3 5 -7 216.18
    -3 -5 -7 208.98
    -3 -5 -7 208.98
    -3 5 7 230.28
    -3 5 7 224.48
    3 -5 -7 204.18
    -3 5 -7 206.38
    -3 -5 7 210.68
    3 -5 -7 200.48
    3 5 7 211.48
    -3 -5 7 205.58
    -3 5 -7 209.08
    3 -5 -7 220.48
    -3 5 -7 213.78
    3 5 7 209.58
    -4 -5 -7 1076.49
    4 5 -7 1115.09
    -4 -5 -7 1044.6
    -4 5 7 1140.79
    -4 5 7 1102.19
    4 5 7 1071.89
    4 -5 -7 1110.89
    -4 -5 7 1143.39
    4 -5 -7 1105.49
    -4 5 -7 1101.99
    -4 -5 7 1149.39
    4 5 7 1164.58
    4 5 7 1173.38
    -4 5 -7 1124.49
    -4 5 -7 1144.99
    -5 -5 -7 1488.05
    -5 -5 -7 1621.54
    -5 5 7 1637.14
    -5 5 7 1654.63
    5 5 -7 1650.43
    5 -5 -7 1655.43
    5 5 7 1544.35
    5 5 7 1601.24
    5 5 7 1652.23
    -5 -5 7 1603.74
    -5 5 -7 1623.04
    -5 -5 7 1632.94
    -5 5 -7 1605.34
    6 5 -7 100.29
    -6 -5 -7 122.29
    -6 5 7 112.99
    -6 5 7 96.99
    6 -5 7 102.79
    -6 -5 7 112.09
    -6 5 -7 105.59
    -6 -5 7 104.39
    6 -5 -7 112.49
    6 5 7 118.09
    -6 5 -7 110.89
    6 5 7 111.09
    -7 5 7 111.99
    -7 5 7 112.89
    -7 -5 -7 123.99
    7 5 -7 103.49
    7 -5 -7 106.29
    -7 -5 7 99.59
    -7 -5 7 97.69
    -7 5 -7 104.09
    7 5 7 110.39
    7 5 7 106.09
    -7 5 -7 104.89
    -8 5 7 49.3
    8 5 -7 35.8
    -8 -5 -7 44.3
    -8 5 7 34.5
    8 5 7 35.3
    8 5 7 43.2
    -8 5 -7 31.6
    8 -5 -7 40.1
    -8 -5 7 35.5
    -9 5 7 223.28
    9 5 -7 239.68
    -9 5 7 231.38
    -9 -5 -7 220.58
    9 5 -7 222.78
    -9 -5 7 224.78
    -9 5 -7 227.68
    9 5 7 212.68
    9 -5 -7 221.88
    -10 -5 -7 10.7
    10 5 -7 12.4
    10 5 -7 12.9
    -10 5 7 10
    -10 5 7 10.5
    -10 -5 7 3.4
    10 5 7 10.1
    10 -5 -7 15.3
    -10 5 -7 9.2
    11 5 -7 333.07
    11 5 -7 329.77
    -11 -5 -7 350.56
    -11 -5 7 343.57
    -11 5 -7 330.47
    11 -5 -7 328.27
    11 5 7 334.77
    12 5 -7 385.06
    -12 -5 -7 366.16
    12 -5 -7 405.56
    -12 5 -7 358.86
    12 5 7 405.46
    -13 -5 -7 61.19
    13 5 -7 56.99
    13 -5 -7 48.3
    13 5 7 65.99
    -13 5 -7 68.29
    14 5 -7 75.99
    -14 -5 -7 74.59
    14 -5 -7 68.89
    14 5 7 66.19
    -14 5 -7 64.19
    15 5 -7 22.1
    -15 -5 -7 11.2
    -15 5 -7 12.9
    15 5 7 12
    15 -5 -7 13.6
    0 6 7 158.98
    0 6 -7 172.18
    0 6 7 170.28
    0 6 -7 166.68
    0 -6 -7 170.38
    0 -6 -7 155.58
    -1 6 7 17.4
    1 6 -7 8.1
    -1 -6 -7 15.6
    1 6 -7 17
    -1 -6 -7 18.2
    -1 6 7 14.5
    1 -6 -7 21.6
    1 6 7 10.9
    1 -6 -7 14.9
    -1 6 -7 20.4
    -1 6 -7 9.9
    1 6 7 16
    2 6 -7 6.3
    -2 6 7 6.7
    2 6 -7 1.3
    -2 -6 -7 3.5
    -2 6 7 5
    -2 -6 -7 3.9
    -2 6 -7 4.2
    2 -6 -7 8
    2 -6 -7 6.2
    2 6 7 4.9
    -2 6 -7 3.9
    -2 6 -7 5.3
    -2 -6 7 6.1
    -2 -6 7 4
    2 6 7 7.9
    -3 -6 -7 196.08
    -3 6 7 188.98
    -3 6 7 191.28
    -3 -6 -7 199.48
    3 6 -7 192.28
    -3 6 -7 201.38
    3 6 7 200.28
    3 -6 -7 165.38
    3 6 7 195.28
    3 -6 -7 200.28
    -3 6 -7 195.08
    -3 6 -7 191.08
    -3 -6 7 210.78
    -3 -6 7 193.18
    -4 6 7 11.3
    -4 -6 -7 12.7
    -4 -6 -7 13.1
    -4 6 7 16.7
    4 6 -7 14.9
    -4 -6 7 13
    -4 -6 7 14.3
    4 6 7 8.6
    4 6 7 12.6
    4 -6 -7 19.1
    4 -6 -7 15
    -4 6 -7 17.2
    -4 6 -7 16.3
    -4 6 -7 13.2
    -5 6 7 17.7
    -5 -6 -7 19.6
    5 6 -7 19.5
    -5 6 7 15.3
    -5 -6 7 22.5
    -5 6 -7 21.6
    5 -6 -7 21.5
    5 6 7 16.5
    -5 -6 7 19.2
    -5 6 -7 12.1
    5 6 7 16.4
    -5 6 -7 16.5
    -6 6 7 123.49
    -6 -6 -7 118.49
    6 6 -7 112.89
    -6 6 7 119.79
    -6 6 -7 122.99
    -6 -6 7 133.19
    6 -6 -7 125.09
    -6 6 -7 131.09
    6 6 7 104.99
    6 6 7 121.89
    -6 6 -7 127.09
    -6 -6 7 124.09
    7 6 -7 752.02
    -7 6 7 756.52
    -7 6 7 739.23
    -7 -6 -7 794.22
    -7 6 -7 762.62
    7 6 7 739.43
    -7 -6 7 752.92
    -7 6 -7 724.53
    -7 -6 7 750.62
    7 -6 -7 754.02
    -7 6 -7 785.12
    7 6 7 751.82
    -8 6 7 5.8
    -8 6 7 5.3
    -8 -6 -7 3.2
    8 6 -7 1.1
    -8 6 -7 7.1
    8 -6 -7 1.3
    -8 -6 7 4.6
    8 6 7 3.8
    8 6 7 4.3
    -9 6 7 206.68
    -9 -6 -7 203.98
    -9 6 7 185.68
    9 6 -7 194.98
    -9 -6 7 193.08
    9 -6 -7 201.98
    9 6 7 172.08
    -9 6 -7 185.88
    10 6 -7 124.19
    -10 -6 -7 113.59
    -10 6 7 105.19
    -10 6 -7 127.89
    10 6 7 109.29
    10 -6 -7 104.59
    -11 -6 -7 20.1
    11 6 -7 30.7
    -11 6 7 22.9
    11 6 -7 20.6
    11 6 7 24.7
    -11 -6 7 18.9
    11 -6 -7 32.4
    -11 6 -7 18.6
    12 6 -7 5.2
    -12 -6 -7 6.1
    12 -6 -7 -0.4
    -12 6 -7 9.7
    12 6 7 8.2
    13 6 -7 0.5
    -13 -6 -7 -0.9
    13 6 7 -0.9
    -13 6 -7 -0.8
    13 -6 -7 2.4
    -14 -6 -7 37.6
    14 6 -7 28.2
    14 -6 -7 52.79
    14 6 7 39.8
    -14 6 -7 17.9
    15 6 -7 10.1
    15 -6 -7 12.1
    15 6 7 9.9
    -15 6 -7 18.7
    0 7 -7 2.9
    0 7 -7 5.7
    0 -7 -7 0.9
    0 7 7 1.7
    0 7 7 4.3
    0 -7 -7 -0.1
    -1 -7 -7 996.6
    -1 7 7 983.6
    1 7 -7 983.3
    -1 7 7 1009.9
    -1 -7 -7 931.01
    1 7 -7 921.81
    1 7 7 961.6
    -1 7 -7 1012.7
    1 -7 -7 952.9
    1 -7 -7 871.91
    1 7 7 950.8
    -2 -7 -7 299.07
    -2 -7 -7 258.77
    -2 7 7 282.17
    2 7 -7 276.77
    2 7 -7 257.57
    -2 7 7 293.27
    -2 7 -7 280.37
    2 7 7 263.87
    2 7 7 291.87
    -2 7 -7 250.57
    2 -7 -7 266.17
    -2 -7 7 281.97
    -2 -7 7 257.07
    2 -7 -7 260.17
    -2 7 -7 298.97
    -3 7 7 2239.08
    3 7 -7 2241.08
    -3 -7 -7 2228.38
    -3 7 7 2196.78
    3 7 -7 2122.29
    -3 -7 -7 2281.67
    -3 -7 7 2230.98
    -3 7 -7 2197.48
    3 7 7 2169.88
    3 7 7 2215.78
    3 -7 -7 2211.28
    -3 7 -7 2292.47
    -3 7 -7 2229.48
    -3 -7 7 2226.28
    4 7 -7 1165.08
    -4 7 7 1165.98
    -4 -7 -7 1158.58
    -4 7 7 1195.28
    4 7 7 1157.78
    -4 -7 7 1102.69
    4 7 7 1181.58
    4 -7 -7 1190.98
    -4 7 -7 1159.18
    -4 -7 7 1164.18
    -4 7 -7 1163.58
    -4 7 -7 1151.98
    -5 -7 -7 486.85
    -5 7 7 517.65
    5 7 -7 494.55
    -5 7 7 505.05
    5 7 7 499.35
    -5 7 -7 493.25
    -5 -7 7 477.35
    -5 -7 7 518.55
    -5 7 -7 523.85
    -5 7 -7 493.45
    5 7 7 512.75
    -6 7 7 715.13
    -6 -7 -7 726.53
    -6 7 7 659.73
    6 7 -7 728.93
    -6 7 -7 693.43
    -6 -7 7 701.73
    6 7 7 665.13
    -6 -7 7 727.43
    -6 7 -7 701.13
    6 7 7 718.23
    6 -7 -7 730.63
    -6 7 -7 707.93
    -7 7 7 10.2
    7 7 -7 4.4
    -7 -7 -7 1.6
    -7 7 7 8.5
    -7 7 -7 -0.1
    7 7 7 9.8
    -7 7 -7 10.1
    7 -7 -7 3.6
    -7 -7 7 6
    7 7 7 9.4
    -8 7 7 6.8
    8 7 -7 4.8
    -8 7 7 7.4
    -8 -7 -7 4.7
    8 -7 -7 8.3
    8 7 7 3.7
    8 7 7 7.4
    -8 7 -7 7.1
    -8 -7 7 5
    -8 7 -7 5.4
    -9 7 7 4.4
    -9 -7 -7 3.6
    9 7 -7 7.1
    -9 7 7 5
    9 -7 -7 4.5
    9 7 7 4.8
    -9 7 -7 9.5
    -9 -7 7 2.2
    -9 7 -7 4.4
    -10 7 7 528.45
    -10 -7 -7 529.15
    10 7 -7 542.05
    10 -7 -7 521.55
    10 7 7 534.75
    -10 7 -7 561.74
    -11 7 7 817.72
    -11 -7 -7 807.72
    11 7 -7 815.12
    -11 7 -7 856.21
    11 7 7 854.91
    11 -7 -7 821.42
    -12 -7 -7 336.97
    -12 7 7 381.96
    12 7 7 330.37
    12 -7 -7 331.57
    -12 7 -7 335.57
    -13 -7 -7 736.03
    13 7 7 740.03
    13 -7 -7 747.43
    -13 7 -7 729.73
    -14 -7 -7 114.79
    -14 7 -7 108.79
    14 -7 -7 123.29
    14 7 7 99.69
    15 -7 -7 9.5
    15 7 7 8.5
    0 8 -7 586.84
    0 8 7 594.14
    0 -8 -7 599.04
    0 8 -7 616.84
    0 -8 -7 583.74
    0 8 7 609.44
    1 8 -7 45.1
    1 8 -7 44.9
    -1 -8 -7 42.7
    -1 -8 -7 54.39
    -1 8 7 51.89
    -1 8 7 42.8
    1 -8 -7 42.6
    1 8 7 49.4
    -1 8 -7 48.7
    1 -8 -7 53.49
    -1 8 -7 44.1
    1 8 7 55.29
    2 8 -7 79.99
    2 8 -7 68.99
    -2 8 7 87.69
    -2 8 7 80.69
    -2 -8 -7 77.39
    -2 -8 -7 86.49
    -2 8 -7 92.89
    2 8 7 83.49
    2 8 7 75.09
    -2 8 -7 69.49
    2 -8 -7 83.69
    -2 -8 7 75.89
    -3 8 7 289.47
    -3 -8 -7 300.77
    3 8 -7 271.17
    -3 8 7 297.77
    -3 8 -7 302.07
    3 8 7 286.37
    -3 8 -7 294.97
    3 -8 -7 289.27
    -3 -8 7 307.87
    -3 -8 7 293.57
    3 8 7 286.47
    -3 8 -7 286.77
    -4 -8 -7 133.39
    -4 8 7 117.99
    4 8 -7 121.99
    -4 8 7 126.79
    -4 -8 7 115.89
    4 8 7 137.39
    -4 8 -7 120.49
    -4 8 -7 131.49
    4 -8 -7 126.19
    -4 8 -7 109.09
    -4 -8 7 121.39
    4 8 7 103.99
    -5 8 7 31.1
    -5 8 7 18.6
    -5 -8 -7 24.9
    5 8 -7 27.6
    -5 -8 7 21
    -5 8 -7 21.8
    5 8 7 29.7
    -5 8 -7 28.4
    5 8 7 26.6
    -5 -8 7 23.8
    -5 8 -7 22.1
    6 8 -7 26.3
    -6 8 7 35.3
    -6 8 7 37.5
    -6 -8 -7 29.1
    -6 8 -7 21.7
    6 8 7 31.3
    -6 8 -7 25.5
    -6 8 -7 31.4
    -6 -8 7 26.8
    6 8 7 29.6
    7 8 -7 591.84
    -7 8 7 579.24
    -7 8 7 628.54
    -7 -8 -7 601.14
    -7 8 -7 606.84
    7 8 7 609.74
    7 -8 -7 589.94
    7 8 7 606.54
    -7 -8 7 615.04
    -7 8 -7 582.24
    8 8 -7 131.19
    -8 8 7 139.29
    -8 8 7 115.59
    -8 -8 -7 123.89
    8 -8 -7 108.99
    -8 -8 7 115.19
    -8 8 -7 134.89
    8 8 7 118.79
    -8 8 -7 143.89
    8 8 7 112.19
    9 8 -7 305.77
    -9 8 7 310.47
    -9 -8 -7 312.97
    -9 8 7 323.47
    9 -8 -7 346.37
    -9 -8 7 313.87
    -9 8 -7 311.47
    -9 8 -7 321.57
    9 8 7 296.67
    -10 8 7 90.19
    10 8 -7 76.69
    -10 -8 -7 103.49
    10 -8 -7 106.59
    -10 8 -7 107.89
    10 8 7 99.49
    -10 -8 7 79.89
    -10 8 -7 112.29
    -11 -8 -7 59.89
    -11 8 7 57.79
    11 8 -7 53.49
    -11 8 -7 76.29
    11 8 7 62.89
    11 -8 -7 55.69
    -12 8 7 7.2
    -12 -8 -7 11.5
    12 -8 -7 5.7
    -12 8 -7 16.1
    12 8 7 -0.1
    -13 -8 -7 4.6
    13 8 7 2.2
    13 -8 -7 4.4
    -13 8 -7 5.6
    -14 -8 -7 88.19
    14 -8 -7 84.39
    -14 8 -7 90.89
    14 8 7 87.19
    0 9 -7 -3
    0 9 7 -0.9
    0 9 -7 0.4
    0 -9 -7 -0.6
    0 9 7 3.3
    -1 9 7 31.9
    1 9 -7 39.2
    -1 -9 -7 42.4
    -1 9 7 52.69
    1 9 -7 37.8
    1 -9 -7 39
    -1 9 -7 34.4
    1 9 7 53.39
    1 9 7 35.4
    -1 9 -7 38.5
    2 9 -7 825.82
    -2 9 7 789.82
    2 9 -7 769.62
    -2 9 7 774.32
    -2 -9 -7 830.92
    2 9 7 814.62
    -2 9 -7 810.72
    2 -9 -7 816.32
    -2 9 -7 846.22
    2 9 7 854.91
    -2 -9 7 806.82
    3 9 -7 524.15
    -3 -9 -7 514.95
    -3 9 7 451.65
    -3 9 7 497.85
    -3 9 -7 509.35
    -3 -9 7 521.45
    3 -9 -7 497.95
    -3 9 -7 523.55
    3 9 7 519.35
    3 9 7 499.45
    -4 -9 -7 197.78
    -4 9 7 179.98
    4 9 -7 173.68
    -4 9 7 168.58
    -4 9 -7 160.28
    -4 9 -7 164.98
    4 -9 -7 162.18
    4 9 7 184.28
    -4 -9 7 164.38
    -4 9 -7 166.28
    4 9 7 146.99
    -5 9 7 547.45
    5 9 -7 502.75
    -5 -9 -7 549.15
    -5 9 7 503.85
    5 9 7 500.65
    5 -9 -7 509.85
    -5 9 -7 506.05
    -5 9 -7 541.65
    -5 -9 7 527.95
    5 9 7 522.55
    -5 9 -7 544.35
    -6 -9 -7 43.3
    -6 9 7 48.7
    -6 9 7 42.9
    6 9 -7 46.9
    -6 9 -7 48.4
    6 9 7 52.09
    -6 9 -7 45
    -6 -9 7 46.3
    -6 9 -7 45.1
    6 9 7 38.2
    -7 -9 -7 204.08
    7 9 -7 192.68
    -7 9 7 188.38
    -7 9 7 171.88
    7 9 7 187.18
    -7 -9 7 209.88
    7 9 7 194.88
    -7 9 -7 218.58
    -7 9 -7 208.58
    8 9 -7 32
    -8 -9 -7 43.2
    -8 9 7 48
    -8 9 7 39.5
    8 9 7 53.99
    -8 9 -7 41.1
    8 -9 -7 54.59
    -8 -9 7 41.1
    -8 9 -7 48.1
    8 9 7 44.2
    -9 9 7 287.67
    -9 9 7 311.87
    -9 -9 -7 303.77
    9 9 -7 285.97
    9 9 7 308.67
    -9 9 -7 314.97
    -9 -9 7 303.07
    -9 9 -7 305.67
    9 -9 -7 285.67
    -10 9 7 87.99
    10 9 -7 88.39
    -10 -9 -7 108.09
    -10 9 -7 94.69
    10 9 7 90.99
    10 -9 -7 97.59
    -10 -9 7 94.69
    -10 9 -7 80.09
    11 9 -7 173.48
    -11 9 7 161.58
    -11 -9 -7 179.48
    -11 9 -7 165.08
    11 -9 -7 181.38
    11 9 7 160.98
    -11 9 -7 184.28
    -12 -9 -7 158.98
    -12 9 7 156.88
    12 -9 -7 176.58
    12 9 7 172.48
    -12 9 -7 142.39
    -13 9 7 24.6
    -13 -9 -7 15.5
    13 9 7 6.3
    13 -9 -7 11.3
    -13 9 -7 2.4
    14 9 7 139.79
    14 -9 -7 119.79
    0 -10 -7 449.86
    0 10 7 470.45
    0 10 -7 482.65
    0 10 7 457.95
    -1 10 7 1506.75
    1 10 -7 1417.96
    1 10 -7 1518.65
    -1 10 7 1475.45
    -1 -10 -7 1557.44
    1 -10 -7 1513.35
    -1 -10 7 1546.75
    -1 10 -7 1497.25
    1 10 7 1560.24
    1 10 7 1534.85
    -1 10 -7 1525.15
    -2 10 7 326.07
    2 10 -7 327.87
    -2 -10 -7 305.07
    -2 10 7 307.77
    -2 10 -7 303.37
    2 10 7 324.87
    -2 10 -7 299.67
    -2 -10 7 313.57
    2 -10 -7 316.87
    2 10 7 335.17
    3 10 -7 5.9
    -3 10 7 3.1
    -3 10 7 -3.8
    -3 -10 -7 -0.3
    -3 10 -7 -2
    -3 -10 7 -5
    -3 10 -7 5
    3 10 7 -1
    3 10 7 -3.3
    3 -10 -7 -1.8
    -4 10 7 103.89
    -4 10 7 105.69
    -4 -10 -7 105.39
    4 10 -7 97.49
    4 10 7 112.09
    -4 10 -7 98.09
    -4 -10 7 102.69
    -4 10 -7 109.49
    4 -10 -7 96.49
    -4 10 -7 108.99
    4 10 7 111.69
    -5 10 7 268.67
    -5 10 7 264.37
    5 10 -7 279.27
    -5 -10 -7 248.08
    5 10 7 261.07
    5 -10 -7 263.97
    -5 10 -7 259.97
    -5 10 -7 250.37
    5 10 7 266.97
    -5 -10 7 288.07
    -5 10 -7 265.67
    -6 10 7 545.65
    -6 -10 -7 522.75
    -6 10 7 537.65
    6 10 -7 541.05
    -6 -10 7 546.55
    6 10 7 522.05
    6 10 7 526.45
    -6 10 -7 567.74
    -6 10 -7 518.35
    -6 10 -7 537.85
    -7 10 7 388.86
    -7 10 7 415.96
    7 10 -7 371.86
    -7 -10 -7 380.76
    7 10 7 388.96
    -7 10 -7 400.16
    -7 -10 7 390.06
    7 10 7 351.56
    -7 10 -7 397.36
    8 10 -7 648.04
    -8 -10 -7 650.33
    -8 10 7 651.23
    -8 10 7 606.24
    -8 10 -7 655.73
    -8 -10 7 652.13
    8 10 7 645.64
    -8 10 -7 637.04
    8 10 7 615.04
    -9 -10 -7 354.16
    -9 10 7 320.67
    9 10 -7 349.67
    -9 10 7 321.07
    9 10 7 337.67
    9 10 7 301.17
    -9 10 -7 296.57
    9 -10 -7 304.37
    -9 -10 7 305.27
    -9 10 -7 345.17
    10 10 -7 163.98
    -10 -10 -7 149.79
    -10 10 7 163.58
    -10 -10 7 151.78
    10 -10 -7 177.58
    -10 10 -7 159.48
    10 10 7 176.78
    -10 10 -7 152.78
    11 10 -7 294.17
    -11 10 7 304.57
    -11 -10 -7 284.17
    -11 10 -7 281.77
    -11 10 -7 275.37
    11 -10 -7 282.37
    11 10 7 305.77
    -12 10 7 60.39
    -12 -10 -7 62.19
    -12 10 -7 71.39
    -12 10 -7 70.69
    12 -10 -7 80.19
    12 10 7 66.09
    -13 10 7 99.09
    -13 -10 -7 89.59
    -13 10 -7 88.09
    13 10 7 83.69
    13 -10 -7 114.39
    0 11 -7 2.3
    0 11 7 0.8
    0 -11 -7 0.7
    0 11 7 3.2
    0 11 -7 0
    -1 -11 -7 97.39
    1 11 -7 86.29
    1 11 -7 96.59
    -1 11 7 116.99
    -1 11 7 91.79
    -1 -11 7 105.79
    1 11 7 95.89
    1 11 7 109.29
    1 -11 -7 84.79
    -1 11 -7 103.69
    -1 11 -7 92.39
    -2 -11 -7 187.78
    -2 11 7 173.48
    2 11 -7 207.28
    -2 11 7 188.48
    2 11 7 188.28
    2 11 7 212.88
    -2 -11 7 177.88
    -2 11 -7 160.28
    -2 11 -7 167.38
    2 -11 -7 184.28
    3 11 -7 6.5
    -3 11 7 3.2
    -3 11 7 4.1
    -3 -11 -7 -0.9
    -3 11 -7 1.3
    -3 -11 7 -1.7
    3 11 7 4.8
    3 -11 -7 3.1
    3 11 7 8.6
    -3 11 -7 5.4
    -4 -11 -7 1.6
    4 11 -7 5
    -4 11 7 -1.1
    -4 11 7 7.9
    4 11 7 2.4
    4 11 7 3.9
    -4 11 -7 3.1
    -4 -11 7 2.8
    -4 11 -7 -1.3
    4 -11 -7 6.7
    -5 11 7 318.17
    5 11 -7 294.07
    -5 11 7 298.17
    -5 -11 -7 274.87
    -5 11 -7 286.87
    -5 -11 7 302.67
    5 11 7 299.97
    5 11 7 291.57
    5 -11 -7 302.67
    -5 11 -7 271.47
    6 11 -7 26.6
    -6 11 7 23.8
    -6 11 7 34.3
    -6 -11 -7 34.2
    6 11 7 29.4
    6 11 7 25.7
    -6 11 -7 29.9
    6 -11 -7 29.3
    -6 -11 7 29.5
    -6 11 -7 28.2
    -6 11 -7 21.9
    -7 11 7 67.09
    -7 -11 -7 42.1
    7 11 -7 52.39
    -7 11 7 50.49
    -7 11 -7 49.8
    -7 -11 7 48.8
    7 11 7 49.6
    -7 11 -7 37.2
    7 11 7 42.8
    -8 11 7 18.1
    -8 -11 -7 30.3
    8 11 -7 24
    -8 11 7 23.4
    8 11 7 41.1
    8 11 7 27
    -8 11 -7 27.1
    -8 11 -7 24.7
    -8 -11 7 20.6
    -9 11 7 195.08
    -9 -11 -7 179.08
    9 11 -7 173.38
    9 -11 -7 188.68
    9 11 7 174.08
    9 11 7 162.08
    -9 11 -7 203.98
    -9 -11 7 200.98
    -9 11 -7 177.88
    10 11 -7 -1.8
    -10 -11 -7 0.3
    -10 11 7 -1.5
    10 11 7 -2.3
    -10 -11 7 2.5
    10 -11 -7 3.5
    -10 11 -7 4.6
    -10 11 -7 6.5
    -11 11 7 62.59
    -11 -11 -7 79.39
    11 11 -7 69.89
    -11 11 -7 73.59
    11 -11 -7 60.69
    11 11 7 71.39
    -11 11 -7 67.69
    -12 11 7 22.4
    -12 -11 -7 22.6
    12 -11 -7 29.6
    -12 11 -7 26.3
    12 11 7 29.6
    -12 11 -7 24.8
    -13 11 7 62.99
    13 11 7 71.59
    0 12 -7 838.02
    0 12 7 798.92
    0 12 7 826.32
    0 -12 7 876.61
    0 -12 -7 849.41
    -1 12 7 43.1
    1 12 -7 55.29
    -1 -12 -7 47.3
    -1 12 7 43.7
    1 12 7 53.09
    1 -12 -7 48.2
    1 12 7 48.4
    -1 12 -7 49.6
    -1 12 -7 50.19
    -1 -12 7 46.8
    2 12 -7 197.18
    -2 12 7 208.08
    -2 -12 -7 222.58
    -2 12 7 210.28
    -2 -12 7 213.88
    -2 12 -7 221.68
    2 -12 -7 224.78
    2 12 7 195.48
    2 12 7 210.08
    -2 12 -7 220.28
    -3 -12 -7 399.56
    -3 12 7 428.66
    -3 12 7 378.56
    3 12 -7 387.66
    3 -12 -7 429.46
    -3 -12 7 418.86
    3 12 7 401.56
    -3 12 -7 413.36
    -3 12 -7 397.76
    3 12 7 413.96
    -4 -12 -7 72.99
    -4 12 7 72.99
    4 12 -7 50.89
    -4 12 7 76.39
    -4 12 -7 74.99
    -4 12 -7 87.29
    4 12 7 61.29
    4 -12 -7 72.79
    4 12 7 80.89
    -4 -12 7 68.69
    5 12 -7 5
    -5 -12 -7 2.8
    -5 12 7 2.8
    -5 12 7 13.3
    5 12 7 7.1
    -5 -12 7 5.3
    -5 12 -7 4.2
    -5 12 -7 5.2
    5 12 7 11.1
    5 -12 -7 1.5
    -6 12 7 164.48
    6 12 -7 174.18
    -6 -12 -7 156.38
    -6 12 7 160.88
    -6 12 -7 172.48
    -6 -12 7 172.08
    6 12 7 142.89
    6 12 7 172.18
    -6 12 -7 164.28
    -7 12 7 887.71
    -7 -12 -7 842.32
    7 12 -7 831.12
    -7 12 7 827.62
    7 12 7 853.81
    -7 12 -7 859.41
    -7 12 -7 851.31
    7 12 7 821.52
    -7 -12 7 853.11
    -8 12 7 78.79
    -8 12 7 77.19
    8 12 -7 89.29
    -8 -12 -7 92.19
    -8 12 -7 78.49
    8 12 7 78.79
    8 12 7 72.29
    -8 12 -7 70.39
    -8 -12 7 62.99
    9 12 -7 319.57
    -9 12 7 338.37
    -9 -12 -7 314.97
    9 12 7 349.47
    9 12 7 360.36
    -9 12 -7 326.07
    -9 -12 7 325.57
    -9 12 -7 325.37
    10 12 -7 178.38
    -10 -12 -7 183.98
    -10 12 7 171.98
    -10 -12 7 188.48
    10 -12 -7 175.38
    -10 12 -7 165.68
    10 12 7 189.18
    -10 12 -7 187.48
    -11 -12 -7 39.4
    -11 12 7 31.4
    11 12 -7 30.9
    11 -12 -7 29.6
    11 12 7 32.5
    -11 12 -7 27.2
    -11 12 -7 31.9
    -12 12 7 4.1
    12 12 7 13.3
    -12 12 -7 11.7
    0 -13 -7 4
    0 -13 7 -1.8
    0 13 -7 3.2
    0 13 7 -0.6
    0 13 7 4.2
    0 13 -7 -1.9
    1 13 -7 356.86
    -1 13 7 368.36
    -1 13 7 379.26
    -1 -13 -7 382.66
    -1 -13 7 404.46
    1 13 7 371.16
    1 13 7 396.86
    -1 13 -7 389.36
    -1 13 -7 371.76
    1 -13 -7 361.66
    -2 13 7 26.7
    -2 -13 -7 15.8
    -2 13 7 13.5
    2 13 -7 23.7
    -2 13 -7 24.8
    2 13 7 19.8
    -2 -13 7 26.2
    -2 13 -7 19.2
    2 13 7 18.7
    2 -13 -7 19.4
    -3 13 7 1453.25
    -3 13 7 1460.05
    -3 -13 -7 1453.05
    3 13 -7 1449.65
    -3 13 -7 1439.66
    3 13 7 1474.05
    3 -13 -7 1477.95
    -3 13 -7 1435.66
    3 13 7 1499.55
    -3 -13 7 1440.26
    4 13 -7 600.44
    -4 13 7 630.24
    -4 13 7 640.24
    -4 -13 -7 664.23
    4 13 7 659.13
    4 -13 -7 638.74
    4 13 7 616.94
    -4 -13 7 658.23
    -4 13 -7 639.54
    -4 13 -7 656.93
    -5 13 7 55.49
    -5 13 7 67.49
    5 13 -7 63.09
    -5 -13 -7 63.49
    -5 13 -7 51.89
    5 13 7 64.39
    5 13 7 61.29
    -5 -13 7 59.49
    5 -13 -7 57.69
    -5 13 -7 66.39
    -6 13 7 442.56
    -6 -13 -7 433.96
    -6 13 7 377.96
    6 13 -7 359.56
    6 13 7 419.06
    -6 -13 7 414.96
    6 13 7 406.96
    -6 13 -7 413.26
    -7 -13 -7 4.4
    7 13 -7 0.1
    -7 13 7 3.3
    -7 13 7 -1.5
    7 13 7 -3.6
    -7 -13 7 -1.6
    7 13 7 -3.1
    -7 13 -7 4.4
    -8 13 7 49.9
    -8 13 7 45.2
    8 13 -7 54.19
    -8 -13 -7 48.7
    8 13 7 40.3
    -8 -13 7 52.59
    -8 13 -7 35.1
    8 13 7 44.5
    -8 13 -7 43.9
    -9 -13 -7 3.1
    -9 13 7 -1.6
    9 13 -7 -1.9
    -9 -13 7 5.7
    9 13 7 -2.9
    -9 13 -7 6.5
    9 13 7 0
    -9 13 -7 -2.6
    -10 13 7 234.58
    -10 -13 -7 239.08
    10 13 -7 262.77
    10 -13 -7 292.27
    -10 13 -7 266.97
    -10 13 -7 255.77
    -10 -13 7 277.77
    10 13 7 272.57
    -11 13 7 170.08
    11 13 -7 149.88
    11 13 7 149.88
    0 14 7 213.38
    0 -14 -7 195.68
    0 -14 7 196.48
    0 14 -7 211.88
    0 14 7 199.28
    -1 14 7 55.19
    -1 -14 -7 51.69
    1 14 -7 61.59
    1 -14 7 58.99
    -1 14 7 48.1
    1 14 7 53.19
    -1 14 -7 48.9
    -1 -14 7 51.19
    1 14 7 63.49
    1 -14 -7 45.4
    -1 14 -7 60.89
    -2 14 7 -5.5
    -2 -14 -7 -3.9
    -2 14 7 2.4
    2 14 -7 -1.2
    -2 -14 7 -4
    2 -14 -7 -1.1
    2 14 7 -3.5
    2 14 7 -0.1
    -2 14 -7 -1.9
    -2 14 -7 0.8
    3 14 -7 173.28
    -3 14 7 144.99
    -3 14 7 147.59
    -3 -14 -7 138.89
    -3 14 -7 142.69
    3 14 7 166.98
    3 -14 -7 171.48
    -3 14 -7 135.49
    -3 -14 7 160.68
    3 14 7 156.08
    -4 14 7 57.09
    -4 -14 -7 47.4
    -4 14 7 48.9
    4 14 -7 52.49
    -4 14 -7 51.99
    -4 14 -7 51.29
    4 -14 -7 56.79
    4 14 7 47.1
    4 14 7 51.99
    -4 -14 7 41.5
    -5 14 7 120.09
    -5 14 7 97.59
    -5 -14 -7 101.59
    5 14 -7 88.39
    5 14 7 100.09
    -5 14 -7 98.69
    -5 -14 7 76.49
    -5 14 -7 94.59
    5 14 7 94.49
    -6 14 7 -5
    -6 -14 -7 -0.8
    -6 14 7 5
    6 14 -7 -1.1
    -6 -14 7 2.1
    -6 14 -7 2.3
    6 14 7 1.8
    6 14 7 -0.6
    -7 14 7 153.58
    -7 14 7 185.38
    -7 -14 -7 170.48
    7 14 -7 136.09
    7 14 7 142.79
    -7 -14 7 143.29
    -7 14 -7 156.18
    7 14 7 157.28
    -8 -14 -7 52.79
    -8 14 7 22
    8 14 -7 30.3
    -8 14 7 45.8
    -8 14 -7 46.1
    8 14 7 37.3
    8 14 7 45.3
    -8 -14 7 49.2
    9 14 -7 36.6
    -9 -14 -7 18.6
    -9 14 7 25.3
    9 14 7 27.8
    -9 -14 7 35.6
    -9 14 -7 20.4
    9 14 7 30.4
    -10 14 7 54.39
    -10 -14 7 51.89
    -10 14 -7 60.99
    10 14 7 50.39
    0 -15 7 -2
    0 15 -7 -2.5
    0 -15 -7 1.6
    0 15 7 -3.9
    0 15 7 -1.1
    1 -15 7 3.4
    -1 -15 -7 7.9
    -1 15 7 1.5
    1 15 -7 2.9
    -1 15 7 5.8
    -1 -15 7 4.9
    1 -15 -7 10
    1 15 7 10.4
    -1 15 -7 2.6
    1 15 7 2.7
    -1 15 -7 3.5
    2 15 -7 352.46
    -2 15 7 371.66
    -2 -15 -7 340.37
    -2 15 7 352.76
    2 -15 -7 354.96
    -2 15 -7 387.06
    2 15 7 381.86
    2 15 7 354.16
    -2 -15 7 372.16
    -2 15 -7 377.16
    -3 -15 -7 45.3
    -3 15 7 40
    3 15 -7 34
    -3 15 7 72.29
    -3 15 -7 50.69
    3 -15 -7 48.7
    -3 -15 7 54.19
    -3 15 -7 50.19
    3 15 7 44.8
    3 15 7 45.4
    -4 15 7 148.89
    -4 15 7 179.18
    4 15 -7 164.48
    -4 -15 -7 179.18
    4 15 7 155.98
    -4 -15 7 176.08
    4 -15 -7 165.18
    -4 15 -7 170.08
    -4 15 -7 147.09
    4 15 7 166.58
    -5 15 7 744.83
    -5 -15 -7 740.53
    5 15 -7 741.63
    -5 15 7 732.93
    -5 -15 7 756.12
    -5 15 -7 728.73
    5 15 7 705.23
    5 15 7 797.02
    -5 15 -7 811.92
    -6 15 7 7.2
    -6 15 7 7.6
    -6 -15 -7 -1.3
    6 15 -7 1.7
    6 15 7 2.5
    -6 15 -7 -0.5
    -6 -15 7 -1.4
    6 15 7 5.8
    -7 15 7 103.49
    -7 -15 -7 102.09
    -7 15 7 101.99
    7 15 7 104.69
    -7 -15 7 105.49
    7 15 7 121.49
    -7 15 -7 121.09
    -8 15 7 15.1
    -8 -15 -7 12.8
    -8 -15 7 17.2
    8 15 7 7.2
    8 15 7 12.8
    -8 15 -7 22.4
    -9 15 7 376.46
    -9 15 -7 362.46
    9 15 7 350.66
    -9 -15 7 359.66
    0 16 7 51.49
    0 16 -7 52.49
    0 16 7 42.9
    0 -16 7 62.79
    0 -16 -7 44.9
    1 -16 7 644.64
    -1 -16 -7 580.94
    -1 16 7 574.24
    -1 16 7 597.54
    1 16 -7 552.64
    1 16 7 581.04
    -1 -16 7 590.74
    1 16 7 609.04
    -1 16 -7 606.94
    1 -16 -7 584.94
    -2 -16 -7 135.29
    -2 16 7 118.69
    2 16 -7 109.39
    2 -16 7 125.99
    -2 16 7 146.79
    -2 16 -7 124.79
    2 16 7 104.89
    2 16 7 129.89
    -2 16 -7 140.99
    -2 -16 7 140.79
    2 -16 -7 106.59
    3 16 -7 28.9
    -3 -16 -7 46.4
    -3 16 7 23.5
    -3 16 7 36.6
    -3 -16 7 32.7
    -3 16 -7 46.7
    3 16 7 35.7
    3 -16 -7 46.7
    -3 16 -7 31.6
    3 16 7 43.3
    -4 16 7 37.7
    -4 16 7 43.9
    -4 -16 -7 35.8
    4 16 7 44.9
    -4 -16 7 38.8
    -4 16 -7 35.5
    4 16 7 48.4
    -4 16 -7 33.7
    -5 16 7 228.58
    -5 16 7 216.08
    -5 -16 -7 212.38
    -5 16 -7 219.38
    -5 -16 7 214.48
    5 16 7 217.68
    -5 16 -7 216.18
    -6 16 7 147.29
    -6 -16 -7 154.48
    6 16 7 130.99
    -6 16 -7 170.38
    -6 -16 7 123.19
    -7 16 7 -2.1
    -7 16 7 0
    7 16 7 -1.7
    -7 16 -7 3.1
    -7 -16 7 -4.8
    0 -17 -7 5.7
    0 -17 7 3.8
    0 17 7 -0.7
    -1 17 7 145.69
    -1 -17 -7 125.99
    1 -17 7 136.39
    1 17 7 143.99
    1 -17 -7 132.49
    -1 -17 7 129.29
    -2 17 7 12.2
    -2 -17 -7 4.7
    2 -17 7 9
    -2 -17 7 5.7
    2 17 7 2.2
    2 -17 -7 6
    -2 17 -7 -4.4
    -3 -17 -7 88.49
    3 -17 7 62.99
    -3 17 7 93.09
    -3 17 -7 106.59
    -3 -17 7 92.59
    -3 17 -7 84.39
    3 17 7 77.19
    3 -17 -7 75.19
    -4 17 7 11.2
    -4 -17 -7 7.4
    -4 17 -7 -1.1
    -4 17 -7 3.8
    4 17 7 5.9
    -4 -17 7 4.6
    -5 17 7 160.88
    -5 17 -7 168.58
    5 17 7 158.98
    -5 -17 7 175.88
    0 0 8 272.17
    0 0 8 260.77
    0 0 -8 265.17
    0 0 -8 279.57
    0 0 8 255.47
    1 0 -8 6398.76
    1 0 8 6592.14
    -1 0 8 6678.83
    -1 0 8 6662.63
    1 0 -8 6734.53
    1 0 8 6485.65
    -1 0 -8 6414.16
    1 0 -8 6377.96
    -1 0 8 6146.49
    1 0 8 6469.35
    2 0 8 73.19
    -2 0 8 72.29
    2 0 -8 70.69
    2 0 8 82.19
    -2 0 -8 72.29
    -2 0 8 67.49
    2 0 8 61.89
    -2 0 8 75.79
    2 0 -8 77.19
    3 0 -8 22.8
    3 0 -8 15.5
    3 0 8 16.3
    -3 0 8 17.1
    -3 0 8 18.3
    3 0 8 18
    3 0 8 14.9
    -3 0 -8 15.2
    -3 0 8 15.4
    4 0 -8 270.97
    -4 0 8 263.37
    4 0 -8 252.97
    4 0 -8 271.07
    4 0 8 257.57
    4 0 8 266.77
    -4 0 8 232.68
    -4 0 8 249.38
    -4 0 -8 268.77
    4 0 8 261.47
    -5 0 8 1422.56
    -5 0 8 1535.75
    5 0 -8 1554.14
    5 0 8 1463.05
    -5 0 8 1532.25
    -5 0 -8 1499.25
    5 0 -8 1567.94
    -6 0 8 9.3
    -6 0 8 8.8
    6 0 -8 8.8
    6 0 8 10.3
    6 0 -8 10.5
    -6 0 -8 13.1
    7 0 -8 301.87
    -7 0 8 286.17
    -7 0 8 297.57
    7 0 -8 316.77
    7 0 8 301.17
    -7 0 -8 281.87
    8 0 -8 29.6
    -8 0 8 30.4
    -8 0 8 29.7
    -8 0 -8 30.4
    -9 0 -8 1033.2
    9 0 -8 1002.4
    -9 0 8 1000.4
    10 0 -8 289.77
    -10 0 8 276.17
    -10 0 -8 287.97
    -11 0 -8 1329.17
    11 0 -8 1301.07
    -11 0 8 1235.48
    -12 0 -8 181.08
    12 0 -8 166.28
    13 0 -8 334.77
    -13 0 -8 355.36
    14 0 -8 54.59
    -14 0 -8 49.9
    -15 0 -8 1699.83
    15 0 -8 1731.23
    16 0 8 140.29
    16 0 -8 101.09
    0 1 8 1.8
    0 1 -8 0.1
    0 -1 8 -1.4
    0 -1 8 1.4
    0 -1 -8 0.8
    0 1 8 3
    0 1 -8 1.9
    0 1 8 0
    0 -1 -8 0.6
    0 -1 8 -0.1
    1 1 -8 386.46
    1 -1 8 365.46
    -1 1 8 402.46
    1 -1 8 346.97
    -1 -1 -8 365.96
    1 1 -8 386.86
    -1 1 8 363.36
    1 1 -8 360.86
    1 -1 8 372.86
    -1 -1 -8 376.96
    -1 1 8 388.06
    1 1 8 373.76
    1 1 8 365.76
    -1 1 -8 372.36
    1 -1 -8 364.36
    -1 -1 8 382.36
    1 -1 -8 369.26
    1 1 8 368.96
    -1 -1 8 360.16
    -1 1 -8 394.36
    -1 -1 8 367.36
    -2 1 8 259.87
    2 1 -8 260.47
    -2 -1 -8 264.77
    2 -1 8 269.57
    -2 1 8 276.17
    2 1 -8 265.17
    -2 1 8 274.97
    2 -1 8 290.07
    -2 -1 8 256.67
    -2 1 -8 283.27
    2 -1 -8 269.77
    -2 -1 8 280.17
    2 1 8 264.27
    2 1 8 273.17
    2 1 8 279.07
    -2 -1 8 284.97
    -2 1 -8 276.27
    -3 1 8 92.69
    3 -1 8 90.49
    3 -1 8 87.59
    -3 1 8 102.19
    -3 -1 -8 86.39
    -3 1 8 91.39
    3 1 -8 91.29
    3 1 -8 80.79
    -3 -1 8 83.29
    3 1 8 88.49
    3 -1 -8 83.99
    -3 -1 8 84.99
    3 1 8 104.09
    3 -1 -8 94.89
    -3 1 -8 85.49
    -3 -1 8 85.59
    3 1 8 101.89
    -3 -1 8 109.09
    -4 -1 -8 8.8
    4 1 -8 6.8
    4 1 -8 4.3
    4 -1 8 8.1
    -4 1 8 7.6
    -4 1 8 11.5
    -4 1 8 6
    4 1 8 7.5
    4 -1 -8 5.8
    -4 -1 8 6.8
    4 1 8 11.8
    4 -1 -8 7.2
    4 1 8 5.5
    -4 1 -8 9.4
    -4 -1 8 5
    -4 -1 8 5.8
    -5 1 8 3502.55
    5 -1 8 3453.05
    -5 -1 -8 3541.35
    -5 1 8 3543.45
    5 1 -8 3564.74
    5 1 -8 3570.84
    -5 1 8 3253.37
    5 -1 -8 3626.34
    5 1 8 3472.45
    -5 -1 8 3254.17
    -5 1 -8 3495.05
    -5 -1 8 3443.46
    5 1 8 3425.16
    5 1 8 3541.85
    -5 -1 8 3426.86
    6 1 -8 417.06
    6 -1 8 386.46
    -6 -1 -8 425.16
    -6 1 8 400.86
    6 1 -8 405.76
    -6 1 8 390.96
    -6 1 8 370.06
    -6 -1 8 394.46
    -6 -1 8 397.06
    6 -1 -8 420.36
    6 1 8 431.46
    6 1 8 393.06
    -6 1 -8 411.66
    6 1 8 402.76
    7 -1 8 253.27
    7 1 -8 258.67
    -7 1 8 255.87
    -7 -1 -8 255.97
    7 1 -8 240.18
    -7 1 8 255.37
    -7 1 -8 263.97
    -7 -1 8 256.57
    -7 -1 8 269.37
    7 -1 -8 261.97
    7 1 8 247.88
    7 1 8 259.97
    8 1 -8 33.8
    8 1 -8 32.9
    -8 1 8 26.7
    -8 -1 -8 27.3
    -8 1 8 35.9
    -8 1 -8 24.7
    -8 -1 8 27.9
    -8 -1 8 23.1
    8 1 8 31.9
    8 -1 -8 27.6
    -9 1 8 1411.56
    9 1 -8 1449.55
    9 1 -8 1472.75
    9 -1 -8 1459.85
    -9 1 -8 1498.95
    -9 -1 8 1467.45
    9 1 8 1455.25
    -10 -1 -8 81.59
    -10 1 8 82.29
    10 1 -8 77.69
    10 1 -8 73.99
    -10 -1 8 81.39
    -10 1 -8 67.59
    10 -1 -8 74.99
    10 1 8 64.69
    -11 -1 -8 248.68
    11 1 -8 235.38
    -11 -1 8 221.68
    11 1 8 233.48
    -11 1 -8 221.68
    11 -1 -8 233.68
    12 1 -8 96.59
    -12 -1 -8 103.49
    12 -1 -8 86.79
    12 1 8 80.79
    -12 1 -8 99.69
    -13 -1 -8 27.9
    13 1 -8 27.1
    13 1 8 24.4
    13 -1 -8 20.3
    -13 1 -8 17.2
    14 1 -8 80.09
    -14 -1 -8 66.79
    -14 1 -8 76.49
    14 1 8 68.39
    14 -1 -8 67.49
    -15 -1 -8 14
    15 1 -8 9.1
    15 1 8 15.3
    -15 1 -8 2.1
    15 -1 -8 8.2
    16 1 -8 60.49
    16 1 8 48.5
    16 -1 -8 36.4
    0 2 -8 7.3
    0 -2 -8 2.7
    0 -2 8 2.9
    0 2 8 0.5
    0 2 -8 6.8
    0 -2 8 4.9
    0 -2 8 2.6
    0 2 8 3.4
    0 2 8 4.8
    -1 2 8 10.9
    -1 2 8 12.2
    1 -2 8 16.8
    -1 2 8 10.6
    1 2 -8 14.7
    -1 -2 -8 9.8
    1 -2 8 10.8
    -1 -2 -8 9.6
    1 -2 -8 10.9
    -1 -2 8 13.2
    -1 -2 8 16.9
    1 2 8 10.8
    1 -2 -8 13.5
    1 2 8 7
    -1 -2 8 12.4
    1 2 8 8.8
    -1 2 -8 13.1
    -1 2 -8 16.1
    2 2 -8 9.4
    -2 -2 -8 10.6
    -2 2 8 8.7
    2 -2 8 10.7
    -2 2 8 12.8
    2 -2 8 12.2
    -2 -2 -8 8.3
    -2 2 8 8.4
    2 2 -8 13.7
    2 -2 -8 5.9
    2 -2 -8 11.8
    -2 -2 8 8.9
    -2 -2 8 8.7
    2 2 8 11
    -2 2 -8 10.7
    2 2 8 4.9
    -2 -2 8 10.4
    2 2 8 14
    -2 2 -8 6.3
    3 2 -8 1611.34
    -3 -2 -8 1643.74
    3 2 -8 1690.43
    -3 2 8 1620.34
    3 -2 8 1680.13
    -3 2 8 1747.33
    -3 2 8 1613.34
    3 2 8 1679.23
    -3 -2 8 1666.83
    3 2 8 1704.93
    3 -2 -8 1718.63
    -3 -2 8 1725.53
    3 2 8 1710.43
    -3 2 -8 1706.13
    -3 2 -8 1722.03
    3 -2 -8 1648.24
    -3 -2 8 1608.64
    -4 -2 -8 684.43
    4 2 -8 657.43
    4 -2 8 687.93
    -4 2 8 652.33
    -4 2 8 702.33
    -4 2 8 654.23
    -4 -2 8 629.74
    4 -2 -8 632.14
    -4 2 -8 688.03
    -4 -2 8 713.03
    -4 -2 8 663.93
    4 2 8 663.53
    4 2 8 677.13
    4 -2 -8 674.93
    -4 2 -8 675.23
    4 2 8 685.33
    5 2 -8 27.4
    -5 -2 -8 26.2
    -5 2 8 26
    -5 2 8 22.4
    -5 2 8 25.5
    5 -2 8 25.4
    5 2 8 31.9
    -5 2 -8 28.4
    5 2 8 27.4
    -5 2 -8 28.2
    -5 -2 8 25.9
    -5 -2 8 28.1
    5 2 8 23.4
    -5 -2 8 27.1
    5 -2 -8 30.9
    6 2 -8 33.5
    -6 -2 -8 50.19
    -6 2 8 34.5
    6 -2 8 33
    -6 2 8 36.7
    -6 2 8 38.4
    6 2 -8 34.6
    -6 -2 8 40.7
    6 2 8 48.9
    -6 2 -8 34.7
    -6 -2 8 42.3
    -6 -2 8 29.7
    6 -2 -8 41.4
    6 2 8 38.3
    7 2 -8 3523.55
    -7 2 8 3468.45
    7 2 -8 3474.35
    -7 2 8 3349.17
    7 -2 8 3359.46
    -7 2 8 3325.87
    -7 -2 -8 3387.76
    -7 -2 8 3516.05
    7 2 8 3441.96
    7 2 8 3409.06
    -7 -2 8 3499.85
    7 -2 -8 3539.95
    -7 2 -8 3541.15
    8 2 -8 390.26
    8 2 -8 397.46
    -8 2 8 392.36
    -8 -2 -8 410.36
    8 2 8 398.56
    -8 2 -8 397.16
    8 -2 -8 380.36
    -8 -2 8 418.16
    -9 -2 -8 744.83
    9 2 -8 755.92
    -9 2 8 740.33
    9 2 -8 778.22
    9 -2 -8 757.12
    -9 -2 8 763.62
    9 2 8 777.62
    -9 2 -8 785.32
    -10 2 8 33.6
    10 2 -8 24.7
    -10 -2 -8 33.2
    10 2 -8 21.8
    -10 2 -8 23.3
    10 2 8 25.4
    10 -2 -8 24.6
    -10 -2 8 29
    11 2 -8 375.46
    -11 -2 -8 377.36
    -11 2 -8 391.46
    11 -2 -8 361.26
    -11 -2 8 367.56
    11 2 8 373.66
    -12 -2 -8 239.08
    12 2 -8 205.18
    12 2 8 209.98
    -12 2 -8 201.08
    12 -2 -8 223.28
    13 2 -8 90.19
    -13 -2 -8 82.89
    13 -2 -8 81.39
    -13 2 -8 105.09
    13 2 8 70.69
    14 2 -8 28.1
    -14 -2 -8 28.7
    14 -2 -8 33.7
    14 2 8 46.2
    -14 2 -8 37.2
    15 2 -8 12.7
    -15 -2 -8 3.6
    15 -2 -8 5.7
    15 2 8 15.4
    -15 2 -8 6.8
    16 2 -8 3.3
    16 -2 -8 -1.7
    16 2 8 1.4
    0 3 -8 -3.4
    0 3 8 3.8
    0 -3 8 -1.6
    0 -3 -8 -2
    0 3 8 -1.8
    0 3 8 0.7
    0 -3 8 -4.5
    0 3 -8 -3.2
    0 -3 -8 -2.6
    -1 3 8 2428.16
    -1 3 8 2364.56
    1 -3 8 2438.16
    -1 3 8 2353.76
    1 3 -8 2415.56
    -1 -3 -8 2295.47
    1 -3 8 2409.56
    -1 -3 -8 2411.06
    -1 3 -8 2401.36
    1 -3 -8 2381.46
    -1 -3 8 2425.46
    1 -3 -8 2278.27
    1 3 8 2449.35
    1 -3 -8 2424.36
    1 3 8 2364.66
    -1 3 -8 2445.06
    1 -3 -8 2358.76
    -1 -3 8 2405.76
    -2 3 8 807.62
    -2 -3 -8 784.82
    -2 3 8 790.12
    2 -3 8 763.22
    -2 -3 -8 796.82
    2 3 -8 825.32
    -2 3 8 802.52
    2 -3 -8 798.82
    2 3 8 799.42
    2 3 8 784.72
    -2 3 -8 805.42
    -2 3 -8 821.02
    2 -3 -8 738.23
    -2 -3 8 783.32
    -2 -3 8 809.92
    2 -3 -8 760.22
    -2 -3 8 800.32
    2 3 8 802.52
    -3 3 8 5898.31
    3 3 -8 5988.6
    3 3 -8 5707.63
    -3 3 8 5895.91
    3 -3 8 5982.3
    -3 3 8 6052.69
    -3 -3 -8 5818.72
    3 -3 -8 5517.45
    -3 -3 8 6047.5
    3 3 8 5538.75
    3 3 8 5986.4
    -3 -3 8 6111.89
    -3 -3 8 5967.8
    3 -3 -8 5872.31
    -3 3 -8 6000.6
    3 3 8 5995.1
    -3 3 -8 5933.21
    3 -3 -8 5864.21
    3 3 8 5718.03
    -4 3 8 77.59
    -4 3 8 71.59
    4 3 -8 87.39
    -4 -3 -8 72.09
    -4 3 8 74.59
    4 -3 8 65.59
    -4 -3 8 79.79
    4 3 8 83.59
    -4 -3 8 79.89
    4 3 8 89.69
    4 -3 -8 75.69
    4 -3 -8 74.69
    -4 -3 8 85.79
    -4 3 -8 84.29
    -4 3 -8 82.09
    -5 3 8 170.78
    -5 -3 -8 168.48
    5 -3 8 178.18
    5 3 -8 163.78
    -5 3 8 173.08
    -5 3 8 164.88
    5 3 8 174.98
    5 3 8 156.88
    -5 3 -8 171.38
    -5 -3 8 157.88
    5 -3 -8 173.18
    -5 -3 8 169.58
    -5 -3 8 173.58
    -5 3 -8 163.48
    -6 -3 -8 352.56
    -6 3 8 356.56
    -6 3 8 371.86
    6 -3 8 360.36
    -6 3 8 376.06
    6 3 -8 396.46
    6 3 8 382.46
    -6 3 -8 393.96
    -6 -3 8 399.36
    -6 -3 8 369.66
    -6 -3 8 373.46
    6 3 8 391.96
    -6 3 -8 384.76
    6 -3 -8 364.66
    7 3 -8 72.79
    -7 3 8 76.69
    -7 -3 -8 73.69
    7 3 -8 71.99
    -7 3 8 77.29
    -7 3 8 68.29
    -7 -3 8 72.89
    -7 3 -8 71.49
    7 -3 -8 77.69
    -7 -3 8 72.59
    7 3 8 94.89
    7 3 8 72.69
    -8 3 8 10.2
    -8 3 8 14.4
    -8 -3 -8 8.4
    8 3 -8 12.9
    8 3 -8 14.2
    8 -3 -8 17.4
    -8 3 -8 16
    -8 -3 8 15.5
    8 3 8 17.3
    9 3 -8 24.3
    9 3 -8 18.7
    -9 -3 -8 27.6
    -9 3 8 20.2
    -9 3 -8 21.9
    9 -3 -8 21.1
    9 3 8 21
    -9 -3 8 17.4
    -10 3 8 43.5
    -10 -3 -8 33.3
    10 3 -8 47.9
    10 3 -8 41.1
    10 3 8 47.4
    10 -3 -8 34.4
    -10 3 -8 32.3
    -10 -3 8 45.4
    11 3 -8 1021.6
    11 3 -8 976.3
    -11 -3 -8 1097.89
    11 -3 -8 1020
    11 3 8 1023.8
    -11 3 -8 1023.9
    -11 -3 8 955.3
    12 3 -8 153.98
    -12 -3 -8 170.68
    12 -3 -8 146.49
    12 3 8 171.68
    -12 3 -8 171.98
    -13 -3 -8 2656.23
    13 3 -8 2608.24
    13 3 8 2539.05
    13 -3 -8 2559.34
    -13 3 -8 2608.74
    -14 -3 -8 157.28
    14 3 -8 133.69
    14 3 8 151.98
    14 -3 -8 135.59
    -14 3 -8 152.58
    -15 -3 -8 27.7
    15 3 -8 23
    -15 3 -8 24.9
    15 3 8 27.4
    15 -3 -8 36.8
    0 4 -8 349.77
    0 -4 -8 340.57
    0 4 8 344.27
    0 -4 8 354.76
    0 -4 -8 359.76
    0 -4 -8 330.47
    0 4 8 363.46
    0 4 -8 354.26
    0 -4 -8 346.67
    -1 -4 -8 113.69
    -1 -4 -8 110.29
    -1 4 8 107.19
    -1 4 8 115.39
    1 4 -8 119.29
    1 -4 8 123.79
    -1 -4 -8 107.09
    -1 -4 -8 112.29
    1 -4 -8 95.59
    1 -4 -8 102.79
    1 -4 -8 109.89
    -1 -4 8 113.09
    1 4 8 115.69
    -1 4 -8 121.69
    1 4 8 104.69
    -1 4 -8 113.89
    -2 -4 -8 53.29
    -2 4 8 47.5
    -2 -4 -8 54.79
    2 -4 8 52.59
    -2 4 8 52.89
    2 4 -8 49.3
    -2 4 -8 55.79
    2 -4 -8 54.09
    2 4 8 55.89
    -2 -4 8 48.9
    2 4 8 54.09
    -2 4 -8 52.49
    2 -4 -8 54.59
    2 -4 -8 54.69
    -3 4 8 1367.86
    -3 4 8 1315.17
    3 4 -8 1411.96
    -3 -4 -8 1304.37
    3 -4 8 1343.37
    -3 -4 -8 1325.87
    3 4 8 1379.76
    3 4 8 1224.48
    3 4 8 1341.17
    -3 -4 8 1354.56
    -3 4 -8 1321.77
    3 -4 -8 1374.76
    -3 -4 8 1365.66
    3 -4 -8 1331.37
    -3 4 -8 1349.16
    3 -4 -8 1281.27
    4 4 -8 784.72
    4 -4 8 787.42
    -4 -4 -8 748.73
    -4 4 8 755.72
    -4 4 8 729.73
    4 -4 -8 750.62
    -4 4 -8 750.92
    -4 4 -8 757.12
    -4 -4 8 767.82
    4 4 8 765.32
    4 4 8 752.22
    -4 -4 8 760.12
    4 -4 -8 723.53
    -5 4 8 99.89
    5 4 -8 117.49
    -5 -4 -8 103.79
    5 -4 8 109.09
    -5 4 8 111.09
    -5 -4 8 117.19
    -5 -4 8 117.79
    -5 4 -8 109.49
    5 -4 -8 110.99
    5 4 8 100.69
    -5 -4 8 109.19
    5 4 8 97.09
    -5 4 -8 120.09
    5 -4 -8 102.39
    -6 4 8 3.4
    -6 4 8 2.2
    6 -4 8 0.6
    6 4 -8 0.3
    -6 -4 -8 -0.7
    6 4 8 3.4
    6 -4 -8 0.9
    -6 -4 8 -0.2
    6 4 8 2.8
    -6 4 -8 -2.2
    -6 -4 8 -0.9
    -6 -4 8 -0.9
    -6 4 -8 0.2
    -7 4 8 1337.47
    -7 -4 -8 1394.66
    7 4 -8 1343.37
    -7 4 8 1346.87
    -7 4 -8 1261.87
    7 -4 -8 1379.16
    -7 4 -8 1362.16
    -7 -4 8 1320.47
    7 4 8 1339.97
    -7 -4 8 1351.16
    7 4 8 1380.26
    -7 -4 8 1291.37
    -8 4 8 118.89
    -8 4 8 123.69
    -8 -4 -8 139.29
    8 4 -8 143.89
    8 4 -8 134.29
    8 4 8 120.99
    -8 4 -8 136.79
    8 4 8 136.59
    8 -4 -8 137.89
    -8 -4 8 114.69
    -9 -4 -8 226.28
    -9 4 8 233.98
    9 4 -8 248.18
    9 4 -8 241.08
    -9 4 -8 196.08
    9 -4 -8 250.37
    -9 -4 8 232.48
    9 4 8 266.57
    10 4 -8 21.3
    -10 -4 -8 29.7
    -10 4 8 26.8
    10 4 -8 19.4
    -10 -4 8 20.6
    10 4 8 29.6
    -10 4 -8 20.5
    10 -4 -8 27.7
    11 4 -8 303.17
    -11 -4 -8 307.37
    11 4 -8 276.57
    -11 4 -8 305.67
    11 -4 -8 311.17
    11 4 8 296.17
    -11 -4 8 288.07
    -12 -4 -8 142.89
    12 4 -8 160.48
    12 4 8 149.99
    12 -4 -8 165.18
    -12 4 -8 139.89
    13 4 -8 54.19
    -13 -4 -8 44.7
    -13 4 -8 58.89
    13 -4 -8 65.39
    13 4 8 72.49
    14 4 -8 32.7
    -14 -4 -8 41.1
    14 4 8 36.1
    -14 4 -8 44.6
    14 -4 -8 35.3
    -15 -4 -8 140.19
    15 4 -8 155.98
    15 -4 -8 142.89
    15 4 8 119.39
    -15 4 -8 156.58
    0 -5 -8 -2
    0 -5 -8 0.5
    0 -5 -8 0.1
    0 5 8 1.2
    0 5 -8 -0.1
    0 5 8 -0.9
    0 -5 -8 1.1
    -1 -5 -8 45.3
    -1 5 8 53.29
    1 5 -8 47.5
    -1 -5 -8 43.8
    -1 5 8 41.9
    -1 -5 -8 45.3
    1 -5 -8 47.4
    -1 5 -8 51.29
    -1 5 -8 46.3
    1 -5 -8 50.79
    1 5 8 49.99
    1 5 8 57.09
    1 -5 -8 48.9
    -1 -5 8 54.79
    -2 -5 -8 371.36
    -2 5 8 400.66
    2 5 -8 405.56
    -2 -5 -8 393.26
    -2 5 8 384.86
    -2 -5 -8 391.46
    2 -5 -8 379.16
    2 5 8 407.16
    -2 5 -8 403.86
    2 -5 -8 382.26
    -2 5 -8 388.16
    -2 -5 8 413.76
    -2 -5 8 404.16
    2 5 8 417.36
    2 -5 -8 401.76
    -3 -5 -8 611.24
    -3 -5 -8 595.44
    -3 5 8 599.54
    -3 -5 -8 676.83
    3 5 -8 647.14
    -3 5 8 638.84
    3 -5 -8 629.04
    3 5 8 655.43
    -3 5 -8 653.33
    -3 -5 8 639.64
    3 5 8 665.73
    -3 -5 8 647.54
    -3 5 -8 631.14
    3 -5 -8 665.83
    3 -5 -8 593.34
    -4 -5 -8 99.59
    -4 5 8 105.09
    -4 5 8 103.39
    4 5 -8 114.79
    -4 -5 -8 115.19
    -4 -5 8 108.59
    -4 -5 8 111.19
    -4 5 -8 118.29
    4 -5 -8 105.99
    4 -5 -8 99.49
    4 5 8 114.49
    4 5 8 122.39
    -4 5 -8 115.89
    5 -5 8 3669.53
    -5 5 8 3696.93
    -5 -5 -8 3664.93
    -5 5 8 3516.65
    5 5 -8 3733.53
    5 5 8 3663.13
    -5 5 -8 3658.13
    -5 -5 8 3591.54
    5 5 8 3626.04
    -5 -5 8 3576.44
    -5 5 -8 3711.83
    5 -5 -8 3638.54
    5 -5 -8 3576.84
    -6 5 8 291.17
    -6 -5 -8 310.87
    6 5 -8 288.47
    -6 5 8 291.07
    6 -5 8 302.07
    -6 5 -8 294.87
    -6 -5 8 292.57
    -6 -5 8 300.77
    -6 5 -8 318.37
    6 5 8 302.17
    6 5 8 321.17
    6 -5 -8 305.17
    -7 5 8 480.45
    -7 5 8 475.55
    -7 -5 -8 518.75
    7 5 -8 484.15
    7 5 8 490.95
    -7 -5 8 462.55
    -7 5 -8 460.35
    7 5 8 507.85
    -7 5 -8 478.95
    7 -5 -8 508.55
    -8 5 8 20.6
    -8 -5 -8 20.5
    -8 5 8 14.6
    8 5 -8 14.6
    8 5 8 19.8
    8 5 8 24.2
    -8 5 -8 18
    8 -5 -8 20.3
    -8 -5 8 11.7
    -9 -5 -8 991.6
    -9 5 8 1042.2
    -9 5 8 1037.7
    9 5 -8 978.4
    -9 -5 8 1048.8
    9 5 8 1052.79
    9 -5 -8 1041
    -9 5 -8 1012.5
    -10 5 8 178.68
    10 5 -8 210.28
    10 5 -8 189.38
    -10 -5 -8 195.48
    -10 5 -8 180.68
    10 5 8 192.08
    -10 -5 8 198.48
    10 -5 -8 185.38
    -11 -5 -8 1093.19
    11 5 -8 1118.39
    11 5 -8 1078.49
    11 5 8 1126.39
    -11 5 -8 1063.29
    11 -5 -8 1055.79
    -11 -5 8 1062.89
    12 5 -8 9.2
    -12 -5 -8 7.8
    12 5 8 11.4
    -12 5 -8 5.5
    12 -5 -8 1.3
    -13 -5 -8 5.7
    13 5 -8 4
    -13 5 -8 7
    13 5 8 4.5
    13 -5 -8 5.8
    14 5 -8 26.8
    -14 -5 -8 25.5
    14 5 8 36.8
    14 -5 -8 26.3
    -14 5 -8 25.2
    15 5 -8 23.9
    15 -5 -8 42.3
    15 5 8 40.3
    0 6 8 1080.59
    0 -6 -8 1095.89
    0 -6 -8 1054.29
    0 6 8 1111.09
    0 6 -8 1100.69
    0 6 -8 1047.1
    1 6 -8 4242.48
    -1 -6 -8 3974.5
    -1 6 8 4142.09
    -1 6 8 4331.97
    -1 -6 -8 4188.08
    1 6 -8 3866.01
    1 6 8 4159.08
    -1 6 -8 4153.48
    1 6 8 4184.98
    1 -6 -8 3803.82
    -1 6 -8 4172.18
    1 -6 -8 4205.18
    -1 -6 8 4144.79
    2 6 -8 235.08
    -2 6 8 236.68
    -2 -6 -8 229.08
    -2 6 8 215.68
    -2 -6 -8 250.57
    2 6 8 244.08
    2 -6 -8 234.18
    2 6 8 249.28
    -2 6 -8 206.78
    -2 6 -8 238.38
    -2 6 -8 226.78
    -2 -6 8 235.68
    2 -6 -8 230.68
    -2 -6 8 229.98
    -3 6 8 216.28
    3 6 -8 248.68
    -3 -6 -8 225.38
    -3 6 8 244.68
    -3 -6 -8 228.38
    -3 6 -8 233.58
    3 6 8 231.78
    -3 6 -8 231.38
    3 -6 -8 232.58
    -3 -6 8 248.08
    3 6 8 233.28
    3 -6 -8 235.58
    -3 -6 8 229.78
    -3 6 -8 226.38
    4 6 -8 265.17
    -4 -6 -8 277.17
    -4 6 8 271.27
    -4 6 8 277.27
    4 6 8 278.87
    4 -6 -8 291.67
    -4 -6 8 285.17
    -4 6 -8 274.47
    -4 -6 8 283.87
    -4 6 -8 296.17
    4 6 8 278.67
    4 -6 -8 278.47
    -4 6 -8 265.87
    -5 6 8 842.12
    5 6 -8 831.52
    -5 -6 -8 868.41
    -5 6 8 811.62
    -5 6 -8 839.12
    5 -6 -8 803.42
    5 6 8 872.31
    -5 -6 8 821.92
    -5 -6 8 843.82
    5 -6 -8 846.32
    5 6 8 828.02
    -5 6 -8 848.12
    -6 6 8 1.5
    -6 6 8 -3.2
    -6 -6 -8 1.2
    6 6 -8 -2.3
    6 -6 -8 -1.9
    -6 -6 8 1.7
    -6 -6 8 4.7
    6 6 8 2.3
    6 6 8 -1.1
    -6 6 -8 -0.3
    -6 6 -8 1.7
    -7 6 8 331.77
    -7 -6 -8 316.77
    -7 6 8 320.27
    7 6 -8 341.57
    -7 6 -8 348.27
    7 -6 -8 307.77
    -7 -6 8 310.77
    7 6 8 319.07
    7 6 8 340.37
    -8 6 8 8.6
    8 6 -8 8.2
    -8 -6 -8 13.1
    -8 6 8 14.7
    -8 6 -8 9.5
    8 -6 -8 9.2
    8 6 8 8.4
    8 6 8 3.7
    -9 -6 -8 719.93
    -9 6 8 695.73
    9 6 -8 694.63
    -9 6 8 669.93
    9 6 8 705.13
    9 -6 -8 718.23
    -9 6 -8 702.33
    10 6 -8 231.88
    -10 6 8 238.58
    -10 6 8 219.58
    -10 -6 -8 253.17
    10 -6 -8 219.98
    -10 -6 8 222.38
    10 6 8 216.78
    -10 6 -8 249.28
    11 6 -8 754.02
    -11 -6 -8 782.32
    11 -6 -8 781.02
    11 6 8 748.73
    -11 6 -8 758.22
    -11 -6 8 705.13
    -12 -6 -8 86.59
    -12 6 -8 83.79
    12 6 8 106.29
    12 -6 -8 93.09
    13 6 -8 135.19
    -13 -6 -8 119.49
    -13 6 -8 127.69
    13 6 8 127.39
    13 -6 -8 132.19
    14 6 -8 25.2
    -14 -6 -8 33.6
    -14 6 -8 15.2
    14 -6 -8 31.7
    14 6 8 9.1
    15 6 -8 1271.87
    15 -6 -8 1227.28
    15 6 8 1225.98
    0 -7 -8 0
    0 7 8 4.2
    0 7 -8 0.4
    0 7 8 -0.7
    0 -7 -8 0.5
    0 7 -8 -1
    -1 7 8 689.33
    -1 7 8 664.43
    1 7 -8 640.04
    1 7 -8 656.13
    -1 -7 -8 648.64
    -1 -7 -8 678.83
    1 -7 -8 615.84
    1 -7 -8 682.13
    1 7 8 678.53
    -1 7 -8 706.73
    1 7 8 685.33
    2 7 -8 248.88
    -2 -7 -8 242.58
    -2 7 8 290.47
    -2 7 8 275.17
    2 7 -8 239.38
    -2 -7 -8 248.28
    -2 -7 8 282.17
    -2 -7 8 256.37
    2 7 8 240.58
    2 -7 -8 254.57
    2 7 8 271.47
    -2 7 -8 245.98
    -2 7 -8 273.07
    -2 7 -8 250.67
    2 -7 -8 254.07
    3 7 -8 210.38
    -3 7 8 213.68
    -3 7 8 220.38
    -3 -7 -8 213.38
    -3 -7 8 235.88
    -3 7 -8 228.78
    3 -7 -8 217.38
    -3 7 -8 221.58
    3 7 8 223.58
    -3 -7 8 224.78
    3 7 8 224.68
    -3 7 -8 226.58
    4 7 -8 305.97
    -4 7 8 311.57
    -4 7 8 304.97
    -4 -7 -8 330.57
    -4 7 -8 339.17
    4 -7 -8 327.37
    4 7 8 313.27
    -4 7 -8 311.47
    -4 -7 8 340.87
    4 -7 -8 315.07
    -4 7 -8 308.57
    -4 -7 8 302.97
    4 7 8 326.47
    -5 -7 -8 260.77
    5 7 -8 243.38
    -5 7 8 260.87
    -5 7 8 255.77
    5 7 8 287.77
    -5 7 -8 264.07
    -5 7 -8 248.08
    5 -7 -8 272.07
    5 -7 -8 262.57
    -5 7 -8 277.77
    5 7 8 251.97
    -5 -7 8 265.07
    -6 7 8 123.49
    -6 7 8 121.19
    -6 -7 -8 114.89
    6 7 -8 122.89
    6 7 8 123.99
    -6 7 -8 104.29
    6 -7 -8 111.89
    6 7 8 105.39
    -6 7 -8 110.89
    -6 -7 8 103.49
    -6 7 -8 135.69
    -7 -7 -8 230.78
    7 7 -8 234.88
    -7 7 8 226.98
    -7 7 8 226.38
    7 7 8 221.68
    7 -7 -8 206.28
    7 7 8 211.08
    -7 -7 8 201.28
    -7 7 -8 234.58
    -7 7 -8 211.18
    8 7 -8 98.19
    -8 -7 -8 96.09
    -8 7 8 97.89
    -8 7 8 90.99
    8 7 8 104.29
    8 7 8 99.19
    8 -7 -8 102.39
    -8 7 -8 94.99
    -8 -7 8 87.09
    -9 7 8 564.04
    9 7 -8 594.64
    -9 7 8 559.14
    -9 -7 -8 590.34
    9 -7 -8 537.55
    -9 7 -8 568.24
    9 7 8 590.24
    10 7 -8 252.27
    -10 7 8 260.87
    -10 -7 -8 277.97
    10 -7 -8 277.77
    -10 7 -8 253.47
    10 7 8 258.47
    11 7 -8 3.4
    -11 -7 -8 2.1
    -11 7 -8 6.9
    11 7 8 4
    11 -7 -8 1.2
    -12 -7 -8 85.69
    12 -7 -8 104.99
    -12 7 -8 93.19
    12 7 8 85.99
    -13 -7 -8 300.17
    -13 7 -8 301.87
    13 7 8 282.77
    13 -7 -8 318.87
    -14 -7 -8 44.9
    14 -7 -8 27.8
    14 7 8 34.5
    -14 7 -8 40.3
    0 -8 -8 82.59
    0 8 -8 75.69
    0 8 8 70.69
    0 8 8 81.99
    0 8 -8 78.69
    0 -8 -8 80.99
    1 8 -8 506.85
    -1 -8 -8 504.25
    -1 8 8 512.65
    -1 8 8 556.04
    -1 -8 -8 539.65
    1 8 -8 489.05
    1 8 8 541.95
    1 -8 -8 499.55
    1 8 8 566.74
    1 -8 -8 525.95
    -1 8 -8 535.75
    -2 8 8 509.65
    -2 -8 -8 498.25
    2 8 -8 530.65
    -2 8 8 510.35
    -2 -8 8 521.85
    -2 8 -8 536.35
    2 -8 -8 526.05
    2 8 8 516.45
    2 8 8 525.95
    -2 8 -8 511.55
    -2 -8 8 536.45
    -3 8 8 1536.45
    -3 8 8 1504.85
    3 8 -8 1533.05
    -3 -8 -8 1591.74
    3 8 8 1496.35
    -3 -8 8 1517.05
    3 -8 -8 1520.05
    -3 -8 8 1513.75
    -3 8 -8 1562.24
    3 8 8 1524.65
    -3 8 -8 1578.94
    -3 8 -8 1545.35
    -4 8 8 333.87
    -4 -8 -8 348.87
    -4 8 8 348.37
    4 8 -8 347.77
    -4 -8 8 341.47
    -4 8 -8 342.57
    4 8 8 341.37
    -4 8 -8 343.87
    4 8 8 337.77
    -4 8 -8 344.97
    4 -8 -8 340.97
    -5 -8 -8 -0.6
    -5 8 8 1.7
    -5 8 8 0.7
    5 8 -8 1.7
    5 8 8 4.1
    -5 8 -8 2
    5 8 8 -4.6
    -5 8 -8 2.5
    5 -8 -8 3.8
    -5 -8 8 0.5
    -5 8 -8 0.9
    -6 8 8 98.39
    -6 -8 -8 112.09
    6 8 -8 123.99
    -6 8 8 113.69
    6 8 8 131.19
    -6 8 -8 131.09
    -6 8 -8 128.89
    -6 8 -8 120.69
    6 -8 -8 117.59
    -6 -8 8 117.69
    6 8 8 110.59
    -7 8 8 2963.3
    -7 8 8 2931.11
    -7 -8 -8 2882.51
    7 8 -8 3049.2
    -7 8 -8 3023.3
    -7 -8 8 2902.81
    7 -8 -8 2976.4
    -7 8 -8 2963.5
    7 8 8 2960.2
    7 8 8 3004.4
    8 8 -8 239.08
    -8 8 8 217.88
    -8 -8 -8 233.88
    -8 8 8 228.58
    8 -8 -8 233.28
    -8 8 -8 249.88
    -8 -8 8 220.88
    8 8 8 256.27
    8 8 8 241.28
    -8 8 -8 224.28
    -9 8 8 1111.19
    9 8 -8 1061.39
    -9 -8 -8 1163.88
    -9 8 8 1104.89
    -9 8 -8 1127.19
    9 -8 -8 1164.58
    9 8 8 1173.28
    -10 -8 -8 140.29
    10 8 -8 134.39
    -10 8 8 142.39
    10 8 8 139.59
    -10 8 -8 115.79
    10 -8 -8 147.69
    -11 8 8 204.78
    11 8 -8 219.88
    -11 -8 -8 219.38
    11 -8 -8 198.78
    -11 8 -8 219.18
    11 8 8 233.48
    -12 -8 -8 80.69
    -12 8 -8 73.59
    12 8 8 78.89
    12 -8 -8 58.59
    -13 -8 -8 119.19
    13 8 8 105.49
    -13 8 -8 102.39
    13 -8 -8 134.69
    14 8 8 -3.3
    14 -8 -8 6.6
    0 9 8 -1.3
    0 9 8 0.3
    0 9 -8 -0.2
    0 -9 -8 -0.2
    0 9 -8 -0.8
    0 -9 -8 0.4
    1 9 -8 795.92
    -1 -9 -8 746.73
    -1 9 8 761.42
    -1 9 8 734.33
    1 9 -8 720.63
    1 -9 -8 787.52
    1 9 8 794.22
    -1 9 -8 765.52
    2 9 -8 210.18
    -2 -9 -8 192.58
    -2 9 8 187.58
    -2 9 8 186.18
    2 9 8 195.38
    -2 -9 8 184.68
    -2 9 -8 180.98
    2 9 8 186.18
    -2 9 -8 168.08
    2 -9 -8 198.28
    3 9 -8 2678.73
    -3 9 8 2576.54
    -3 -9 -8 2607.34
    -3 9 8 2607.34
    3 -9 -8 2552.84
    3 9 8 2610.34
    -3 9 -8 2556.64
    -3 9 -8 2598.44
    -3 -9 8 2612.84
    3 9 8 2557.84
    -4 9 8 3.1
    -4 9 8 4.3
    4 9 -8 2.6
    -4 -9 -8 9.2
    4 9 8 3.8
    4 -9 -8 0.8
    -4 9 -8 4.3
    4 9 8 0.3
    -4 9 -8 2.5
    -4 9 -8 6.6
    -4 -9 8 -1
    -5 9 8 282.17
    5 9 -8 273.97
    -5 -9 -8 275.87
    -5 9 8 263.57
    -5 9 -8 267.37
    5 9 8 270.47
    -5 9 -8 297.67
    -5 9 -8 266.97
    -5 -9 8 267.57
    5 9 8 284.87
    -6 9 8 126.69
    -6 -9 -8 95.99
    6 9 -8 118.59
    -6 9 8 107.59
    -6 9 -8 102.99
    6 9 8 110.09
    6 9 8 95.79
    -6 -9 8 112.39
    -6 9 -8 94.09
    -6 9 -8 94.59
    -7 -9 -8 44.2
    -7 9 8 33.7
    7 9 -8 39
    -7 9 8 36.9
    7 9 8 35.1
    -7 9 -8 38.8
    7 9 8 44
    7 -9 -8 39.9
    -7 -9 8 29.3
    -7 9 -8 26.8
    -8 9 8 98.99
    -8 9 8 104.79
    -8 -9 -8 99.09
    8 9 -8 83.49
    8 9 8 106.19
    8 9 8 88.29
    -8 9 -8 99.59
    -8 -9 8 97.69
    8 -9 -8 102.39
    -8 9 -8 106.09
    9 9 -8 92.79
    -9 -9 -8 82.09
    -9 9 8 76.49
    -9 9 8 83.09
    -9 9 -8 84.79
    9 9 8 91.19
    -9 9 -8 83.69
    9 -9 -8 66.59
    -10 -9 -8 148.19
    -10 9 8 131.59
    10 9 -8 143.49
    10 9 8 136.19
    10 -9 -8 128.09
    -10 9 -8 141.69
    -11 9 8 443.56
    -11 -9 -8 438.76
    11 9 -8 418.16
    11 -9 -8 459.45
    11 9 8 420.36
    -11 9 -8 425.26
    -12 -9 -8 101.89
    -12 9 8 114.29
    12 9 8 116.19
    -12 9 -8 113.69
    12 -9 -8 100.59
    -13 -9 -8 1176.28
    13 -9 -8 1130.99
    -13 9 -8 1189.28
    13 9 8 1228.38
    0 10 8 93.49
    0 10 8 114.19
    0 -10 -8 94.19
    0 10 -8 86.89
    0 10 -8 84.59
    -1 -10 -8 205.48
    1 10 -8 208.18
    -1 10 8 207.08
    -1 10 8 228.68
    -1 -10 8 222.48
    1 -10 -8 206.98
    1 10 8 200.08
    -1 10 -8 225.78
    1 10 8 214.18
    -2 -10 -8 4.3
    -2 10 8 3.3
    2 10 -8 1.9
    -2 10 8 2.4
    2 10 8 -0.4
    -2 10 -8 5
    2 -10 -8 7.2
    -2 10 -8 3.7
    2 10 8 5.5
    -2 -10 8 2.9
    -3 10 8 168.68
    -3 -10 -8 176.28
    3 10 -8 155.28
    -3 10 8 169.78
    3 10 8 185.38
    -3 -10 8 162.18
    3 -10 -8 169.78
    -3 10 -8 178.78
    3 10 8 176.68
    -3 10 -8 180.88
    -4 -10 -8 384.16
    -4 10 8 410.76
    4 10 -8 362.46
    -4 10 8 392.76
    -4 10 -8 405.66
    -4 10 -8 384.26
    4 -10 -8 390.46
    -4 -10 8 402.86
    4 10 8 404.26
    4 10 8 390.06
    -4 10 -8 378.96
    -5 -10 -8 262.27
    -5 10 8 267.67
    5 10 -8 279.17
    -5 10 8 290.67
    -5 10 -8 299.77
    5 10 8 292.97
    -5 -10 8 292.17
    -5 10 -8 272.17
    -5 10 -8 276.37
    5 10 8 312.47
    -6 10 8 5.1
    6 10 -8 3.1
    -6 10 8 -0.8
    -6 -10 -8 2
    6 10 8 7.9
    -6 10 -8 4.2
    -6 10 -8 0.5
    -6 -10 8 1.1
    -6 10 -8 6.7
    6 10 8 1.2
    -7 10 8 157.98
    -7 -10 -8 158.68
    -7 10 8 164.18
    7 10 -8 132.59
    -7 10 -8 138.89
    7 10 8 160.78
    -7 10 -8 144.59
    -7 -10 8 142.29
    7 10 8 153.08
    -8 10 8 7.9
    -8 -10 -8 6.7
    8 10 -8 5.2
    -8 10 8 12.1
    8 10 8 8.1
    -8 10 -8 8.3
    8 -10 -8 9.2
    -8 -10 8 -1
    8 10 8 4
    -8 10 -8 12
    -9 10 8 2.4
    -9 10 8 1.9
    9 10 -8 0.8
    -9 -10 -8 -3.8
    -9 10 -8 0.4
    9 -10 -8 -2.5
    9 10 8 2.2
    -9 10 -8 12.1
    -10 10 8 80.69
    -10 -10 -8 104.39
    10 10 -8 106.89
    -10 10 -8 96.59
    10 10 8 104.59
    10 -10 -8 104.69
    -10 10 -8 107.09
    -11 -10 -8 329.47
    -11 10 8 314.77
    11 10 -8 332.27
    11 -10 -8 327.47
    -11 10 -8 344.17
    11 10 8 327.27
    -12 -10 -8 75.39
    -12 10 8 63.29
    12 10 8 56.19
    12 -10 -8 58.89
    -12 10 -8 69.19
    13 -10 -8 -0.5
    13 10 8 3.6
    0 11 8 -4
    0 -11 -8 -2.3
    0 11 8 1.7
    0 11 -8 4.8
    0 11 -8 -0.8
    1 11 -8 14.6
    -1 11 8 13.8
    -1 11 8 14.1
    -1 -11 -8 20.4
    -1 11 -8 10.4
    1 -11 -8 21.1
    1 11 8 14
    -1 -11 8 24.4
    1 11 8 7.7
    -1 11 -8 17.9
    -2 11 8 46
    -2 -11 -8 39.9
    2 11 -8 48.6
    -2 11 8 52.79
    -2 11 -8 42.1
    2 -11 -8 45.2
    2 11 8 48.8
    2 11 8 53.39
    -2 11 -8 40.8
    -2 -11 8 51.99
    3 11 -8 404.76
    -3 11 8 408.06
    -3 11 8 369.66
    -3 -11 -8 390.46
    3 -11 -8 388.56
    -3 11 -8 364.86
    3 11 8 381.06
    -3 -11 8 381.46
    -3 11 -8 366.66
    3 11 8 380.96
    -4 11 8 4.1
    4 11 -8 10.4
    -4 -11 -8 2.8
    -4 11 8 2.1
    -4 11 -8 12
    -4 11 -8 4.2
    4 11 8 2.3
    -4 -11 8 11.4
    4 -11 -8 6
    4 11 8 10.1
    5 11 -8 2328.67
    -5 11 8 2445.36
    -5 11 8 2256.67
    -5 -11 -8 2393.16
    5 11 8 2305.47
    -5 -11 8 2399.36
    -5 11 -8 2363.96
    -5 11 -8 2353.46
    -5 11 -8 2410.16
    5 11 8 2352.46
    -6 11 8 320.27
    -6 11 8 308.47
    -6 -11 -8 320.47
    6 11 -8 307.17
    -6 11 -8 322.57
    -6 11 -8 303.17
    6 11 8 321.87
    -6 -11 8 319.37
    -6 11 -8 313.17
    6 11 8 289.27
    -7 -11 -8 277.57
    -7 11 8 252.07
    7 11 -8 241.08
    -7 11 8 262.97
    7 11 8 274.17
    -7 11 -8 265.17
    7 11 8 282.97
    -7 11 -8 224.18
    -7 -11 8 255.57
    8 11 -8 22.9
    -8 -11 -8 30
    -8 11 8 30.1
    -8 11 8 30.3
    -8 -11 8 32.9
    -8 11 -8 34.8
    8 11 8 30.6
    8 11 8 35
    -8 11 -8 25.4
    8 -11 -8 21.8
    -9 11 8 641.74
    -9 11 8 671.63
    -9 -11 -8 648.14
    9 11 -8 627.34
    9 11 8 664.13
    -9 11 -8 679.73
    -9 11 -8 668.23
    9 -11 -8 682.03
    -10 -11 -8 82.89
    -10 11 8 86.99
    10 11 -8 68.49
    -10 11 -8 99.59
    10 11 8 90.69
    10 -11 -8 89.29
    -10 11 -8 92.59
    11 11 -8 777.62
    -11 -11 -8 796.12
    -11 11 8 771.72
    -11 11 -8 818.42
    11 -11 -8 822.82
    11 11 8 859.41
    -11 11 -8 808.12
    -12 -11 -8 5
    -12 11 8 1.2
    12 -11 -8 0.8
    12 11 8 -3.7
    0 12 8 70.79
    0 12 -8 64.89
    0 -12 -8 70.29
    0 12 8 73.09
    -1 -12 -8 1211.28
    1 12 -8 1221.78
    -1 12 8 1247.28
    -1 12 8 1218.78
    1 12 8 1260.17
    1 12 8 1217.98
    -1 -12 8 1238.98
    -1 12 -8 1206.68
    1 -12 -8 1195.08
    -1 12 -8 1184.08
    2 12 -8 -0.1
    -2 12 8 5.7
    -2 -12 -8 4.3
    -2 12 8 -2.3
    -2 12 -8 2.4
    2 12 8 4.1
    2 -12 -8 3.5
    -2 12 -8 7.5
    2 12 8 0.8
    -2 -12 8 2
    -3 12 8 92.59
    -3 12 8 100.59
    3 12 -8 107.39
    -3 -12 -8 97.39
    3 12 8 102.59
    -3 12 -8 95.49
    3 12 8 81.49
    3 -12 -8 100.79
    -3 12 -8 100.99
    -3 -12 8 106.39
    -4 -12 -8 390.16
    -4 12 8 408.36
    -4 12 8 368.36
    4 12 -8 408.16
    -4 12 -8 396.96
    4 12 8 401.36
    -4 -12 8 409.06
    -4 12 -8 434.46
    4 12 8 403.96
    -5 -12 -8 355.76
    -5 12 8 359.66
    -5 12 8 351.06
    5 12 -8 356.66
    5 12 8 341.87
    -5 -12 8 375.66
    -5 12 -8 360.06
    -5 12 -8 339.27
    5 12 8 363.26
    -6 12 8 -0.3
    6 12 -8 0.8
    -6 12 8 -3.8
    -6 -12 -8 4.2
    6 12 8 1.9
    -6 -12 8 1.4
    -6 12 -8 0.7
    6 12 8 -1.4
    -7 -12 -8 17.2
    7 12 -8 31.1
    -7 12 8 29.8
    -7 12 8 42.4
    -7 12 -8 29.2
    7 12 8 32.7
    -7 12 -8 25
    -7 -12 8 33.7
    7 12 8 19.2
    -8 12 8 0.5
    -8 -12 -8 14.7
    8 12 -8 9.6
    -8 12 8 16.3
    8 12 8 8.5
    8 12 8 11.5
    -8 12 -8 6.4
    -8 -12 8 15.8
    -8 12 -8 18.3
    9 12 -8 242.88
    -9 -12 -8 287.97
    -9 12 8 286.07
    -9 12 -8 280.67
    9 -12 -8 273.97
    9 12 8 292.77
    -9 12 -8 321.07
    10 12 -8 26.5
    -10 -12 -8 14.5
    -10 12 8 34.8
    10 12 8 23.6
    10 -12 -8 27.9
    -10 12 -8 21.9
    -10 12 -8 29.4
    -11 -12 -8 298.37
    11 12 -8 275.77
    -11 12 8 272.17
    -11 12 -8 284.87
    -11 12 -8 247.28
    11 12 8 305.07
    11 -12 -8 276.07
    0 -13 -8 0.6
    0 13 -8 0.2
    0 13 8 -1.4
    0 -13 8 -1.7
    0 13 8 -4.8
    1 13 -8 547.25
    -1 13 8 513.65
    -1 13 8 532.95
    -1 -13 -8 519.65
    1 13 8 534.35
    1 -13 -8 536.75
    -1 13 -8 513.25
    -1 13 -8 516.25
    1 13 8 514.05
    -1 -13 8 533.05
    -2 -13 -8 236.28
    -2 13 8 222.88
    -2 13 8 235.38
    2 13 -8 226.48
    -2 13 -8 235.48
    2 13 8 230.28
    2 -13 -8 235.78
    2 13 8 247.28
    -2 -13 8 236.58
    -2 13 -8 213.28
    -3 -13 -8 528.35
    -3 13 8 501.95
    3 13 -8 522.25
    -3 13 8 519.05
    -3 -13 8 531.05
    3 -13 -8 513.95
    3 13 8 523.95
    -3 13 -8 548.55
    3 13 8 519.75
    -3 13 -8 521.75
    -4 -13 -8 -2.6
    -4 13 8 7.3
    -4 13 8 13
    4 13 -8 -4.4
    -4 13 -8 0.5
    -4 -13 8 3.1
    4 13 8 7.2
    4 13 8 3
    -4 13 -8 -1.9
    -5 -13 -8 81.99
    5 13 -8 75.69
    -5 13 8 85.09
    -5 13 8 59.49
    5 13 8 93.39
    -5 13 -8 76.99
    -5 -13 8 88.39
    5 13 8 73.99
    -5 13 -8 71.79
    -6 -13 -8 89.09
    6 13 -8 88.69
    -6 13 8 69.59
    -6 13 8 95.89
    6 13 8 88.09
    -6 -13 8 105.39
    -6 13 -8 95.59
    6 13 8 90.59
    -7 -13 -8 23.2
    7 13 -8 19.9
    -7 13 8 17.2
    -7 13 8 17.7
    -7 -13 8 20.6
    7 13 8 20.7
    -7 13 -8 19.7
    7 13 8 7.7
    -8 13 8 13.3
    8 13 -8 15.5
    -8 13 8 10.1
    -8 -13 -8 7.8
    8 13 8 16
    -8 13 -8 13.5
    8 13 8 21.9
    -8 -13 8 18.5
    -8 13 -8 14
    9 13 -8 47.8
    -9 -13 -8 55.09
    -9 13 8 54.79
    9 -13 -8 66.49
    -9 13 -8 60.19
    9 13 8 52.39
    -9 13 -8 46.2
    -10 -13 -8 1.4
    10 13 -8 3.1
    -10 13 8 7.9
    10 -13 -8 -1.9
    -10 13 -8 1.9
    10 13 8 8.6
    -10 13 -8 7
    0 -14 -8 1.2
    0 14 -8 -0.9
    0 14 8 4.8
    0 14 8 9
    0 -14 8 -0.5
    -1 -14 -8 350.16
    1 14 -8 368.76
    -1 14 8 315.47
    -1 14 8 353.66
    -1 14 -8 365.06
    1 14 8 356.36
    1 -14 -8 320.67
    1 14 8 361.16
    -1 -14 8 334.87
    -2 -14 -8 31.1
    -2 14 8 21
    2 14 -8 19.7
    -2 14 8 17.3
    -2 14 -8 26.1
    -2 14 -8 30.6
    -2 -14 8 36.5
    2 14 8 17.8
    2 -14 -8 33.6
    2 14 8 21.5
    -3 14 8 694.73
    -3 -14 -8 752.42
    3 14 -8 732.63
    -3 14 8 747.83
    3 14 8 719.63
    -3 -14 8 736.33
    -3 14 -8 718.03
    -3 14 -8 702.43
    3 14 8 777.22
    3 -14 -8 728.83
    -4 -14 -8 107.49
    -4 14 8 119.19
    -4 14 8 132.29
    4 14 -8 100.29
    4 14 8 103.19
    -4 14 -8 136.29
    4 14 8 110.69
    -4 14 -8 110.69
    -4 -14 8 102.69
    -5 14 8 46.5
    -5 -14 -8 55.59
    5 14 -8 45.2
    -5 14 8 30
    5 14 8 53.59
    -5 14 -8 44.6
    5 14 8 35.2
    -5 -14 8 41.9
    -5 14 -8 42.7
    -6 14 8 -4.5
    6 14 -8 6.2
    -6 -14 -8 0.9
    -6 14 8 7.7
    6 14 8 -0.6
    -6 -14 8 -2
    -6 14 -8 -1.7
    6 14 8 -1.2
    -7 14 8 1367.66
    -7 -14 -8 1439.56
    -7 14 8 1459.05
    7 14 -8 1344.17
    -7 -14 8 1417.26
    -7 14 -8 1460.55
    7 14 8 1401.56
    7 14 8 1454.65
    -8 14 8 52.39
    -8 14 8 54.59
    -8 -14 -8 55.59
    -8 14 -8 48.5
    8 14 8 60.69
    -8 -14 8 52.49
    8 14 8 68.09
    -9 -14 -8 591.04
    -9 14 8 581.84
    -9 14 -8 580.24
    9 14 8 531.05
    9 14 8 626.54
    0 15 8 2.9
    0 -15 8 -1.4
    0 15 8 2
    0 -15 -8 3.9
    0 15 -8 -3.5
    -1 -15 -8 311.17
    -1 15 8 304.17
    -1 15 8 330.97
    1 15 -8 309.37
    1 -15 8 320.77
    1 15 8 313.67
    1 -15 -8 328.17
    1 15 8 269.57
    -1 -15 8 335.37
    -1 15 -8 271.57
    -2 -15 -8 58.49
    -2 15 8 63.19
    -2 15 8 79.19
    2 15 -8 72.99
    -2 15 -8 54.99
    -2 -15 8 50.19
    2 15 8 61.09
    -2 15 -8 70.89
    2 -15 -8 81.79
    2 15 8 65.59
    -3 15 8 259.97
    -3 15 8 266.47
    3 15 -8 281.17
    -3 -15 -8 250.57
    3 15 8 313.67
    -3 -15 8 278.87
    -3 15 -8 267.87
    -3 15 -8 238.18
    3 15 8 261.57
    4 15 -8 -0.1
    -4 -15 -8 1.3
    -4 15 8 5.5
    -4 15 8 -1.4
    4 15 8 0.3
    -4 15 -8 2.1
    -4 -15 8 -1.1
    4 15 8 1.8
    -4 15 -8 3
    5 15 -8 3.1
    -5 15 8 -1.6
    -5 15 8 0.6
    -5 -15 -8 9
    -5 15 -8 0.8
    -5 -15 8 3
    5 15 8 -3.1
    5 15 8 2.8
    -5 15 -8 6.2
    -6 15 8 3
    -6 15 8 5
    -6 -15 -8 2.4
    6 15 8 -1
    -6 15 -8 2.6
    -6 -15 8 1.6
    6 15 8 8.9
    -7 15 8 -1.4
    -7 -15 -8 2.3
    -7 15 8 -3.6
    7 15 8 -2.7
    -7 15 -8 5.6
    7 15 8 1
    -7 -15 8 0.3
    -8 15 8 0.5
    -8 15 8 3.1
    -8 15 -8 -1.9
    8 15 8 -1.5
    -8 -15 8 4
    0 -16 8 16.6
    0 16 -8 29.5
    0 16 8 26.9
    0 -16 -8 34
    0 16 8 16.5
    -1 -16 -8 422.26
    -1 16 8 396.76
    1 16 -8 434.96
    1 -16 8 384.36
    -1 16 8 371.46
    1 16 8 401.76
    -1 -16 8 414.16
    -1 16 -8 376.46
    1 -16 -8 418.56
    2 -16 8 -1.7
    -2 16 8 -1.4
    -2 -16 -8 -0.5
    -2 16 8 -2.4
    -2 16 -8 1.1
    -2 -16 8 -0.5
    2 -16 -8 0.2
    2 16 8 7.7
    -3 16 8 3.7
    -3 -16 -8 6.4
    3 16 8 10.1
    -3 -16 8 10.6
    -3 16 -8 3.9
    -3 16 -8 4.9
    -4 16 8 18.4
    -4 -16 -8 8.1
    4 16 8 15.5
    -4 16 -8 12
    -4 -16 8 15.4
    -4 16 -8 7.8
    -5 16 8 150.18
    -5 -16 -8 126.09
    5 16 8 167.48
    -5 16 -8 161.18
    -5 -16 8 147.19
    -6 -16 -8 12.6
    -6 16 8 4.2
    -6 -16 8 11.4
    6 16 8 7.3
    -6 16 -8 6.8
    0 -17 8 -5.6
    0 -17 -8 -1.8
    0 17 8 2.5
    -1 -17 -8 -0.3
    1 -17 8 0
    -1 17 8 0.6
    1 -17 -8 5.5
    1 17 8 -4.9
    -1 -17 8 8
    -2 -17 -8 8.6
    2 -17 8 3.9
    -2 17 8 14.3
    2 17 8 13
    -2 -17 8 6.7
    -3 17 8 276.47
    -3 -17 -8 259.37
    -3 -17 8 253.17
    3 17 8 288.07
    -4 17 8 32.7
    -4 -17 -8 32.1
    -4 17 -8 23.7
    4 17 8 29.8
    -4 -17 8 28.3
    0 0 9 2.6
    0 0 -9 1.1
    0 0 9 1.5
    0 0 9 2
    0 0 -9 0.6
    1 0 -9 2.2
    1 0 9 -0.7
    1 0 9 -0.1
    -1 0 -9 0.2
    1 0 9 2.9
    -1 0 9 -2.6
    -1 0 9 0
    -1 0 9 0.3
    1 0 -9 -0.9
    2 0 9 1.9
    -2 0 9 1.7
    2 0 9 1
    -2 0 9 -0.6
    -2 0 -9 -2.9
    2 0 -9 -1
    2 0 9 1
    -2 0 9 -0.9
    2 0 -9 -0.6
    -3 0 9 -2
    3 0 9 -0.9
    3 0 -9 0.7
    3 0 9 0.4
    3 0 9 -3.6
    -3 0 9 0.5
    3 0 -9 -2.6
    -3 0 -9 -1.8
    -3 0 9 2.3
    4 0 9 -1.1
    4 0 -9 -3.2
    -4 0 -9 -0.3
    -4 0 9 -1.4
    -4 0 9 -1.6
    -4 0 9 0
    4 0 9 -3
    4 0 9 -5.2
    5 0 9 -0.9
    5 0 9 -0.5
    5 0 9 4.5
    -5 0 9 2.7
    -5 0 9 0.5
    5 0 -9 -0.5
    5 0 -9 4.9
    -5 0 -9 -2.9
    -6 0 9 -0.4
    6 0 9 -0.9
    6 0 -9 -1.9
    6 0 -9 1.5
    -6 0 -9 -0.7
    -6 0 9 -1.5
    -7 0 9 2.4
    -7 0 -9 1.2
    -7 0 9 -1.4
    7 0 -9 0.6
    7 0 9 1.2
    -8 0 -9 -0.1
    8 0 -9 4.2
    -8 0 9 -2.8
    9 0 -9 2.7
    -9 0 -9 -4.1
    -9 0 9 -2.2
    -10 0 9 2.3
    10 0 -9 -1.6
    -10 0 -9 1.4
    11 0 -9 1.5
    -11 0 -9 -1.6
    -11 0 9 -0.4
    -12 0 -9 -1.9
    12 0 -9 0.3
    -13 0 -9 -2.4
    13 0 -9 2.3
    -14 0 -9 2
    14 0 -9 1.4
    -15 0 -9 0.3
    15 0 9 -1.3
    15 0 -9 -0.5
    0 1 9 -1.3
    0 -1 -9 -2.8
    0 1 -9 -1.9
    0 1 9 0.1
    0 1 -9 -1.2
    0 -1 9 -4.1
    0 1 9 -3.9
    0 -1 -9 -0.5
    0 -1 9 -4.1
    0 -1 9 -2.4
    1 1 -9 716.93
    -1 -1 -9 726.63
    -1 1 9 765.42
    1 -1 9 748.63
    1 1 -9 772.62
    -1 1 9 754.82
    1 -1 9 736.93
    1 -1 9 738.63
    -1 -1 -9 726.33
    1 1 -9 731.73
    -1 1 9 725.53
    -1 -1 9 716.53
    1 1 9 750.92
    -1 -1 9 756.12
    -1 1 -9 723.93
    1 -1 -9 727.13
    -1 -1 9 751.02
    1 -1 -9 703.53
    -1 1 -9 757.92
    1 1 9 758.82
    1 1 9 740.53
    -2 1 9 77.39
    2 -1 9 86.59
    2 1 -9 88.29
    2 1 -9 106.49
    2 -1 9 91.49
    -2 1 9 92.79
    2 -1 9 79.99
    -2 1 9 91.19
    -2 -1 -9 85.79
    -2 -1 9 88.29
    -2 -1 9 88.59
    2 1 9 79.29
    2 -1 -9 86.29
    2 1 9 90.79
    -2 -1 9 81.39
    2 1 9 81.79
    -2 1 -9 84.99
    -2 1 -9 88.99
    -3 1 9 1746.13
    -3 1 9 1743.13
    3 1 -9 1821.02
    3 -1 9 1852.01
    3 -1 9 1858.21
    -3 1 9 1803.02
    -3 -1 -9 1778.42
    -3 -1 9 1721.53
    3 -1 -9 1696.83
    3 1 9 1773.72
    3 1 9 1853.71
    -3 1 -9 1789.52
    -3 -1 9 1844.22
    -3 -1 9 1865.01
    -3 -1 9 1684.43
    3 1 9 1789.72
    4 -1 9 634.54
    -4 1 9 581.44
    4 1 -9 653.13
    -4 1 9 650.73
    -4 -1 -9 619.44
    -4 1 9 629.74
    4 -1 9 649.93
    4 1 9 634.14
    -4 1 -9 677.23
    -4 -1 9 629.54
    4 1 9 624.44
    4 1 9 626.54
    4 -1 -9 639.74
    -4 -1 9 636.54
    -5 -1 -9 1837.52
    -5 1 9 1710.83
    5 -1 9 1811.52
    5 1 -9 1815.12
    -5 1 9 1747.23
    -5 1 9 1764.32
    -5 -1 9 1815.72
    5 1 9 1775.92
    -5 -1 9 1828.52
    5 1 9 1751.32
    5 -1 -9 1868.61
    -5 1 -9 1808.62
    5 1 9 1800.02
    6 1 -9 246.58
    6 1 -9 238.78
    -6 -1 -9 237.18
    -6 1 9 221.98
    6 -1 9 229.48
    -6 1 9 197.08
    -6 -1 9 179.08
    6 -1 -9 228.88
    -6 -1 9 218.98
    6 1 9 216.28
    -6 1 -9 222.48
    6 1 9 219.38
    -7 1 9 54.19
    7 1 -9 51.59
    7 -1 9 45
    -7 1 9 50.29
    7 1 -9 47.1
    -7 -1 -9 54.09
    7 -1 -9 51.29
    7 1 9 50.39
    -7 -1 9 48.5
    -7 -1 9 49.9
    7 1 9 52.69
    -7 1 -9 51.19
    8 1 -9 0.3
    -8 1 9 5.3
    -8 -1 -9 3.8
    8 1 -9 4.7
    -8 1 -9 5.9
    8 1 9 7.3
    8 -1 -9 -1.5
    -8 -1 9 1.9
    -9 -1 -9 315.57
    -9 1 9 301.27
    9 1 -9 303.37
    9 1 -9 282.07
    -9 -1 9 290.47
    9 -1 -9 315.67
    9 1 9 298.57
    -9 1 -9 301.57
    10 1 -9 168.28
    10 1 -9 165.18
    -10 1 9 142.29
    -10 -1 -9 156.18
    10 1 9 166.18
    -10 1 -9 166.38
    10 -1 -9 158.58
    -10 -1 9 174.38
    -11 1 9 792.42
    -11 -1 -9 824.92
    11 1 -9 813.32
    -11 -1 9 748.93
    -11 1 -9 807.82
    11 1 9 801.72
    11 -1 -9 845.12
    12 1 -9 172.08
    -12 -1 -9 150.18
    -12 1 -9 168.68
    12 1 9 184.88
    12 -1 -9 155.48
    -13 -1 -9 411.76
    13 1 -9 452.35
    13 -1 -9 456.95
    -13 1 -9 445.26
    13 1 9 443.96
    14 1 -9 1.7
    -14 -1 -9 5.4
    -14 1 -9 10.5
    14 -1 -9 12.7
    14 1 9 4.1
    15 1 -9 19.4
    -15 -1 -9 19.9
    15 -1 -9 19
    15 1 9 29.4
    -15 1 -9 23.7
    0 -2 -9 1200.88
    0 -2 9 1184.38
    0 2 -9 1245.38
    0 2 9 1235.48
    0 2 9 1252.27
    0 2 9 1269.17
    0 -2 9 1290.07
    0 2 -9 1215.28
    -1 -2 -9 1206.68
    -1 2 9 1207.78
    -1 -2 -9 1149.39
    -1 2 9 1248.88
    1 -2 9 1247.78
    1 2 -9 1223.48
    -1 2 9 1249.38
    1 -2 9 1247.78
    -1 2 -9 1191.68
    -1 -2 9 1226.28
    -1 2 -9 1213.68
    -1 -2 9 1230.18
    1 2 9 1224.68
    1 2 9 1245.38
    1 2 9 1222.78
    1 -2 -9 1161.68
    -1 -2 9 1150.68
    1 -2 -9 1181.48
    2 -2 9 183.88
    2 2 -9 183.58
    2 2 -9 202.48
    2 -2 9 183.38
    -2 -2 -9 181.68
    -2 2 9 186.68
    -2 2 9 186.38
    -2 2 9 182.88
    -2 -2 9 189.68
    2 2 9 198.18
    2 -2 -9 193.08
    2 2 9 193.48
    -2 2 -9 190.18
    -2 -2 9 182.08
    -2 -2 9 189.58
    2 2 9 190.08
    -2 2 -9 188.08
    3 2 -9 163.38
    -3 2 9 173.58
    3 -2 9 183.38
    3 -2 9 193.88
    -3 -2 -9 170.78
    -3 2 9 165.18
    -3 2 9 188.28
    -3 2 -9 178.98
    3 2 9 191.58
    3 -2 -9 186.18
    -3 -2 9 170.58
    3 2 9 171.78
    3 -2 -9 173.58
    -3 -2 9 173.48
    -3 2 -9 178.68
    3 2 9 173.88
    -3 -2 9 197.28
    -4 2 9 46
    -4 2 9 39.1
    4 2 -9 41.5
    4 -2 9 41.2
    -4 -2 -9 47.8
    -4 2 9 44.9
    -4 2 -9 42.2
    4 -2 -9 42.8
    4 2 9 45.5
    4 2 9 43.1
    -4 -2 9 46.8
    -4 2 -9 52.69
    -4 -2 9 39.2
    4 2 9 53.09
    -4 -2 9 50.09
    5 -2 9 173.38
    5 2 -9 174.98
    -5 -2 -9 171.28
    -5 2 9 174.48
    -5 2 9 178.68
    -5 2 9 172.58
    5 2 9 176.48
    -5 2 -9 165.38
    5 -2 -9 198.28
    -5 -2 9 190.48
    5 2 9 169.98
    -5 -2 9 172.38
    6 2 -9 53.39
    -6 2 9 35.7
    -6 -2 -9 46.3
    -6 2 9 40
    6 -2 9 39.8
    -6 2 9 37.9
    6 -2 -9 52.29
    -6 -2 9 41.3
    6 2 9 48.8
    -6 -2 9 46.6
    6 2 9 41.1
    -6 2 -9 36.6
    7 2 -9 668.33
    -7 2 9 641.74
    -7 2 9 630.54
    7 2 -9 660.23
    -7 -2 -9 661.73
    -7 2 -9 643.74
    -7 -2 9 643.44
    7 2 9 648.04
    7 2 9 648.74
    -7 -2 9 627.64
    7 -2 -9 670.43
    8 2 -9 241.98
    -8 2 9 234.68
    8 2 -9 231.28
    -8 -2 -9 258.67
    -8 -2 9 247.98
    8 -2 -9 260.67
    8 2 9 241.38
    -8 2 -9 208.68
    9 2 -9 1417.06
    -9 -2 -9 1381.46
    -9 2 9 1400.36
    9 2 -9 1410.36
    9 -2 -9 1389.96
    -9 -2 9 1375.36
    -9 2 -9 1413.96
    9 2 9 1436.96
    10 2 -9 21.6
    -10 2 9 21.7
    10 2 -9 22
    -10 -2 -9 33.3
    -10 -2 9 23.7
    -10 2 -9 25.8
    10 -2 -9 25.5
    10 2 9 27.9
    -11 -2 -9 47.4
    11 2 -9 61.39
    11 2 -9 58.19
    -11 -2 9 55.89
    -11 2 -9 43.7
    11 -2 -9 58.99
    11 2 9 52.59
    -12 -2 -9 -1.5
    12 2 -9 3.2
    12 -2 -9 3.7
    -12 2 -9 5.2
    12 2 9 -3.6
    -13 -2 -9 117.79
    13 2 -9 111.59
    13 2 9 122.89
    13 -2 -9 113.19
    -13 2 -9 113.09
    -14 -2 -9 133.79
    14 2 -9 121.39
    -14 2 -9 116.29
    14 2 9 118.49
    14 -2 -9 123.19
    -15 -2 -9 356.16
    15 2 -9 332.37
    15 -2 -9 357.66
    15 2 9 340.07
    -15 2 -9 337.47
    0 3 9 -1.6
    0 -3 -9 -1.1
    0 -3 -9 -0.3
    0 -3 9 2.2
    0 -3 9 -0.7
    0 3 -9 1.6
    0 3 9 -1.8
    0 3 -9 1.8
    0 3 9 0.5
    -1 -3 -9 38.7
    -1 3 9 37.4
    -1 3 9 44
    -1 -3 -9 40.4
    1 -3 9 43.4
    -1 3 9 38.3
    1 3 -9 50.79
    1 -3 9 37.5
    1 -3 -9 43.8
    1 3 9 40.1
    -1 -3 9 45.4
    1 3 9 41.9
    1 3 9 47.2
    -1 -3 9 41.4
    1 -3 -9 42.1
    -1 3 -9 41.4
    -1 3 -9 39.5
    -1 -3 9 32.5
    -2 3 9 103.29
    -2 -3 -9 98.19
    -2 -3 -9 96.59
    -2 3 9 107.09
    2 -3 9 90.89
    2 3 -9 109.89
    2 -3 9 110.99
    -2 3 9 100.99
    -2 -3 9 108.29
    -2 3 -9 88.39
    -2 -3 9 86.39
    2 -3 -9 92.89
    2 3 9 91.29
    2 -3 -9 101.99
    2 -3 -9 100.49
    -2 -3 9 98.39
    2 3 9 94.99
    2 -3 -9 91.59
    2 3 9 109.69
    -2 3 -9 98.59
    3 -3 9 34.5
    -3 3 9 25
    -3 -3 -9 28.2
    3 3 -9 40.5
    -3 3 9 32.2
    -3 3 9 34.4
    -3 3 -9 37.4
    3 3 9 32.1
    3 3 9 29.7
    -3 -3 9 23.7
    -3 -3 9 33.4
    -3 3 -9 29.6
    3 -3 -9 24.4
    3 -3 -9 34.3
    3 3 9 37.8
    -3 -3 9 29.1
    4 3 -9 30.3
    -4 3 9 24.7
    -4 3 9 32.5
    -4 3 9 28.4
    -4 -3 -9 30.7
    4 -3 9 26.7
    4 3 9 28.8
    -4 3 -9 24.4
    -4 -3 9 23.4
    4 3 9 26
    -4 -3 9 26.3
    4 3 9 19.5
    -4 -3 9 25.6
    -4 3 -9 26.9
    4 -3 -9 22.7
    -5 -3 -9 2.7
    5 -3 9 0.7
    -5 3 9 0.3
    -5 3 9 0.8
    -5 3 9 2
    5 3 -9 -0.6
    -5 3 -9 -0.5
    -5 -3 9 -1.2
    5 3 9 2.4
    5 -3 -9 0.8
    -5 3 -9 1.1
    5 3 9 1
    -5 -3 9 0.4
    6 3 -9 4.2
    -6 3 9 1.6
    -6 -3 -9 -3.1
    -6 3 9 -1.2
    -6 3 9 2.2
    6 -3 9 0.4
    -6 3 -9 0.6
    -6 -3 9 -1.4
    6 -3 -9 -2.3
    -6 3 -9 1.7
    -6 -3 9 -1
    6 3 9 0.2
    6 3 9 -1.4
    -7 3 9 44.3
    -7 -3 -9 42.5
    7 3 -9 35.5
    -7 3 9 44.9
    7 -3 -9 36.4
    7 3 9 42.2
    7 3 9 49.3
    -7 3 -9 42.4
    -7 -3 9 43.4
    8 3 -9 12.1
    -8 3 9 11
    -8 -3 -9 12.1
    8 3 -9 3.3
    -8 -3 9 6.1
    8 3 9 8
    8 -3 -9 9.9
    -8 3 -9 3.9
    9 3 -9 8.6
    -9 -3 -9 3.7
    9 3 -9 5
    -9 3 9 1.8
    9 -3 -9 5.7
    9 3 9 9.2
    -9 -3 9 10.6
    -9 3 -9 4.2
    -10 -3 -9 13.7
    10 3 -9 8.6
    10 3 -9 14.3
    -10 3 9 14.5
    -10 3 -9 4.9
    10 -3 -9 9.8
    -10 -3 9 7.2
    10 3 9 20.9
    11 3 -9 13.5
    -11 -3 -9 12.4
    11 3 -9 5.7
    -11 -3 9 11.2
    -11 3 -9 12.1
    11 3 9 11.6
    11 -3 -9 17.5
    12 3 -9 3.9
    -12 -3 -9 1.4
    12 -3 -9 4.8
    -12 3 -9 0.2
    12 3 9 3
    -13 -3 -9 40.9
    13 3 -9 56.19
    -13 3 -9 66.59
    13 -3 -9 48.3
    13 3 9 53.09
    14 3 -9 96.19
    -14 -3 -9 112.39
    14 3 9 114.59
    -14 3 -9 101.29
    14 -3 -9 119.49
    -15 -3 -9 5
    15 3 -9 0.1
    15 -3 -9 -0.3
    15 3 9 0
    0 -4 -9 226.48
    0 4 9 259.57
    0 4 -9 253.37
    0 -4 9 277.67
    0 -4 -9 263.67
    0 -4 -9 231.08
    0 4 -9 244.28
    0 4 9 266.77
    0 -4 9 264.27
    0 -4 -9 244.38
    0 4 9 260.77
    -1 4 9 2053.29
    -1 4 9 2051.89
    1 -4 9 2113.69
    -1 4 9 2065.59
    1 -4 9 2058.89
    -1 -4 -9 2012.1
    1 4 -9 2057.69
    -1 -4 -9 1976.2
    1 4 9 2058.29
    -1 -4 9 2075.99
    -1 4 -9 2023.8
    1 4 9 1999.8
    1 -4 -9 2076.49
    -1 4 -9 2048.7
    1 -4 -9 1953.7
    -1 -4 9 2051.09
    1 -4 -9 1949.7
    1 -4 -9 1897.21
    -2 4 9 23.1
    -2 -4 -9 18.6
    2 4 -9 24.4
    2 -4 9 24
    -2 4 9 20.2
    -2 -4 -9 16.3
    -2 4 9 21.5
    2 4 9 22.5
    2 -4 -9 20.8
    -2 -4 9 24.4
    2 -4 -9 17
    2 4 9 26.3
    -2 -4 9 20.8
    -2 4 -9 21.9
    2 -4 -9 22.2
    -2 4 -9 20.7
    -2 -4 9 20.9
    3 4 -9 604.74
    -3 4 9 590.24
    -3 4 9 601.44
    -3 4 9 606.44
    3 -4 9 613.14
    -3 -4 -9 605.04
    -3 -4 -9 612.94
    3 -4 -9 637.24
    3 -4 -9 589.34
    3 4 9 622.34
    -3 -4 9 649.64
    3 4 9 641.94
    -3 4 -9 629.04
    -3 -4 9 613.94
    -3 -4 9 635.54
    -3 4 -9 646.44
    -4 4 9 26.9
    -4 -4 -9 31.1
    4 -4 9 26.9
    -4 4 9 28.4
    -4 4 9 31.8
    4 4 -9 39.6
    -4 -4 9 32.4
    -4 -4 9 37.9
    4 -4 -9 33.4
    4 4 9 26.1
    -4 4 -9 26.6
    -4 4 -9 19.4
    -4 -4 9 27.4
    4 4 9 24.1
    5 -4 9 306.87
    5 4 -9 298.97
    -5 4 9 301.17
    -5 -4 -9 298.97
    -5 4 9 301.57
    -5 4 9 333.57
    -5 -4 9 305.27
    -5 -4 9 299.67
    -5 4 -9 312.17
    -5 -4 9 296.27
    5 -4 -9 321.67
    -5 4 -9 310.47
    5 4 9 323.97
    5 4 9 311.07
    6 4 -9 321.37
    -6 4 9 326.87
    6 -4 9 306.57
    -6 4 9 314.97
    -6 -4 -9 329.27
    -6 -4 9 319.07
    -6 4 -9 311.37
    6 4 9 336.07
    -6 -4 9 317.47
    -6 4 -9 338.57
    6 4 9 323.97
    6 -4 -9 327.57
    -7 4 9 1562.74
    7 4 -9 1667.93
    -7 4 9 1649.13
    -7 -4 -9 1653.73
    7 -4 -9 1605.64
    7 4 9 1718.63
    -7 4 -9 1616.44
    -7 -4 9 1615.14
    7 4 9 1638.54
    -7 4 -9 1677.73
    -8 4 9 282.47
    -8 -4 -9 258.87
    8 4 -9 281.07
    -8 -4 9 266.87
    8 4 9 282.27
    8 -4 -9 277.97
    -8 4 -9 249.38
    -9 4 9 851.11
    9 4 -9 891.81
    -9 -4 -9 883.11
    9 -4 -9 889.01
    -9 -4 9 858.21
    -9 4 -9 888.51
    9 4 9 898.81
    -10 -4 -9 187.78
    10 4 -9 194.48
    10 4 -9 182.68
    -10 4 9 184.98
    -10 4 -9 186.98
    10 4 9 185.08
    10 -4 -9 174.48
    -10 -4 9 183.98
    11 4 -9 92.99
    11 4 -9 98.39
    -11 -4 -9 90.59
    -11 4 -9 94.79
    11 -4 -9 112.09
    11 4 9 104.29
    -11 -4 9 78.59
    12 4 -9 53.19
    -12 -4 -9 62.09
    12 4 9 54.09
    12 -4 -9 59.89
    -12 4 -9 63.89
    -13 -4 -9 122.19
    13 4 -9 106.49
    13 -4 -9 119.79
    -13 4 -9 101.99
    13 4 9 118.09
    14 4 -9 25.7
    -14 -4 -9 41.1
    14 -4 -9 35.2
    14 4 9 37.1
    -14 4 -9 30.8
    15 4 -9 520.65
    15 4 9 550.14
    15 -4 -9 512.25
    0 -5 9 1.4
    0 -5 -9 0.5
    0 5 -9 -0.5
    0 5 9 -2
    0 -5 -9 -0.1
    0 -5 -9 -0.4
    0 5 9 4.1
    0 -5 -9 0.5
    -1 5 9 207.18
    -1 -5 -9 182.18
    -1 -5 -9 194.28
    1 5 -9 195.78
    -1 5 9 207.38
    -1 -5 -9 202.08
    -1 -5 -9 199.38
    -1 -5 9 200.78
    1 5 9 191.58
    1 5 9 191.98
    -1 5 -9 202.68
    1 -5 -9 186.58
    1 -5 -9 216.08
    -1 5 -9 201.98
    -2 -5 -9 258.77
    -2 5 9 241.78
    2 5 -9 260.27
    -2 -5 -9 237.08
    -2 -5 -9 251.57
    -2 -5 -9 247.98
    -2 5 9 254.57
    2 -5 9 221.08
    2 5 9 241.38
    2 -5 -9 256.07
    2 -5 -9 242.58
    -2 5 -9 255.17
    -2 -5 9 258.37
    2 5 9 257.07
    -2 5 -9 255.87
    2 -5 -9 247.68
    -3 5 9 665.03
    -3 5 9 609.04
    -3 -5 -9 604.84
    -3 -5 -9 586.44
    3 5 -9 626.24
    3 -5 9 624.74
    -3 -5 9 593.14
    3 -5 -9 623.94
    3 -5 -9 610.74
    -3 5 -9 601.94
    3 5 9 599.04
    -3 -5 9 611.94
    -3 5 -9 599.74
    3 5 9 591.84
    -4 5 9 300.07
    -4 -5 -9 298.67
    -4 5 9 297.77
    4 -5 9 292.57
    4 5 -9 303.57
    -4 5 -9 291.77
    4 5 9 295.37
    4 -5 -9 295.27
    -4 -5 9 298.87
    -4 -5 9 295.37
    4 5 9 317.97
    -4 5 -9 301.37
    5 5 -9 665.13
    5 -5 9 669.43
    -5 5 9 664.43
    -5 5 9 666.53
    -5 -5 -9 658.93
    -5 -5 9 631.04
    5 5 9 634.54
    5 5 9 689.63
    -5 5 -9 631.94
    5 -5 -9 665.73
    -5 5 -9 678.63
    -5 -5 9 639.54
    6 -5 9 19.3
    6 5 -9 21.1
    -6 5 9 16.5
    -6 -5 -9 14.7
    -6 5 9 10.9
    -6 -5 9 15.6
    6 5 9 11.7
    6 -5 -9 15.8
    -6 5 -9 18.3
    6 5 9 12.3
    -6 5 -9 12.4
    7 5 -9 11.4
    -7 5 9 7.7
    -7 -5 -9 10.8
    -7 5 9 3.2
    -7 5 -9 13.9
    -7 -5 9 12.2
    7 5 9 11.9
    7 5 9 7.8
    7 -5 -9 9.4
    8 5 -9 6
    -8 5 9 10.4
    -8 -5 -9 4.9
    -8 5 9 6.3
    -8 5 -9 12
    8 5 9 3.3
    8 5 9 4.2
    -8 -5 9 16.4
    8 -5 -9 5.7
    9 5 -9 57.89
    -9 -5 -9 42.9
    -9 5 9 49.1
    -9 5 -9 40.5
    9 -5 -9 49.4
    -9 -5 9 49.2
    9 5 9 52.09
    -10 5 9 15.1
    10 5 -9 5.8
    -10 -5 -9 12.1
    10 -5 -9 17.1
    -10 -5 9 17.2
    -10 5 -9 21.3
    10 5 9 11.6
    -11 -5 -9 248.18
    11 5 -9 244.68
    -11 -5 9 244.88
    11 5 9 265.57
    -11 5 -9 247.68
    11 -5 -9 243.68
    12 5 -9 159.48
    -12 -5 -9 146.89
    12 -5 -9 155.08
    -12 5 -9 149.29
    12 5 9 148.19
    13 5 -9 208.48
    -13 -5 -9 201.18
    13 5 9 213.48
    13 -5 -9 221.48
    -13 5 -9 181.68
    14 5 -9 137.59
    -14 -5 -9 130.69
    14 5 9 114.59
    -14 5 -9 122.89
    14 -5 -9 143.79
    15 5 -9 8.7
    15 5 9 7.3
    15 -5 -9 8.4
    0 6 9 419.66
    0 -6 -9 363.56
    0 6 -9 395.46
    0 -6 -9 386.36
    0 -6 9 388.76
    0 -6 -9 370.26
    0 6 9 386.76
    -1 6 9 746.13
    1 6 -9 729.83
    -1 -6 -9 729.73
    -1 -6 -9 693.73
    -1 6 9 719.53
    -1 -6 -9 705.83
    1 -6 -9 724.53
    -1 6 -9 771.92
    -1 -6 9 767.42
    -1 6 -9 775.32
    1 6 9 744.73
    1 6 9 807.22
    1 -6 -9 757.52
    2 6 -9 66.99
    -2 6 9 68.39
    -2 -6 -9 57.69
    -2 -6 -9 67.79
    -2 6 9 46.8
    2 -6 -9 69.99
    -2 6 -9 60.39
    -2 6 -9 68.09
    -2 -6 9 66.09
    2 6 9 65.69
    2 -6 -9 63.99
    2 -6 -9 68.09
    2 6 9 57.59
    -2 -6 9 67.89
    -3 -6 -9 4.8
    3 6 -9 9.2
    -3 6 9 0.5
    -3 6 9 3.7
    3 6 9 -0.5
    -3 -6 9 0.6
    3 -6 -9 1
    -3 6 -9 11.6
    -3 6 -9 2
    3 -6 -9 0.1
    -3 -6 9 7.1
    3 6 9 4.4
    4 6 -9 108.19
    -4 -6 -9 92.19
    -4 6 9 103.29
    -4 6 9 90.49
    -4 -6 9 107.19
    -4 6 -9 99.29
    -4 6 -9 98.09
    4 -6 -9 94.19
    4 6 9 86.89
    4 6 9 95.39
    -4 -6 9 95.39
    5 6 -9 91.39
    -5 -6 -9 93.19
    -5 6 9 104.29
    -5 6 9 90.79
    -5 -6 -9 97.19
    5 -6 9 87.29
    5 6 9 69.19
    5 6 9 79.29
    -5 6 -9 87.69
    5 -6 -9 90.59
    -5 6 -9 99.39
    -5 -6 9 84.29
    6 -6 9 3.4
    -6 -6 -9 4.8
    -6 6 9 -2
    -6 6 9 2.4
    6 6 -9 -5.2
    6 6 9 -0.1
    -6 6 -9 4.3
    -6 6 -9 2
    -6 -6 9 1.7
    6 -6 -9 4.5
    6 6 9 2.3
    -7 -6 -9 489.15
    -7 6 9 482.15
    7 6 -9 472.45
    -7 6 9 474.55
    7 6 9 494.75
    -7 6 -9 475.15
    7 6 9 467.45
    7 -6 -9 470.15
    -8 6 9 45.5
    -8 -6 -9 54.49
    -8 6 9 52.99
    8 6 -9 43.4
    8 -6 -9 51.79
    8 6 9 53.79
    -8 6 -9 53.49
    8 6 9 40.3
    -9 6 9 193.48
    -9 -6 -9 221.08
    9 6 -9 199.48
    -9 6 9 200.98
    -9 6 -9 224.58
    9 -6 -9 182.68
    -9 -6 9 185.58
    9 6 9 199.28
    -10 6 9 70.19
    10 6 -9 64.89
    -10 -6 -9 47.8
    -10 -6 9 60.79
    10 -6 -9 78.29
    -10 6 -9 57.59
    10 6 9 68.39
    11 6 -9 3.6
    -11 -6 -9 10.1
    -11 -6 9 4.8
    -11 6 -9 12.7
    11 6 9 5.2
    11 -6 -9 3.6
    -12 -6 -9 21.4
    -12 6 -9 16.1
    12 -6 -9 14.5
    12 6 9 10.9
    -13 -6 -9 44
    13 6 9 47.6
    -13 6 -9 38.4
    13 -6 -9 38.2
    -14 -6 -9 96.69
    14 -6 -9 96.69
    -14 6 -9 105.09
    14 6 9 94.79
    0 7 -9 -2.1
    0 7 9 -2.1
    0 7 -9 -1
    0 -7 -9 -2.4
    0 7 9 -4.1
    0 -7 -9 -0.8
    -1 7 9 106.69
    1 7 -9 109.29
    -1 7 9 113.89
    -1 -7 -9 97.99
    -1 -7 -9 113.49
    1 7 9 113.89
    -1 7 -9 120.29
    1 -7 -9 109.89
    1 7 9 126.49
    -1 7 -9 102.79
    -1 -7 9 101.09
    -2 -7 -9 0
    -2 7 9 0.4
    -2 7 9 1.8
    2 7 -9 2.6
    -2 -7 9 -0.5
    -2 7 -9 1.9
    2 7 9 0.3
    2 -7 -9 1.8
    2 7 9 2.4
    -2 -7 9 0.6
    2 -7 -9 7.9
    -2 7 -9 0.1
    -2 7 -9 1.6
    -3 7 9 1815.32
    -3 -7 -9 1778.62
    -3 7 9 1728.43
    3 7 -9 1750.72
    -3 7 -9 1809.32
    3 -7 -9 1716.63
    -3 7 -9 1743.73
    -3 -7 9 1668.03
    -3 -7 9 1732.43
    3 7 9 1818.72
    3 -7 -9 1772.92
    -3 7 -9 1703.13
    3 7 9 1772.22
    4 7 -9 492.95
    -4 7 9 489.75
[truncated: 201,729 more chars]
