# Supplementary material for: Crystal structure of tris­(di­methyl­amido-κN)­bis­(di­methyl­amine-κN)­zirconium(IV) iodide
Source: Acta Crystallogr E Crystallogr Commun. 2016 Jan 1;72(Pt 1):73–5. doi: 10.1107/S2056989015023919 (PMC4704753; doi:10.1107/S2056989015023919)
Supplement: Supplementary file 2 [file e-72-00073-Isup2.hkl]

data_I                                                                          
_shelx_title ' MSU0061_a.res in Pbca'                                           
_shelx_refln_list_code          4                                               
_shelx_F_calc_maximum      439.48                                               
_exptl_crystal_F_000      1760.00                                               
_reflns_d_resolution_high  0.8098                                               
                                                                                
loop_                                                                           
 _space_group_symop_operation_xyz                                               
 'x, y, z'                                                                      
 '-x+1/2, -y, z+1/2'                                                            
 '-x, y+1/2, -z+1/2'                                                            
 'x+1/2, -y+1/2, -z'                                                            
 '-x, -y, -z'                                                                   
 'x-1/2, y, -z-1/2'                                                             
 'x, -y-1/2, z-1/2'                                                             
 '-x-1/2, y-1/2, z'                                                             
                                                                                
_cell_length_a    14.2425                                                       
_cell_length_b    15.4113                                                       
_cell_length_c    16.8537                                                       
_cell_angle_alpha  90.000                                                       
_cell_angle_beta   90.000                                                       
_cell_angle_gamma  90.000                                                       
                                                                                
_shelx_F_squared_multiplier     1.000                                           
                                                                                
loop_                                                                           
 _refln_index_h                                                                 
 _refln_index_k                                                                 
 _refln_index_l                                                                 
 _refln_F_squared_calc                                                          
 _refln_F_squared_meas                                                          
 _refln_F_squared_sigma                                                         
 _refln_observed_status                                                         
   2   0   0      15929.32      16857.43       184.04 o                         
   4   0   0      31333.43      31304.22       291.66 o                         
   6   0   0      24920.42      23311.24       225.35 o                         
   8   0   0      14005.83      13928.89       193.15 o                         
  10   0   0      55116.85      55749.32       944.62 o                         
  12   0   0         31.94         67.55        63.58 o                         
  14   0   0      45437.92      45455.25      1193.92 o                         
  16   0   0      40155.97      40214.45      1126.36 o                         
   2   1   0      84386.59      83145.55       882.78 o                         
   4   1   0      91185.13      89889.48       577.63 o                         
   6   1   0      57928.05      54466.05       401.07 o                         
   8   1   0       2071.76       1923.26        30.41 o                         
  10   1   0      44667.10      42601.13       473.40 o                         
  12   1   0         35.10         -2.59        39.48 o                         
  14   1   0        291.21        215.92        56.27 o                         
  16   1   0       3384.51       3384.75       169.93 o                         
   0   2   0      46078.71      46740.55      1027.02 o                         
   2   2   0      22054.40      22636.98       184.44 o                         
   4   2   0      25733.02      24843.15       259.08 o                         
   6   2   0      62735.11      62695.07       541.16 o                         
   8   2   0     108867.57     105737.55       709.32 o                         
  10   2   0       1400.22       1424.77        54.27 o                         
  12   2   0       4876.71       4939.61       141.71 o                         
  14   2   0        118.30         76.25        51.93 o                         
  16   2   0        567.70        558.47       167.89 o                         
   2   3   0     111686.98     111207.12      1022.97 o                         
   4   3   0      92679.77      93611.41       736.43 o                         
   6   3   0        923.89        882.68        24.21 o                         
   8   3   0       4670.29       4846.74        57.92 o                         
  10   3   0       1222.64       1282.69        63.65 o                         
  12   3   0      67599.90      66737.31       803.21 o                         
  14   3   0      29777.56      30411.79       505.86 o                         
  16   3   0       9501.01       9720.57       299.93 o                         
   0   4   0        920.30        878.23        55.63 o                         
   2   4   0      15122.25      15887.46       181.55 o                         
   4   4   0      50384.64      50162.31       406.15 o                         
   6   4   0      40327.29      42066.98       350.82 o                         
   8   4   0      57517.74      56348.14       465.28 o                         
  10   4   0       2289.42       2143.96        62.79 o                         
  12   4   0      11386.92      11499.53       182.81 o                         
  14   4   0       6049.68       6026.82       172.20 o                         
  16   4   0        560.87        569.76        92.39 o                         
   2   5   0        460.64        476.13        28.53 o                         
   4   5   0      48703.21      46838.37       412.45 o                         
   6   5   0     126534.00     127496.55      1152.19 o                         
   8   5   0      20373.35      20362.59       195.94 o                         
  10   5   0      55207.93      54905.37       641.46 o                         
  12   5   0       1780.80       1808.28        80.60 o                         
  14   5   0         15.31         39.59        38.46 o                         
  16   5   0       4074.47       3894.97       159.35 o                         
   0   6   0     167474.88     168699.69      2776.50 o                         
   2   6   0      55352.77      58189.74       599.47 o                         
   4   6   0      32022.11      31602.95       295.12 o                         
   6   6   0       6742.39       6557.97       118.66 o                         
   8   6   0        714.66        761.74        34.93 o                         
  10   6   0      34734.49      34659.82       376.45 o                         
  12   6   0       5703.82       5807.64       140.11 o                         
  14   6   0      33119.39      32347.78       464.50 o                         
  16   6   0      26983.18      26701.65       478.13 o                         
   2   7   0      27766.22      27570.62       314.66 o                         
   4   7   0       1665.99       1452.11        45.34 o                         
   6   7   0      19669.63      19272.44       204.13 o                         
   8   7   0       3367.33       3180.85        65.31 o                         
  10   7   0      10573.09      10973.42       174.99 o                         
  12   7   0       1292.67       1396.65        80.41 o                         
  14   7   0       2116.33       2248.48       101.10 o                         
  16   7   0       2728.28       2625.63       128.07 o                         
   0   8   0      12350.84      12414.76       279.13 o                         
   2   8   0      41287.34      41292.44       453.55 o                         
   4   8   0       7706.92       7396.52       173.82 o                         
   6   8   0      33389.46      32814.62       320.76 o                         
   8   8   0     112576.26     113577.18      1209.36 o                         
  10   8   0       7406.59       6917.03       134.68 o                         
  12   8   0      10105.08      10223.49       204.51 o                         
  14   8   0       2251.66       2314.60       102.62 o                         
   2   9   0     104161.44     106521.70      1082.68 o                         
   4   9   0      30295.31      29995.42       354.78 o                         
   6   9   0        700.42        770.20        52.36 o                         
   8   9   0        726.49        638.69        41.87 o                         
  10   9   0        246.28        264.31        56.48 o                         
  12   9   0      25708.63      25876.50       485.65 o                         
  14   9   0      15216.55      14556.51       272.52 o                         
   0  10   0      43694.77      45000.39      1035.31 o                         
   2  10   0         76.06        135.28        25.53 o                         
   4  10   0      10344.73      10791.06       170.68 o                         
   6  10   0        336.97        351.61        33.43 o                         
   8  10   0       5915.98       6122.10       127.46 o                         
  10  10   0       4104.71       3966.95       120.76 o                         
  12  10   0       9104.95       8436.97       225.91 o                         
  14  10   0       7478.75       7114.71       259.00 o                         
   2  11   0        121.88        109.13        27.35 o                         
   4  11   0      58442.20      58118.28       641.13 o                         
   6  11   0      42217.78      42407.04       450.04 o                         
   8  11   0       5005.60       5064.77       118.56 o                         
  10  11   0      42205.41      41684.48       569.58 o                         
  12  11   0       5753.64       5811.85       188.12 o                         
  14  11   0        168.82        243.19        58.76 o                         
   0  12   0      59612.21      59563.98       851.34 o                         
   2  12   0       3786.79       3669.12        88.75 o                         
   4  12   0       8413.08       8814.65       161.07 o                         
   6  12   0        600.37        708.47        65.45 o                         
   8  12   0        413.21        396.27        51.20 o                         
  10  12   0       9346.18       9477.94       208.51 o                         
  12  12   0       1537.61       1558.37       115.98 o                         
   2  13   0      20515.39      20854.66       266.34 o                         
   4  13   0       1544.68       1632.97        81.45 o                         
   6  13   0       1183.23       1303.26        91.99 o                         
   8  13   0       1046.13       1033.48        90.39 o                         
  10  13   0        881.72        729.31        81.23 o                         
  12  13   0       7247.80       7210.45       221.57 o                         
   0  14   0       1473.55       1625.47       150.89 o                         
   2  14   0      12757.80      12728.93       195.50 o                         
   4  14   0       6432.07       6564.47       146.24 o                         
   6  14   0      17862.00      17737.82       272.25 o                         
   8  14   0      42003.13      40650.03       663.22 o                         
  10  14   0       1282.67       1301.73       108.99 o                         
   2  15   0      22737.47      22480.82       338.14 o                         
   4  15   0       7435.36       7727.36       165.88 o                         
   6  15   0       1625.05       1723.27        88.26 o                         
   8  15   0        551.44        479.49        72.29 o                         
  10  15   0        154.31        127.00        60.36 o                         
   0  16   0      36980.30      37650.27       624.11 o                         
   2  16   0       5553.65       5553.99       148.41 o                         
   4  16   0       7009.02       7030.91       148.02 o                         
   6  16   0        748.99        706.90        75.42 o                         
   8  16   0         23.90         30.35        52.56 o                         
   2  17   0       1401.40       1413.64        77.65 o                         
   4  17   0      17522.96      17159.22       291.81 o                         
   6  17   0      20769.06      19139.54       399.79 o                         
   0  18   0       8434.13       8504.19       329.82 o                         
   2  18   0        938.61        834.21        79.11 o                         
   4  18   0       2019.27       1885.87       147.17 o                         
   1   1   1       1700.40       1804.81        15.11 o                         
   2   1   1      25310.42      26559.96       150.48 o                         
   3   1   1      10355.55      10636.86        61.68 o                         
   4   1   1     119813.07     118310.09       637.78 o                         
   5   1   1      14356.30      13857.86        83.03 o                         
   6   1   1      23631.21      22885.32       138.08 o                         
   7   1   1       1754.93       1749.87        24.40 o                         
   8   1   1       1534.23       1533.71        22.88 o                         
   9   1   1       1751.37       1539.85        24.08 o                         
  10   1   1      14482.61      13757.09       138.01 o                         
  11   1   1       8697.98       8316.63       119.11 o                         
  12   1   1      28456.64      29063.48       326.55 o                         
  13   1   1       6505.01       6491.41       132.60 o                         
  14   1   1       3675.75       3753.78       109.51 o                         
  15   1   1        112.58         95.64        38.41 o                         
  16   1   1          1.10         15.05        34.43 o                         
  17   1   1       1261.45       1252.16        89.61 o                         
   0   2   1      50046.07      52492.25       673.16 o                         
   1   2   1      23995.03      24627.26       212.19 o                         
   2   2   1      28119.18      29332.37       161.16 o                         
   3   2   1       8595.95       8666.71        54.43 o                         
   4   2   1       5613.55       6162.19        42.33 o                         
   5   2   1       5304.81       5223.80        38.94 o                         
   6   2   1      10678.85      10018.02        71.50 o                         
   7   2   1      13109.52      13386.56        87.28 o                         
   8   2   1      57390.04      57251.27       306.35 o                         
   9   2   1       3312.16       3185.39        38.65 o                         
  10   2   1       3108.49       3099.04        54.69 o                         
  11   2   1       1325.78       1319.96        44.69 o                         
  12   2   1         78.54         55.75        25.57 o                         
  13   2   1        592.14        643.21        49.14 o                         
  14   2   1       8214.64       8264.42       158.94 o                         
  15   2   1       3205.92       3169.54       144.22 o                         
  16   2   1       8952.02       8949.42       201.76 o                         
  17   2   1       2086.62       2084.90       187.56 o                         
   1   3   1       1176.54       1269.20        23.00 o                         
   2   3   1       1988.01       2057.49        32.98 o                         
   3   3   1       4693.34       4552.66        40.64 o                         
   4   3   1        105.27        118.52         8.97 o                         
   5   3   1        115.49         85.49         8.00 o                         
   6   3   1       7720.76       7562.68        52.84 o                         
   7   3   1        459.08        618.19        13.42 o                         
   8   3   1        175.68        229.96        11.91 o                         
   9   3   1         50.26         52.81         9.67 o                         
  10   3   1       2331.50       2332.21        40.16 o                         
  11   3   1        324.05        377.71        25.96 o                         
  12   3   1        340.85        332.69        26.71 o                         
  13   3   1        983.92       1073.77        55.34 o                         
  14   3   1       1293.51       1285.06        68.86 o                         
  15   3   1         14.88         26.38        29.74 o                         
  16   3   1         45.59         47.04        56.97 o                         
  17   3   1        231.11        189.10        57.36 o                         
   0   4   1     140487.94     136875.31      2651.34 o                         
   1   4   1      70208.83      72711.43       509.60 o                         
   2   4   1      47508.45      48363.29       331.92 o                         
   3   4   1       1711.34       1600.62        24.46 o                         
   4   4   1       2083.71       1901.09        25.19 o                         
   5   4   1       3082.31       2961.31        32.01 o                         
   6   4   1      18040.03      17910.01       111.58 o                         
   7   4   1      35633.87      34842.57       194.99 o                         
   8   4   1      22858.55      21887.37       132.49 o                         
   9   4   1      30198.67      30121.56       188.48 o                         
  10   4   1      20514.48      20012.44       159.93 o                         
  11   4   1       1034.42       1030.18        36.81 o                         
  12   4   1        490.52        507.57        31.80 o                         
  13   4   1       3271.60       3327.10        73.92 o                         
  14   4   1      11098.76      11259.37       175.58 o                         
  15   4   1       2035.68       1971.37        82.96 o                         
  16   4   1       9574.29       9813.56       223.86 o                         
  17   4   1       3948.78       3881.21       139.14 o                         
   1   5   1       4377.58       4279.92        51.61 o                         
   2   5   1       6606.29       6656.88        69.94 o                         
   3   5   1       8576.85       8435.03        79.73 o                         
   4   5   1      21144.51      21146.33       150.69 o                         
   5   5   1       6685.01       7017.37        58.94 o                         
   6   5   1      18368.16      18034.08       121.55 o                         
   7   5   1          9.49          4.69         8.25 o                         
   8   5   1          4.26         11.82         8.17 o                         
   9   5   1        145.18        148.05        12.81 o                         
  10   5   1       6799.74       6837.05        79.74 o                         
  11   5   1       3931.21       4019.87        64.51 o                         
  12   5   1       5452.99       5426.51        88.21 o                         
  13   5   1       9759.99       9454.45       133.16 o                         
  14   5   1        967.83       1045.22        69.85 o                         
  15   5   1        319.03        294.06        41.83 o                         
  16   5   1         40.75         38.40        33.46 o                         
   0   6   1       1897.17       1947.30        60.83 o                         
   1   6   1       2482.40       2272.72        40.67 o                         
   2   6   1       3479.27       3473.32        49.19 o                         
   3   6   1       1360.85       1618.97        34.26 o                         
   4   6   1        237.42        192.98        15.43 o                         
   5   6   1        227.00        208.98        14.05 o                         
   6   6   1      13819.91      14281.33       103.80 o                         
   7   6   1        266.32        285.73        15.18 o                         
   8   6   1       5594.07       5320.88        55.50 o                         
   9   6   1        473.74        483.99        22.09 o                         
  10   6   1       3997.19       4167.45        69.96 o                         
  11   6   1       5630.97       5515.85        87.32 o                         
  12   6   1        558.53        603.37        35.78 o                         
  13   6   1          1.72         -4.11        20.63 o                         
  14   6   1       1327.74       1389.81        62.92 o                         
  15   6   1       4545.75       4547.51       113.18 o                         
  16   6   1       1001.65        875.29        66.30 o                         
   1   7   1        154.64        161.09        16.42 o                         
   2   7   1      50059.86      50726.58       379.08 o                         
   3   7   1      22249.84      22738.40       181.90 o                         
   4   7   1      37501.78      37094.56       277.02 o                         
   5   7   1      27827.46      27881.37       200.69 o                         
   6   7   1      17949.63      18285.92       138.55 o                         
   7   7   1       1925.02       1816.51        32.74 o                         
   8   7   1        380.17        443.87        19.42 o                         
   9   7   1       7455.45       7483.09        81.80 o                         
  10   7   1      16232.08      15859.17       174.81 o                         
  11   7   1       8087.72       8349.73       113.59 o                         
  12   7   1      18838.29      19287.61       203.41 o                         
  13   7   1       1230.23       1246.89        54.90 o                         
  14   7   1      11696.70      11806.69       163.88 o                         
  15   7   1         27.78         77.41        29.43 o                         
  16   7   1       1135.06       1278.97        78.92 o                         
   0   8   1       1114.91       1058.28        41.75 o                         
   1   8   1      12988.41      13059.47       133.56 o                         
   2   8   1       8180.15       8112.64        91.31 o                         
   3   8   1       4403.73       4387.80        66.49 o                         
   4   8   1        932.11        962.01        31.09 o                         
   5   8   1       1715.62       1685.67        34.96 o                         
   6   8   1      11854.38      12209.82       105.72 o                         
   7   8   1        104.80        110.10        14.15 o                         
   8   8   1       9517.78       9500.60        96.36 o                         
   9   8   1       1541.77       1539.14        39.83 o                         
  10   8   1       2341.22       2471.94        57.11 o                         
  11   8   1       1370.43       1491.57        51.53 o                         
  12   8   1       1497.57       1478.54        59.12 o                         
  13   8   1        204.47        192.82        29.88 o                         
  14   8   1        710.49        671.19        45.73 o                         
  15   8   1       3412.21       3472.73        89.02 o                         
   1   9   1      11133.71      11171.33       111.89 o                         
   2   9   1        859.61        804.82        35.17 o                         
   3   9   1      21230.05      21605.03       203.04 o                         
   4   9   1      24860.79      25438.78       219.58 o                         
   5   9   1       1257.33       1330.84        37.46 o                         
   6   9   1      13573.03      13699.39       123.58 o                         
   7   9   1         28.09         43.29        13.32 o                         
   8   9   1        673.31        712.20        30.72 o                         
   9   9   1        158.44        177.04        23.75 o                         
  10   9   1       8071.95       8085.85       114.63 o                         
  11   9   1       1730.40       1680.35        69.16 o                         
  12   9   1       3383.23       3459.24       130.32 o                         
  13   9   1       5063.65       4915.23       108.35 o                         
  14   9   1        261.64        227.63        38.50 o                         
  15   9   1         52.82         11.60        26.04 o                         
   0  10   1      52283.93      53097.72       530.21 o                         
   1  10   1        539.55        519.89        27.10 o                         
   2  10   1      19272.66      19672.77       183.20 o                         
   3  10   1      14962.57      15390.68       153.58 o                         
   4  10   1       3239.85       3337.43        60.43 o                         
   5  10   1        583.69        533.49        29.66 o                         
   6  10   1      13211.65      13340.54       129.91 o                         
   7  10   1      24429.57      23997.64       192.45 o                         
   8  10   1      13899.22      13523.72       134.48 o                         
   9  10   1       5668.76       5972.27        96.78 o                         
  10  10   1      11764.79      11697.55       148.22 o                         
  11  10   1          6.03         -0.35        27.25 o                         
  12  10   1        252.02        160.54        36.96 o                         
  13  10   1        497.00        519.46        52.85 o                         
  14  10   1      10723.58      11138.66       196.38 o                         
   1  11   1       2233.61       2292.39        47.30 o                         
   2  11   1         95.71         91.68        18.07 o                         
   3  11   1      15687.70      15606.29       159.84 o                         
   4  11   1       2313.92       2456.78        54.47 o                         
   5  11   1       1377.62       1531.84        51.53 o                         
   6  11   1       5146.67       5185.80        80.60 o                         
   7  11   1        320.68        332.03        26.80 o                         
   8  11   1       1458.87       1526.85        58.88 o                         
   9  11   1       1339.62       1402.40        55.75 o                         
  10  11   1       2630.40       2700.83        74.57 o                         
  11  11   1        239.36        280.79        40.44 o                         
  12  11   1        294.98        242.85        40.04 o                         
  13  11   1       4421.70       4544.22       129.51 o                         
  14  11   1          1.03         20.44        35.18 o                         
   0  12   1      17048.24      17190.76       225.53 o                         
   1  12   1      19702.51      19625.77       175.44 o                         
   2  12   1       4890.70       5030.93        77.94 o                         
   3  12   1       1000.21       1037.51        49.48 o                         
   4  12   1       1601.87       1620.72        50.20 o                         
   5  12   1       5917.51       5849.94        90.54 o                         
   6  12   1       6260.56       6424.80        91.02 o                         
   7  12   1         51.05         36.18        20.86 o                         
   8  12   1      17300.74      17633.97       224.67 o                         
   9  12   1       4251.25       4150.61        91.39 o                         
  10  12   1       1161.47       1184.73        58.88 o                         
  11  12   1       4169.98       4078.98       111.56 o                         
  12  12   1        888.18        925.66        65.34 o                         
  13  12   1       1351.38       1325.61        77.81 o                         
   1  13   1        387.84        382.33        27.68 o                         
   2  13   1      17045.85      16950.70       162.82 o                         
   3  13   1       3487.35       3461.88        66.99 o                         
   4  13   1      16170.24      16271.64       174.93 o                         
   5  13   1      22882.51      22894.06       223.45 o                         
   6  13   1       1362.48       1394.82        52.57 o                         
   7  13   1       1886.71       1879.03        60.89 o                         
   8  13   1        542.05        574.76        49.45 o                         
   9  13   1      12516.12      12568.97       227.58 o                         
  10  13   1       1607.31       1621.24        80.35 o                         
  11  13   1       4006.76       4112.10       127.15 o                         
  12  13   1      11684.10      11501.41       225.68 o                         
   0  14   1       1034.44       1088.37        61.63 o                         
   1  14   1       3285.41       3287.40        64.60 o                         
   2  14   1        354.96        374.06        29.31 o                         
   3  14   1       8815.09       8851.45       120.23 o                         
   4  14   1       2202.24       2306.89        61.31 o                         
   5  14   1        332.53        371.86        32.43 o                         
   6  14   1          6.63         -4.02        21.37 o                         
   7  14   1       3883.62       4054.40        92.89 o                         
   8  14   1       2326.41       2334.55        83.94 o                         
   9  14   1          0.13         31.25        32.94 o                         
  10  14   1       1023.13       1034.60        69.24 o                         
  11  14   1       3912.93       3859.49       140.61 o                         
   1  15   1      13948.09      13973.03       157.68 o                         
   2  15   1        860.51        896.38        42.23 o                         
   3  15   1       6398.20       6537.06        96.74 o                         
   4  15   1      15156.25      15189.10       167.63 o                         
   5  15   1          4.20          0.99        21.80 o                         
   6  15   1       9955.35       9765.40       144.30 o                         
   7  15   1          0.44         -9.66        26.96 o                         
   8  15   1        550.25        518.45        52.64 o                         
   9  15   1       2315.53       2244.57        94.77 o                         
  10  15   1      11120.56      10538.88       216.01 o                         
   0  16   1      24643.48      24116.17       316.97 o                         
   1  16   1         13.60         32.13        22.44 o                         
   2  16   1       1677.42       1637.45        64.70 o                         
   3  16   1       7121.80       6955.61       134.90 o                         
   4  16   1       1333.44       1349.37        53.13 o                         
   5  16   1         11.09         23.73        24.17 o                         
   6  16   1       4510.16       4379.83       113.13 o                         
   7  16   1       8441.90       8343.80       170.45 o                         
   8  16   1       3243.77       3139.79       116.60 o                         
   9  16   1       3614.84       3465.70       198.08 o                         
   1  17   1       2567.04       2596.98        66.05 o                         
   2  17   1       2914.82       2897.35        70.39 o                         
   3  17   1        747.90        696.92        46.48 o                         
   4  17   1         26.36         47.97        24.95 o                         
   5  17   1       3007.15       2890.96        80.86 o                         
   6  17   1         59.42         40.84        31.29 o                         
   7  17   1        933.98       1029.63       259.19 o                         
   0  18   1       2400.39       2678.90       121.40 o                         
   1  18   1       6889.86       6867.10       132.06 o                         
   2  18   1       6021.60       5967.36       122.30 o                         
   3  18   1        432.35        470.09        56.96 o                         
   4  18   1       1695.82       1690.93        92.80 o                         
   5  18   1       4293.13       4139.26       139.85 o                         
   0   0   2       7870.76       7379.75        77.75 o                         
   1   0   2       1812.89       2128.23        31.77 o                         
   2   0   2       6928.08       7148.00        59.20 o                         
   3   0   2      49924.05      50582.47       377.86 o                         
   4   0   2      48443.55      49373.21       333.18 o                         
   5   0   2       6797.61       7701.65        63.28 o                         
   6   0   2       9577.99       9503.31        88.58 o                         
   7   0   2     156822.94     151618.91      1114.02 o                         
   8   0   2      23896.65      23069.45       200.57 o                         
   9   0   2      79381.62      77419.60       758.11 o                         
  10   0   2         56.32         95.03        24.95 o                         
  11   0   2       6102.32       6262.63       183.71 o                         
  12   0   2        297.69        260.76        44.60 o                         
  13   0   2       3911.57       3895.78       128.74 o                         
  14   0   2        449.14        474.31        60.07 o                         
  15   0   2        113.94         80.67        57.99 o                         
  16   0   2       2098.08       2179.58       137.49 o                         
  17   0   2      11303.75      11075.66       482.81 o                         
   1   1   2      93317.79      93019.33       722.93 o                         
   2   1   2      62399.09      61218.36       405.40 o                         
   3   1   2      20250.81      20480.73       107.63 o                         
   4   1   2      10729.65      10364.43        70.05 o                         
   5   1   2       8298.96       7896.93        65.13 o                         
   6   1   2       6007.29       6204.16        46.90 o                         
   7   1   2         92.60         79.44         8.28 o                         
   8   1   2       3172.71       3121.01        36.13 o                         
   9   1   2      13763.15      13290.58       112.89 o                         
  10   1   2        467.70        470.66        25.63 o                         
  11   1   2       2820.86       2830.81        70.56 o                         
  12   1   2       5713.26       5678.59       108.08 o                         
  13   1   2      25768.70      25771.95       304.41 o                         
  14   1   2        471.01        482.60        46.85 o                         
  15   1   2        424.17        463.68        48.57 o                         
  16   1   2       1215.48       1195.16        81.59 o                         
  17   1   2       8776.87       8495.21       292.23 o                         
   0   2   2      40077.34      41486.09       461.16 o                         
   1   2   2     134444.33     136190.30      1094.69 o                         
   2   2   2          7.06          8.81         7.11 o                         
   3   2   2         50.81         52.30         6.50 o                         
   4   2   2      28391.91      29121.07       152.39 o                         
   5   2   2      11495.88      10406.10        72.63 o                         
   6   2   2        566.80        427.45        16.93 o                         
   7   2   2         25.63         43.00         8.25 o                         
   8   2   2        153.23        170.40        11.44 o                         
   9   2   2       2005.39       1859.92        30.96 o                         
  10   2   2       9375.69       9186.98       101.81 o                         
  11   2   2      18641.84      18609.01       211.74 o                         
  12   2   2        786.57        828.72        45.14 o                         
  13   2   2       3163.48       3096.63        86.54 o                         
  14   2   2       5228.24       5438.69       125.75 o                         
  15   2   2      30646.46      30598.94       361.85 o                         
  16   2   2       2616.47       2665.90       139.03 o                         
  17   2   2       2780.69       2564.21       160.49 o                         
   1   3   2        281.69        288.46        14.77 o                         
   2   3   2        410.31        448.00        14.89 o                         
   3   3   2      45595.71      46248.07       262.77 o                         
   4   3   2      33406.91      33991.28       193.42 o                         
   5   3   2     181239.42     175751.84       916.49 o                         
   6   3   2      30011.21      29167.21       154.47 o                         
   7   3   2      14599.48      13880.55        90.77 o                         
   8   3   2       4420.48       4399.89        43.38 o                         
   9   3   2      50730.74      49558.74       287.38 o                         
  10   3   2      21427.48      21569.23       182.77 o                         
  11   3   2      37643.68      37283.36       316.25 o                         
  12   3   2       1004.08        982.26        41.81 o                         
  13   3   2       2512.83       2557.52        74.99 o                         
  14   3   2          6.60         30.00        24.40 o                         
  15   3   2       1174.16       1116.17        62.76 o                         
  16   3   2       1646.06       1596.90        95.74 o                         
  17   3   2         27.59         27.22        41.21 o                         
   0   4   2      15284.51      15385.94       176.67 o                         
   1   4   2      70122.50      71621.16       531.30 o                         
   2   4   2        585.67        649.28        21.49 o                         
   3   4   2       6412.34       5872.82        57.28 o                         
   4   4   2       6972.65       6635.45        53.41 o                         
   5   4   2      11387.91      11427.58        79.15 o                         
   6   4   2        823.08        965.14        18.83 o                         
   7   4   2      17748.97      18029.29       111.27 o                         
   8   4   2       1207.00       1147.38        20.83 o                         
   9   4   2         40.43         70.69        10.64 o                         
  10   4   2       3320.37       3299.78        49.74 o                         
  11   4   2      12215.11      12328.50       133.10 o                         
  12   4   2       4520.33       4557.88        91.89 o                         
  13   4   2       1238.40       1147.65        54.41 o                         
  14   4   2       3339.92       3345.95        98.93 o                         
  15   4   2      13689.08      14146.08       233.66 o                         
  16   4   2       2552.50       2491.03       111.27 o                         
  17   4   2        191.18        158.72        79.56 o                         
   1   5   2      47278.24      47412.00       365.42 o                         
   2   5   2      34372.19      34315.20       246.80 o                         
   3   5   2     159424.70     160916.22      1001.57 o                         
   4   5   2       1871.78       1721.80        30.71 o                         
   5   5   2       2109.09       2277.00        31.20 o                         
   6   5   2        416.92        586.90        18.15 o                         
   7   5   2         30.78         37.37         8.81 o                         
   8   5   2       1487.86       1524.10        31.54 o                         
   9   5   2       4626.73       4498.34        53.08 o                         
  10   5   2         72.35         62.06        14.28 o                         
  11   5   2      15677.08      15625.71       158.92 o                         
  12   5   2       7531.07       7643.04       107.75 o                         
  13   5   2      41105.21      40763.66       409.46 o                         
  14   5   2       8707.33       8559.90       139.56 o                         
  15   5   2          2.75         15.51        32.82 o                         
  16   5   2       1901.59       1793.45        98.16 o                         
   0   6   2        276.06        292.50        34.22 o                         
   1   6   2       7063.97       7093.50        72.60 o                         
   2   6   2      10140.82      10232.50       100.16 o                         
   3   6   2      40394.46      38919.21       282.37 o                         
   4   6   2       6314.06       6004.62        61.90 o                         
   5   6   2        413.33        357.04        16.62 o                         
   6   6   2      14775.91      14709.82       109.99 o                         
   7   6   2     138919.59     140808.09       780.36 o                         
   8   6   2      17782.83      17588.00       130.79 o                         
   9   6   2      36678.80      36983.69       261.79 o                         
  10   6   2       1675.28       1639.24        41.76 o                         
  11   6   2       2230.40       2342.88        53.82 o                         
  12   6   2       4858.76       4808.51        89.82 o                         
  13   6   2       2700.43       2865.69        67.82 o                         
  14   6   2        185.63        218.22        35.19 o                         
  15   6   2        608.29        668.08        58.32 o                         
  16   6   2        121.37        140.42        43.49 o                         
   1   7   2       8371.00       7816.53        81.15 o                         
   2   7   2       8445.49       8513.59        96.44 o                         
   3   7   2      18504.50      18666.21       155.65 o                         
   4   7   2        905.73        830.54        27.51 o                         
   5   7   2       8622.64       8686.54        79.76 o                         
   6   7   2       5835.29       5727.15        61.84 o                         
   7   7   2       3140.24       3223.82        43.47 o                         
   8   7   2         94.57        113.48        14.32 o                         
   9   7   2       7863.76       8063.11        90.73 o                         
  10   7   2       2300.66       2316.34        49.63 o                         
  11   7   2        289.92        264.91        27.40 o                         
  12   7   2        231.41        241.25        26.59 o                         
  13   7   2       7404.55       7622.47       114.52 o                         
  14   7   2       1675.35       1620.13        66.36 o                         
  15   7   2        644.03        678.52        59.69 o                         
  16   7   2        889.23        746.83        63.55 o                         
   0   8   2      31218.56      31650.29       360.81 o                         
   1   8   2      92166.16      92187.75       631.98 o                         
   2   8   2       5705.74       5717.73        73.48 o                         
   3   8   2       2768.60       2741.41        52.43 o                         
   4   8   2       5060.48       4975.11        73.84 o                         
   5   8   2      11796.89      11320.32       107.81 o                         
   6   8   2       4099.15       4125.29        53.25 o                         
   7   8   2       1703.26       1694.73        34.43 o                         
   8   8   2        121.53        122.51        16.73 o                         
   9   8   2      12002.96      11855.75       125.69 o                         
  10   8   2       3152.07       3215.86        64.21 o                         
  11   8   2       8188.47       8475.35       117.28 o                         
  12   8   2       1580.00       1642.40        56.23 o                         
  13   8   2       2181.54       2258.28        68.42 o                         
  14   8   2       4087.40       4137.94        93.13 o                         
  15   8   2      26307.63      25976.36       365.75 o                         
   1   9   2       2585.38       2639.55        47.65 o                         
   2   9   2          1.62          7.23        13.86 o                         
   3   9   2       3934.05       3904.02        65.41 o                         
   4   9   2       3066.99       3007.81        58.52 o                         
   5   9   2      59283.96      60289.73       419.37 o                         
   6   9   2      14651.43      14591.15       128.27 o                         
   7   9   2       4935.04       4890.65        68.09 o                         
   8   9   2          7.86         12.98        15.52 o                         
   9   9   2      17337.16      17857.13       180.28 o                         
  10   9   2      10089.08       9649.79       129.53 o                         
  11   9   2      17986.04      18114.41       226.92 o                         
  12   9   2         11.09         86.51        25.51 o                         
  13   9   2        195.84        228.76        36.72 o                         
  14   9   2          1.69        -15.31        27.64 o                         
  15   9   2       1323.49       1332.04        75.20 o                         
   0  10   2       1301.98       1223.09        49.97 o                         
   1  10   2       7619.06       8015.85        93.43 o                         
   2  10   2          1.65        -12.47        12.47 o                         
   3  10   2      18839.23      18690.88       177.19 o                         
   4  10   2        738.88        799.37        37.21 o                         
   5  10   2        111.79         92.54        17.30 o                         
   6  10   2          4.05         12.43        13.87 o                         
   7  10   2      19392.17      19183.27       169.96 o                         
   8  10   2       8753.53       8779.38       107.67 o                         
   9  10   2       2139.96       2266.51        60.12 o                         
  10  10   2       1180.42       1161.48        50.82 o                         
  11  10   2       3453.82       3536.05        89.87 o                         
  12  10   2       1400.84       1465.70        76.21 o                         
  13  10   2         92.24          3.14        28.70 o                         
  14  10   2        491.10        449.63        54.62 o                         
   1  11   2      33079.83      33420.28       269.89 o                         
   2  11   2       8391.52       8614.27       102.14 o                         
   3  11   2      55158.82      56644.43       442.81 o                         
   4  11   2       5380.30       5311.25        82.37 o                         
   5  11   2       5993.58       6024.66        89.07 o                         
   6  11   2         39.66          8.64        15.60 o                         
   7  11   2        522.83        510.54        31.31 o                         
   8  11   2        467.01        431.68        32.09 o                         
   9  11   2        681.03        724.43        42.02 o                         
  10  11   2         17.27         -5.32        21.74 o                         
  11  11   2      11462.79      11162.45       188.15 o                         
  12  11   2       9218.79       8852.42       167.79 o                         
  13  11   2      24790.80      24507.98       383.68 o                         
  14  11   2       3213.65       3233.96       159.71 o                         
   0  12   2        493.73        470.87        40.67 o                         
   1  12   2       2312.30       2394.85        51.61 o                         
   2  12   2       1765.08       1787.34        47.69 o                         
   3  12   2      10914.14      10719.57       122.05 o                         
   4  12   2       2305.70       2244.73        55.53 o                         
   5  12   2        471.98        455.32        33.18 o                         
   6  12   2       6392.81       6377.43        95.66 o                         
   7  12   2      31876.34      31794.01       300.51 o                         
   8  12   2       7750.02       7925.89       127.25 o                         
   9  12   2      16693.90      16179.36       202.02 o                         
  10  12   2         10.35         18.70        24.46 o                         
  11  12   2       2845.03       2773.77        90.92 o                         
  12  12   2        917.01        903.48        64.13 o                         
  13  12   2        558.08        592.74        66.45 o                         
   1  13   2       1434.75       1533.38        48.53 o                         
   2  13   2       1082.54       1240.06        46.78 o                         
   3  13   2       1279.33       1380.80        48.94 o                         
   4  13   2       3084.36       3309.53        69.87 o                         
   5  13   2       9466.13       9444.73       123.74 o                         
   6  13   2       5540.90       5636.17        98.92 o                         
   7  13   2       4025.56       3990.35        89.30 o                         
   8  13   2       1088.04       1052.07        73.15 o                         
   9  13   2      11225.14      10825.47       184.67 o                         
  10  13   2        759.34        795.12        55.55 o                         
  11  13   2       2273.23       2082.57        94.92 o                         
  12  13   2         11.83        -32.68        32.68 o                         
   0  14   2      18969.89      18813.60       253.65 o                         
   1  14   2      35685.76      35582.40       287.91 o                         
   2  14   2       2713.25       2862.19        61.51 o                         
   3  14   2        632.31        616.92        36.61 o                         
   4  14   2       5099.84       5157.48        86.24 o                         
   5  14   2       8726.89       8909.73       132.14 o                         
   6  14   2        240.63        199.41        30.40 o                         
   7  14   2       3534.22       3478.53        87.44 o                         
   8  14   2       2291.59       2288.85        81.87 o                         
   9  14   2       4241.17       4411.93       160.75 o                         
  10  14   2       1854.76       1762.28        87.97 o                         
  11  14   2       9275.62       8765.93       243.89 o                         
   1  15   2        768.92        779.64        39.89 o                         
   2  15   2       2150.65       2252.13        58.99 o                         
   3  15   2        741.86        713.99        40.74 o                         
   4  15   2        968.10       1039.07        47.46 o                         
   5  15   2      14688.81      14598.97       173.95 o                         
   6  15   2       2026.60       2053.38        68.31 o                         
   7  15   2       1088.68       1042.90        73.27 o                         
   8  15   2         84.64         70.35        30.27 o                         
   9  15   2       9714.75       9324.81       209.23 o                         
  10  15   2        906.24        945.66        75.77 o                         
   0  16   2       1228.76       1297.55        73.23 o                         
   1  16   2        172.76        228.78        29.72 o                         
   2  16   2       1468.09       1444.75        53.75 o                         
   3  16   2       3508.30       3548.55        73.49 o                         
   4  16   2       1256.34       1243.44        56.17 o                         
   5  16   2          4.46        -21.78        21.78 o                         
   6  16   2        363.26        337.21        36.73 o                         
   7  16   2      15439.63      15352.49       224.70 o                         
   8  16   2       2450.95       2447.39       116.14 o                         
   9  16   2       4313.57       4183.97       315.91 o                         
   1  17   2       5006.37       4969.28       100.83 o                         
   2  17   2       5606.11       5472.38        94.06 o                         
   3  17   2      17601.09      17247.92       187.63 o                         
   4  17   2       1021.09       1001.17        53.09 o                         
   5  17   2        650.38        665.50        49.98 o                         
   6  17   2         71.09         32.93        30.87 o                         
   7  17   2       1238.10       1280.33       127.76 o                         
   0  18   2        517.91        383.18        60.97 o                         
   1  18   2         55.25         55.27        30.06 o                         
   2  18   2       1124.09       1099.00        62.18 o                         
   3  18   2        819.95        925.22        65.99 o                         
   4  18   2        429.85        332.95        61.13 o                         
   5  18   2          0.73         24.66        39.83 o                         
   1   1   3      21991.32      22526.23       144.43 o                         
   2   1   3       3679.66       3660.91        29.92 o                         
   3   1   3     157887.16     158328.39       927.28 o                         
   4   1   3      12732.95      12821.71        76.42 o                         
   5   1   3      47776.04      46652.42       269.30 o                         
   6   1   3       2706.38       2743.23        29.39 o                         
   7   1   3      14028.05      13698.23        91.06 o                         
   8   1   3       1288.42       1370.70        23.96 o                         
   9   1   3      16152.72      16287.12       136.60 o                         
  10   1   3        116.89        117.22        16.99 o                         
  11   1   3      23271.25      23988.10       257.38 o                         
  12   1   3       1431.57       1603.76        59.39 o                         
  13   1   3      19874.20      19824.58       249.78 o                         
  14   1   3        247.08        290.43        35.53 o                         
  15   1   3        993.09       1042.87        67.18 o                         
  16   1   3        222.74        343.69        62.28 o                         
  17   1   3       3661.90       3612.80       150.99 o                         
   0   2   3       2369.94       2365.71        43.05 o                         
   1   2   3      39700.61      40792.13       237.21 o                         
   2   2   3       6348.94       6412.44        51.13 o                         
   3   2   3      23937.91      23926.39       131.33 o                         
   4   2   3        102.45         48.97         6.59 o                         
   5   2   3       4399.75       4050.24        31.48 o                         
   6   2   3         50.44         37.22         5.58 o                         
   7   2   3      32893.07      31074.74       190.99 o                         
   8   2   3       2012.85       2021.63        28.91 o                         
   9   2   3      20952.93      20368.80       148.54 o                         
  10   2   3         17.51         16.46        12.75 o                         
  11   2   3       7851.18       7750.25       109.21 o                         
  12   2   3        100.76        116.52        25.32 o                         
  13   2   3       9475.68       9563.91       153.33 o                         
  14   2   3         86.83         96.71        26.12 o                         
  15   2   3       7065.91       7110.53       151.55 o                         
  16   2   3        136.68        177.84        45.02 o                         
  17   2   3       9160.64       9219.61       210.62 o                         
   1   3   3      12871.91      13225.21       126.34 o                         
   2   3   3       8149.47       8210.52        69.71 o                         
   3   3   3       1863.75       1664.63        22.50 o                         
   4   3   3        106.98         11.75         9.17 o                         
   5   3   3       4516.94       4375.67        38.72 o                         
   6   3   3        210.48        196.56         9.57 o                         
   7   3   3          8.11          0.89         5.08 o                         
   8   3   3        599.81        642.94        18.91 o                         
   9   3   3        438.34        493.10        20.70 o                         
  10   3   3       1129.65       1143.64        33.36 o                         
  11   3   3       9144.46       8829.28       112.47 o                         
  12   3   3        490.39        451.12        32.47 o                         
  13   3   3       1055.14       1035.70        51.01 o                         
  14   3   3         10.47          6.03        24.46 o                         
  15   3   3         28.49         28.83        31.30 o                         
  16   3   3        944.67        974.15        75.82 o                         
  17   3   3          6.95        -40.49        40.49 o                         
   0   4   3      37657.96      38884.92       453.17 o                         
   1   4   3      51428.70      51186.20       350.78 o                         
   2   4   3      11226.23      11706.80       109.18 o                         
   3   4   3      16756.47      17153.85       129.11 o                         
   4   4   3       6611.58       6398.52        55.08 o                         
   5   4   3      17836.14      18402.23       114.16 o                         
   6   4   3        133.86        183.32        10.60 o                         
   7   4   3      70435.71      70660.80       380.64 o                         
   8   4   3          0.88         -1.30         7.31 o                         
   9   4   3      33803.78      33259.34       218.18 o                         
  10   4   3       1867.78       1787.54        40.92 o                         
  11   4   3       1393.42       1362.08        63.22 o                         
  12   4   3          5.67        -17.20        17.20 o                         
  13   4   3       2920.36       3060.87        76.93 o                         
  14   4   3        454.42        472.11        46.68 o                         
  15   4   3      19867.80      19338.79       285.66 o                         
  16   4   3        452.60        460.97        59.32 o                         
  17   4   3       8917.62       9290.34       776.77 o                         
   1   5   3      20394.15      21398.62       171.46 o                         
   2   5   3      11564.53      11876.63       102.43 o                         
   3   5   3      52395.60      52923.44       353.51 o                         
   4   5   3        277.16        251.47        13.42 o                         
   5   5   3      12317.67      12135.22        91.10 o                         
   6   5   3       2095.05       2153.60        29.90 o                         
   7   5   3       4120.33       4072.35        43.58 o                         
   8   5   3        131.63        162.82        12.69 o                         
   9   5   3       8971.90       9001.95        85.59 o                         
  10   5   3       1397.45       1500.61        38.19 o                         
  11   5   3      18206.62      17801.92       175.88 o                         
  12   5   3         80.76        104.45        25.01 o                         
  13   5   3       6259.68       6269.87       112.82 o                         
  14   5   3          0.04        -23.17        23.17 o                         
  15   5   3        281.68        337.66        46.88 o                         
  16   5   3        913.83       1020.97        94.48 o                         
   0   6   3       5127.96       5208.66       106.64 o                         
   1   6   3      19394.88      20016.69       175.77 o                         
   2   6   3        827.27        800.35        25.75 o                         
   3   6   3        876.13        729.43        25.65 o                         
   4   6   3       5196.72       5052.05        61.28 o                         
   5   6   3        630.09        612.33        20.42 o                         
   6   6   3       1204.18       1238.72        25.29 o                         
   7   6   3       8070.87       8166.94        72.74 o                         
   8   6   3        865.35        893.94        27.49 o                         
   9   6   3       5654.58       5569.76        73.87 o                         
  10   6   3        465.55        515.26        26.81 o                         
  11   6   3        402.57        402.82        28.24 o                         
  12   6   3        588.47        576.97        37.38 o                         
  13   6   3        127.84        123.99        27.04 o                         
  14   6   3         46.01         35.16        35.39 o                         
  15   6   3       1992.79       2055.71        88.57 o                         
  16   6   3         46.48         63.30        45.44 o                         
   1   7   3      10648.56      10376.38       104.91 o                         
   2   7   3       8486.58       8786.62        93.04 o                         
   3   7   3      56858.16      57154.58       405.24 o                         
   4   7   3       4598.84       4488.76        57.32 o                         
   5   7   3      58105.86      58711.38       384.02 o                         
   6   7   3       1267.23       1245.40        28.33 o                         
   7   7   3       3257.03       3105.22        42.70 o                         
   8   7   3        945.37        899.29        32.55 o                         
   9   7   3       2083.75       2131.34        44.62 o                         
  10   7   3        258.90        298.61        23.86 o                         
  11   7   3      30899.66      30778.53       284.94 o                         
  12   7   3       2253.63       2328.84        72.56 o                         
  13   7   3      17419.75      17276.42       205.90 o                         
  14   7   3       1340.71       1296.95        68.46 o                         
  15   7   3        827.04        696.18        61.99 o                         
  16   7   3       1517.90       1160.32       114.07 o                         
   0   8   3        191.40        286.33        30.62 o                         
   1   8   3      14686.30      14276.96       135.49 o                         
   2   8   3         48.53         21.95        16.68 o                         
   3   8   3       2031.18       1920.72        41.46 o                         
   4   8   3       8396.56       8520.65        88.91 o                         
   5   8   3        847.52        815.09        29.35 o                         
   6   8   3       1968.64       2086.17        45.07 o                         
   7   8   3       9635.98       9523.51        95.01 o                         
   8   8   3       5831.67       5978.02        80.77 o                         
   9   8   3       6554.27       6414.92        86.21 o                         
  10   8   3        603.48        641.83        36.50 o                         
  11   8   3        308.87        315.20        31.74 o                         
  12   8   3       2511.76       2487.31        64.31 o                         
  13   8   3        453.62        450.10        50.88 o                         
  14   8   3        757.95        753.75        56.42 o                         
  15   8   3       4419.76       4660.51       128.78 o                         
   1   9   3       1751.96       1735.94        39.10 o                         
   2   9   3       2270.38       2372.31        52.20 o                         
   3   9   3      15582.35      15310.49       149.08 o                         
   4   9   3       1429.90       1532.40        46.17 o                         
   5   9   3      14672.86      14571.56       133.84 o                         
   6   9   3      11031.32      11255.61       112.80 o                         
   7   9   3       1889.31       1934.96        45.66 o                         
   8   9   3       2938.12       3028.09        58.51 o                         
   9   9   3        952.29        995.29        42.29 o                         
  10   9   3       4631.61       4697.36        90.69 o                         
  11   9   3       7819.47       7581.98       131.00 o                         
  12   9   3        394.14        419.58        43.03 o                         
  13   9   3       8869.22       8564.89       146.46 o                         
  14   9   3        485.45        474.45        49.14 o                         
  15   9   3        566.10        469.83        71.64 o                         
   0  10   3       8919.59       8783.10       134.45 o                         
   1  10   3      53078.02      53718.29       396.76 o                         
   2  10   3        661.15        703.50        30.75 o                         
   3  10   3       3813.45       3979.71        71.07 o                         
   4  10   3       6899.75       7276.08        94.34 o                         
   5  10   3       8210.53       8417.51        95.78 o                         
   6  10   3          5.41         17.01        15.00 o                         
   7  10   3      35219.13      35072.93       285.45 o                         
   8  10   3       1775.02       1866.74        51.23 o                         
   9  10   3      19910.54      20056.52       211.25 o                         
  10  10   3       3266.16       3316.66        78.35 o                         
  11  10   3        735.50        805.70        48.46 o                         
  12  10   3       1904.20       1853.23        93.03 o                         
  13  10   3       4046.38       4063.04       123.14 o                         
  14  10   3       2865.28       2852.72       107.31 o                         
   1  11   3        686.31        717.63        33.00 o                         
   2  11   3       5702.31       5861.85        81.49 o                         
   3  11   3       1112.93       1114.41        48.80 o                         
   4  11   3       2559.46       2550.86        56.49 o                         
   5  11   3       2858.01       2838.49        57.73 o                         
   6  11   3       4270.96       4393.90        74.03 o                         
   7  11   3         18.67         25.00        19.21 o                         
   8  11   3       2187.79       2303.82        61.47 o                         
   9  11   3         77.29         50.29        31.67 o                         
  10  11   3       3493.89       3519.94        81.06 o                         
  11  11   3        549.34        635.94        44.39 o                         
  12  11   3        831.79        833.86        85.75 o                         
  13  11   3        635.03        604.18        68.53 o                         
  14  11   3        886.59        803.57        83.64 o                         
   0  12   3       5816.00       6256.02       119.07 o                         
   1  12   3      12439.69      12716.04       136.09 o                         
   2  12   3        961.55       1092.02        42.14 o                         
   3  12   3       5205.05       5283.93        80.51 o                         
   4  12   3       2855.22       2903.57        77.83 o                         
   5  12   3       5662.54       5478.11        88.36 o                         
   6  12   3        794.37        787.21        42.17 o                         
   7  12   3      16163.31      15940.21       194.28 o                         
   8  12   3       6445.25       6359.05       106.30 o                         
   9  12   3       9478.72       9696.40       146.80 o                         
  10  12   3        868.96        895.31        52.21 o                         
  11  12   3        463.86        475.11        44.87 o                         
  12  12   3       2358.87       2353.95       103.80 o                         
  13  12   3       1360.45       1448.40       101.61 o                         
   1  13   3       6655.49       6714.27        90.76 o                         
   2  13   3       9512.15       9714.64       118.28 o                         
   3  13   3      17829.88      18041.00       178.66 o                         
   4  13   3        955.40        951.33        47.78 o                         
   5  13   3      13844.28      13761.14       167.46 o                         
   6  13   3       3456.63       3388.24        76.74 o                         
   7  13   3       3814.49       3706.53        86.13 o                         
   8  13   3       1123.11       1200.26        63.68 o                         
   9  13   3       3408.62       3515.78        88.43 o                         
  10  13   3       2431.61       2544.05        77.74 o                         
  11  13   3      14452.93      14125.95       250.69 o                         
  12  13   3       2238.99       2252.46       119.83 o                         
   0  14   3       7607.15       7956.16       147.42 o                         
   1  14   3        481.49        494.30        32.60 o                         
   2  14   3        286.44        301.19        28.47 o                         
   3  14   3         12.67         16.15        20.28 o                         
   4  14   3       5870.81       5962.25       129.61 o                         
   5  14   3        755.57        718.71        44.29 o                         
   6  14   3        751.61        716.88        44.67 o                         
   7  14   3        746.65        691.15        47.48 o                         
   8  14   3       5283.42       5178.79       116.64 o                         
   9  14   3          0.57         44.81        29.47 o                         
  10  14   3        705.77        723.22        57.35 o                         
  11  14   3         45.98         67.22        38.19 o                         
   1  15   3       4732.22       4794.49        87.79 o                         
   2  15   3       5418.90       5333.19        86.52 o                         
   3  15   3      12563.16      12914.48       151.41 o                         
   4  15   3       1579.29       1618.31        60.71 o                         
   5  15   3      13780.59      13782.51       167.68 o                         
   6  15   3       7413.43       7391.04       123.24 o                         
   7  15   3        942.94        962.96        56.11 o                         
   8  15   3        924.61        859.02        58.90 o                         
   9  15   3       1426.98       1509.85        75.78 o                         
  10  15   3       4258.99       4098.99       147.59 o                         
   0  16   3      13912.05      13757.92       218.40 o                         
   1  16   3      12093.17      12053.99       142.22 o                         
   2  16   3        177.48        146.82        26.38 o                         
   3  16   3       2949.24       3041.19        71.76 o                         
   4  16   3       6643.50       6486.85       110.92 o                         
   5  16   3       3055.20       3236.88        79.22 o                         
   6  16   3        165.39        123.16        30.60 o                         
   7  16   3       5977.68       5695.75       125.97 o                         
   8  16   3       1134.84       1036.56        74.41 o                         
   9  16   3       6353.32       6167.84       264.12 o                         
   1  17   3         11.45         30.24        22.73 o                         
   2  17   3       7070.09       7016.09       110.50 o                         
   3  17   3       1324.90       1379.14        58.81 o                         
   4  17   3        126.27        131.80        31.01 o                         
   5  17   3        223.18        227.48        37.82 o                         
   6  17   3       4262.35       4088.86       111.36 o                         
   7  17   3         94.41         88.21        49.04 o                         
   0  18   3       6159.58       5881.45       221.94 o                         
   1  18   3       8995.57       8819.51       152.02 o                         
   2  18   3        727.03        797.34        65.08 o                         
   3  18   3        880.13        718.53        66.93 o                         
   4  18   3       5830.18       5619.25       172.05 o                         
   5  18   3       1085.39       1084.61       106.04 o                         
   0   0   4     156259.84     158776.08      1610.91 o                         
   1   0   4      81116.55      81663.57       561.89 o                         
   2   0   4      30739.46      31329.14       286.07 o                         
   3   0   4        833.71        977.67        22.91 o                         
   4   0   4      12214.17      11273.68       110.03 o                         
   5   0   4      80052.66      79956.10       596.09 o                         
   6   0   4       7860.52       7548.52        83.58 o                         
   7   0   4       1535.96       1427.94        22.10 o                         
   8   0   4       3872.33       3857.22        59.83 o                         
   9   0   4      15851.57      15503.82       182.92 o                         
  10   0   4      17719.89      17695.63       299.85 o                         
  11   0   4      34360.24      33854.09       550.87 o                         
  12   0   4        438.42        436.24       105.17 o                         
  13   0   4       1712.86       1806.18        89.93 o                         
  14   0   4      20993.42      20713.75       464.63 o                         
  15   0   4      42610.74      43820.00       865.29 o                         
  16   0   4      17451.38      17801.42       439.84 o                         
  17   0   4       2978.47       2654.32       385.36 o                         
   1   1   4        212.13        244.17         7.59 o                         
   2   1   4       3590.40       3631.28        29.06 o                         
   3   1   4       2280.28       2412.93        24.07 o                         
   4   1   4      10983.37      10749.67        77.35 o                         
   5   1   4      81811.93      81360.37       429.58 o                         
   6   1   4      18451.64      16400.01        99.30 o                         
   7   1   4       4908.72       4681.96        48.21 o                         
   8   1   4       1648.68       1600.14        26.89 o                         
   9   1   4      34184.39      33545.94       226.44 o                         
  10   1   4      24141.93      23498.20       270.43 o                         
  11   1   4      10239.16      10394.90       206.96 o                         
  12   1   4        229.12        194.44        28.76 o                         
  13   1   4       3035.49       2977.57        90.96 o                         
  14   1   4        285.42        330.34        68.39 o                         
  15   1   4        598.63        605.43        61.03 o                         
  16   1   4       1500.69       1628.88        96.27 o                         
  17   1   4       1825.67       1879.10       108.99 o                         
   0   2   4       1484.62       1531.40        27.30 o                         
   1   2   4       8561.27       8318.06        55.39 o                         
   2   2   4       4910.34       4723.08        43.76 o                         
   3   2   4      68751.68      67762.78       347.15 o                         
   4   2   4       2328.20       1912.50        21.61 o                         
   5   2   4       2118.31       2229.67        23.10 o                         
   6   2   4       8498.35       7962.07        55.25 o                         
   7   2   4      73360.97      72157.35       423.55 o                         
   8   2   4      31335.32      30356.30       202.22 o                         
   9   2   4      17633.45      17182.08       147.86 o                         
  10   2   4       1096.94       1106.64        32.79 o                         
  11   2   4       9825.14       9962.16       128.26 o                         
  12   2   4       1039.11        955.55        58.45 o                         
  13   2   4       1959.83       2040.33        68.97 o                         
  14   2   4         47.46          5.50        26.00 o                         
  15   2   4        510.78        485.69        49.15 o                         
  16   2   4        113.61        106.94        39.31 o                         
  17   2   4       3917.20       3943.95       186.46 o                         
   1   3   4     122193.95     121203.34       912.75 o                         
   2   3   4      64735.70      64814.58       435.41 o                         
   3   3   4      63686.54      62597.22       353.27 o                         
   4   3   4      45595.22      46666.12       254.10 o                         
   5   3   4       1640.15       1603.26        22.86 o                         
   6   3   4       2780.98       2808.43        28.33 o                         
   7   3   4        218.30        263.56         9.83 o                         
   8   3   4          0.41         13.73         8.20 o                         
   9   3   4       4454.35       4494.33        64.21 o                         
  10   3   4       1338.26       1405.97        36.36 o                         
  11   3   4      15148.70      15086.24       162.04 o                         
  12   3   4      18509.56      18512.15       201.94 o                         
  13   3   4      34803.39      34806.94       388.57 o                         
  14   3   4       6208.45       6470.69       131.18 o                         
  15   3   4        700.19        884.14        62.82 o                         
  16   3   4       1707.92       1827.41        97.87 o                         
  17   3   4      13595.48      14311.27       380.61 o                         
   0   4   4      21025.04      21913.13       294.06 o                         
   1   4   4      12513.84      12542.01       104.62 o                         
   2   4   4        393.48        324.84        16.27 o                         
   3   4   4      53206.54      52730.50       337.52 o                         
   4   4   4       9760.48       9624.98        79.05 o                         
   5   4   4       1144.37       1148.72        19.31 o                         
   6   4   4       4398.92       4282.16        44.54 o                         
   7   4   4      19672.34      18880.99       146.12 o                         
   8   4   4      17428.67      17546.41       128.04 o                         
   9   4   4       4288.95       4293.66        58.27 o                         
  10   4   4         66.75         94.02        17.42 o                         
  11   4   4      10959.84      11183.75       162.56 o                         
  12   4   4        744.18        813.65        41.83 o                         
  13   4   4        209.68        163.14        29.42 o                         
  14   4   4        541.73        577.11        46.53 o                         
  15   4   4       2548.78       2471.63       103.18 o                         
  16   4   4         16.82         66.76        38.34 o                         
   1   5   4      15142.48      14774.72       121.58 o                         
   2   5   4       3095.42       3401.02        42.57 o                         
   3   5   4       5094.66       5254.02        61.09 o                         
   4   5   4      25897.71      24170.04       173.75 o                         
   5   5   4      52596.51      51443.50       312.12 o                         
   6   5   4      37960.77      38296.76       239.27 o                         
   7   5   4       9371.73       9384.99        73.40 o                         
   8   5   4       4299.05       4242.54        52.95 o                         
   9   5   4      25636.17      25553.70       185.70 o                         
  10   5   4      15285.20      15561.40       148.52 o                         
  11   5   4      12389.07      12218.84       149.68 o                         
  12   5   4       2972.43       2791.63        80.87 o                         
  13   5   4        119.40        117.74        27.69 o                         
  14   5   4        485.55        514.81        61.37 o                         
  15   5   4        395.17        384.11        52.53 o                         
  16   5   4       1364.03       1335.98       108.98 o                         
   0   6   4      72210.40      74507.45       849.40 o                         
   1   6   4     102568.84     103223.23       727.94 o                         
   2   6   4      26430.34      28335.54       205.18 o                         
   3   6   4       3835.16       3919.15        50.10 o                         
   4   6   4      10137.01      10485.82        95.87 o                         
   5   6   4      21016.47      20984.90       144.72 o                         
   6   6   4        409.57        422.17        17.15 o                         
   7   6   4       1694.57       1696.85        32.66 o                         
   8   6   4       2360.15       2207.48        39.01 o                         
   9   6   4       9506.69       9242.85        92.83 o                         
  10   6   4       8700.70       8709.39        98.45 o                         
  11   6   4      16840.97      16917.93       180.94 o                         
  12   6   4       1272.70       1435.47        59.76 o                         
  13   6   4       2264.35       2273.49        77.75 o                         
  14   6   4      14699.61      14880.20       217.13 o                         
  15   6   4      25487.21      25673.59       399.45 o                         
  16   6   4       8905.52       9349.74       739.02 o                         
   1   7   4       8238.16       8057.41        87.79 o                         
   2   7   4       9343.40       9449.99        93.67 o                         
   3   7   4      11308.28      11406.33       108.51 o                         
   4   7   4       1760.04       1778.77        35.50 o                         
   5   7   4      19636.27      20163.28       154.85 o                         
   6   7   4       2992.42       3008.13        46.63 o                         
   7   7   4       3838.09       3860.68        54.41 o                         
   8   7   4       4988.57       4876.18        67.02 o                         
   9   7   4       8937.70       8928.77        94.60 o                         
  10   7   4        495.99        574.96        30.33 o                         
  11   7   4        259.34        316.30        28.31 o                         
  12   7   4        520.30        614.06        43.05 o                         
  13   7   4       8798.94       8759.15       152.76 o                         
  14   7   4       1429.14       1452.66        75.82 o                         
  15   7   4        456.71        572.32        61.58 o                         
  16   7   4       1410.94       1545.59       168.88 o                         
   0   8   4      10350.07      10594.18       155.85 o                         
   1   8   4       2729.91       2792.64        49.82 o                         
   2   8   4       8568.88       8143.68        88.08 o                         
   3   8   4      31917.43      31917.53       248.19 o                         
   4   8   4       1261.12       1261.27        33.68 o                         
   5   8   4        111.60        118.18        15.41 o                         
   6   8   4      34975.86      35307.71       277.26 o                         
   7   8   4      70779.37      71986.42       493.93 o                         
   8   8   4      29322.99      29655.12       245.72 o                         
   9   8   4      18105.88      17978.58       163.29 o                         
  10   8   4       2344.15       2348.43        86.25 o                         
  11   8   4       2027.62       2076.44        59.08 o                         
  12   8   4       2990.46       2920.45        87.66 o                         
  13   8   4       1341.74       1394.99        71.74 o                         
  14   8   4        486.63        519.84        53.02 o                         
  15   8   4        197.05        226.55        69.39 o                         
   1   9   4      23109.97      23351.53       205.49 o                         
   2   9   4      37463.70      37867.39       289.82 o                         
   3   9   4      57068.46      58429.95       444.86 o                         
   4   9   4       4469.61       4734.08        66.11 o                         
   5   9   4         39.07         50.59        14.72 o                         
   6   9   4        817.01        855.08        35.23 o                         
   7   9   4        101.81        104.30        18.34 o                         
   8   9   4       1705.38       1675.02        46.76 o                         
   9   9   4        974.88       1044.68        46.05 o                         
  10   9   4       2267.27       2235.28        63.88 o                         
  11   9   4       9904.92       9785.92       135.74 o                         
  12   9   4      11205.19      11324.38       171.02 o                         
  13   9   4      22469.91      22406.79       298.42 o                         
  14   9   4       3673.00       3675.70       108.62 o                         
  15   9   4         44.40        -21.86        79.48 o                         
   0  10   4      18130.72      18841.69       251.59 o                         
   1  10   4      17544.33      18159.19       175.27 o                         
   2  10   4          1.86          8.23        11.59 o                         
   3  10   4       5329.51       5327.35        74.27 o                         
   4  10   4       2077.58       2042.69        48.20 o                         
   5  10   4       3157.25       3226.43        59.81 o                         
   6  10   4       1307.67       1326.77        44.91 o                         
   7  10   4       4848.19       4982.82        80.44 o                         
   8  10   4       4094.63       4308.98        81.37 o                         
   9  10   4        144.12        134.59        26.70 o                         
  10  10   4       1369.67       1440.83        58.71 o                         
  11  10   4       6836.18       6664.29       125.41 o                         
  12  10   4        350.67        453.93        55.98 o                         
  13  10   4        159.88        225.31        40.72 o                         
  14  10   4       1602.72       1542.60       110.98 o                         
   1  11   4        466.90        480.06        28.49 o                         
   2  11   4         18.55         19.13        15.79 o                         
   3  11   4       7083.76       7055.42        91.13 o                         
   4  11   4      16651.38      16561.64       168.41 o                         
   5  11   4      42691.71      42419.60       370.64 o                         
   6  11   4      17913.91      18451.96       186.94 o                         
   7  11   4       7117.60       7163.02       109.33 o                         
   8  11   4        444.21        457.13        34.83 o                         
   9  11   4      16295.49      16524.77       202.02 o                         
  10  11   4      12374.33      12710.04       185.35 o                         
  11  11   4       8614.64       8371.05       146.36 o                         
  12  11   4       1691.65       1706.53        81.59 o                         
  13  11   4        213.71        214.40        45.88 o                         
   0  12   4      29510.76      29565.97       339.43 o                         
   1  12   4      19293.27      19337.58       182.09 o                         
   2  12   4       4320.49       4323.31        72.03 o                         
   3  12   4       1365.58       1357.73        45.55 o                         
   4  12   4        679.51        620.38        35.15 o                         
   5  12   4       4835.59       4872.75        88.15 o                         
   6  12   4       3957.10       3889.56        79.54 o                         
   7  12   4        156.00        133.63        26.43 o                         
   8  12   4         13.06         25.39        22.04 o                         
   9  12   4        945.32        985.89        53.45 o                         
  10  12   4       3076.29       3116.35        88.21 o                         
  11  12   4       7679.56       7340.22       139.56 o                         
  12  12   4         14.55         -9.22        27.73 o                         
  13  12   4        411.99        509.11        87.93 o                         
   1  13   4       6586.38       6691.18        91.02 o                         
   2  13   4       3315.91       3433.14        67.04 o                         
   3  13   4       6597.84       6588.27       100.37 o                         
   4  13   4       3867.31       3806.89        96.53 o                         
   5  13   4       1287.85       1202.53        53.12 o                         
   6  13   4        140.64        177.31        28.71 o                         
   7  13   4        302.98        336.36        36.02 o                         
   8  13   4         36.78         40.70        26.54 o                         
   9  13   4       2437.69       2488.44        76.32 o                         
  10  13   4        494.68        399.94        43.67 o                         
  11  13   4        314.94        336.41        42.22 o                         
  12  13   4       2632.79       2739.20       139.81 o                         
   0  14   4       3595.81       3869.41        99.96 o                         
   1  14   4       4090.69       4069.70        72.93 o                         
   2  14   4       3995.53       4035.77        75.76 o                         
   3  14   4       9737.20       9856.48       131.24 o                         
   4  14   4        167.01        195.96        28.14 o                         
   5  14   4        299.41        302.85        31.78 o                         
   6  14   4       6736.74       6823.46       114.64 o                         
   7  14   4      23972.49      23720.77       270.48 o                         
   8  14   4      16734.10      16701.66       238.31 o                         
   9  14   4      10603.17      10461.64       174.24 o                         
  10  14   4       1395.65       1392.02        95.43 o                         
  11  14   4       1090.71       1005.15        89.99 o                         
   1  15   4       5133.31       5045.62        84.32 o                         
   2  15   4       2752.66       2774.76        63.19 o                         
   3  15   4       6483.92       6382.49       110.32 o                         
   4  15   4       1406.24       1432.76        57.97 o                         
   5  15   4        155.60        163.86        29.07 o                         
   6  15   4         38.56         54.86        29.20 o                         
   7  15   4         87.24         41.86        28.10 o                         
   8  15   4        165.36        103.56        33.70 o                         
   9  15   4        691.45        625.97        53.88 o                         
  10  15   4        185.81        139.87        65.10 o                         
   0  16   4       8868.77       8755.82       166.48 o                         
   1  16   4       7084.16       7212.05       105.42 o                         
   2  16   4       1442.36       1391.91        56.28 o                         
   3  16   4        582.85        552.08        54.37 o                         
   4  16   4        913.33        866.29        48.75 o                         
   5  16   4       1769.00       1616.66        64.20 o                         
   6  16   4          3.65          4.09        24.75 o                         
   7  16   4         53.90         48.53        30.63 o                         
   8  16   4        506.50        762.58        79.03 o                         
   1  17   4          2.07        -21.57        21.57 o                         
   2  17   4       1391.20       1427.23        58.87 o                         
   3  17   4       4430.69       4444.25        98.63 o                         
   4  17   4       7008.28       6906.06       140.48 o                         
   5  17   4      15530.84      15279.83       210.63 o                         
   6  17   4       4036.92       4063.16       117.22 o                         
   7  17   4       1838.40       1848.40       134.45 o                         
   0  18   4       3090.09       2914.26       122.38 o                         
   1  18   4       1606.13       1444.35        77.06 o                         
   2  18   4        829.70        793.37        64.11 o                         
   3  18   4        766.05        829.65        73.01 o                         
   4  18   4        409.19        474.09        67.45 o                         
   1   1   5       1283.09       1288.28        15.49 o                         
   2   1   5      23351.03      23109.53       136.11 o                         
   3   1   5       5000.20       4751.79        34.70 o                         
   4   1   5      55121.76      54682.59       311.86 o                         
   5   1   5        670.77        584.76        16.19 o                         
   6   1   5      27371.96      26571.45       175.42 o                         
   7   1   5       3784.90       3796.23        39.03 o                         
   8   1   5        722.79        710.87        21.17 o                         
   9   1   5        317.07        308.30        19.29 o                         
  10   1   5      20139.52      19647.22       163.53 o                         
  11   1   5       2343.28       2319.73        63.67 o                         
  12   1   5      18776.21      19011.98       265.74 o                         
  13   1   5       2035.70       2010.92        85.87 o                         
  14   1   5       5248.05       5587.93       146.01 o                         
  15   1   5        134.07        125.45        39.12 o                         
  16   1   5         20.34          9.42        31.12 o                         
  17   1   5        390.69        388.58        62.12 o                         
   0   2   5     112182.89     113318.90       863.26 o                         
   1   2   5      22310.90      22535.83       132.70 o                         
   2   2   5      39960.47      41063.65       222.39 o                         
   3   2   5       3486.56       3649.14        35.08 o                         
   4   2   5       1206.71       1252.44        18.64 o                         
   5   2   5       3698.09       3995.03        36.38 o                         
   6   2   5      29215.71      28323.87       161.53 o                         
   7   2   5       8499.13       8687.82        66.90 o                         
   8   2   5      31215.41      30860.28       215.87 o                         
   9   2   5       1596.17       1560.37        33.75 o                         
  10   2   5      12899.00      12448.43       115.82 o                         
  11   2   5        306.93        267.15        27.55 o                         
  12   2   5        253.63        370.64        39.55 o                         
  13   2   5        765.66        899.53        58.48 o                         
  14   2   5      11595.88      11944.32       204.85 o                         
  15   2   5        168.55        112.88        34.91 o                         
  16   2   5       9712.80       9883.82       192.33 o                         
   1   3   5       6900.37       7259.71        59.66 o                         
   2   3   5       2774.45       2887.58        44.61 o                         
   3   3   5        535.32        629.46        16.66 o                         
   4   3   5       3139.73       3160.74        34.20 o                         
   5   3   5       4254.91       4367.23        39.42 o                         
   6   3   5         62.14         74.68         8.43 o                         
   7   3   5       1781.83       2008.72        27.11 o                         
   8   3   5        172.69        182.24        14.72 o                         
   9   3   5       1675.18       1629.18        47.98 o                         
  10   3   5       1534.59       1425.45        37.32 o                         
  11   3   5         13.31         20.08        17.56 o                         
  12   3   5        813.64        887.99        50.47 o                         
  13   3   5          2.02         22.96        26.39 o                         
  14   3   5        361.57        346.83        42.46 o                         
  15   3   5         54.69         25.96        29.94 o                         
  16   3   5         99.31         57.10        34.08 o                         
   0   4   5      89167.47      86932.70      1581.10 o                         
   1   4   5       2078.28       2055.57        29.43 o                         
   2   4   5      34775.52      33357.52       214.24 o                         
   3   4   5       2879.78       3084.03        34.82 o                         
   4   4   5        829.67        880.22        21.28 o                         
   5   4   5        878.00        720.97        19.20 o                         
   6   4   5      40572.32      40393.91       252.50 o                         
   7   4   5        606.82        552.79        17.81 o                         
   8   4   5      43250.82      42372.27       300.49 o                         
   9   4   5       1744.31       1688.73        38.56 o                         
  10   4   5      16162.16      15955.39       148.58 o                         
  11   4   5       4648.16       4595.84        81.17 o                         
  12   4   5          8.73         44.96        32.46 o                         
  13   4   5        298.26        198.27        38.47 o                         
  14   4   5      10940.23      11173.10       197.45 o                         
  15   4   5       1746.61       1855.32        86.80 o                         
  16   4   5      11935.74      11792.63       238.47 o                         
   1   5   5      12509.22      13348.82       109.01 o                         
   2   5   5      32723.08      33013.63       215.61 o                         
   3   5   5         67.31         82.36        12.80 o                         
   4   5   5      26103.70      26640.55       190.38 o                         
   5   5   5       5774.33       5888.15        62.35 o                         
   6   5   5       4693.42       4620.03        52.80 o                         
   7   5   5        356.73        334.39        16.87 o                         
   8   5   5        494.08        541.78        22.76 o                         
   9   5   5       3094.16       3255.16        54.44 o                         
  10   5   5      10554.82      10322.41       122.47 o                         
  11   5   5        152.78        214.45        26.76 o                         
  12   5   5      10758.27      11059.01       155.36 o                         
  13   5   5        668.48        669.74        53.09 o                         
  14   5   5       3018.05       3229.51       101.37 o                         
  15   5   5        366.26        395.82        48.21 o                         
  16   5   5        305.88        321.68        61.39 o                         
   0   6   5      30117.90      30936.03       387.65 o                         
   1   6   5         92.58         46.42        12.65 o                         
   2   6   5      16440.58      17376.58       143.57 o                         
   3   6   5       6477.85       6469.65        66.81 o                         
   4   6   5       4826.93       4776.65        56.25 o                         
   5   6   5       1169.79       1185.10        26.57 o                         
   6   6   5       2028.12       2006.16        32.15 o                         
   7   6   5       4111.33       3929.23        51.15 o                         
   8   6   5       6351.68       6302.98        73.26 o                         
   9   6   5       1569.00       1726.57        38.79 o                         
  10   6   5       5354.25       5536.82        81.42 o                         
  11   6   5        938.83        963.05        47.67 o                         
  12   6   5         23.11         15.11        21.09 o                         
  13   6   5         41.66         37.99        28.49 o                         
  14   6   5       4811.76       4942.57       131.16 o                         
  15   6   5         46.53         99.53        41.28 o                         
  16   6   5       2305.52       2388.26       142.85 o                         
   1   7   5       4806.50       4688.57        62.93 o                         
   2   7   5      17390.73      17546.58       143.01 o                         
   3   7   5      20569.21      21263.99       161.31 o                         
   4   7   5      53770.68      53812.46       371.97 o                         
   5   7   5        259.33        286.93        16.88 o                         
   6   7   5      35053.73      35639.76       276.69 o                         
   7   7   5        103.32         94.54        14.44 o                         
   8   7   5       1326.17       1318.38        36.15 o                         
   9   7   5        371.64        416.50        24.86 o                         
  10   7   5      27493.76      27673.29       278.97 o                         
  11   7   5       1687.64       1810.69        54.85 o                         
  12   7   5      13673.58      13557.15       182.58 o                         
  13   7   5       3155.78       3097.49        98.90 o                         
  14   7   5       4089.19       4087.24       128.37 o                         
  15   7   5         17.01         52.70        34.93 o                         
   0   8   5      18105.63      18035.44       263.33 o                         
   1   8   5          0.14         21.03        12.99 o                         
   2   8   5       4443.53       4486.07        61.43 o                         
   3   8   5       2868.01       2730.91        45.48 o                         
   4   8   5        342.35        349.38        21.21 o                         
   5   8   5       1392.65       1401.33        44.52 o                         
   6   8   5       4598.42       4536.13        67.89 o                         
   7   8   5       6760.89       6831.38        87.09 o                         
   8   8   5       1709.71       1771.21        47.13 o                         
   9   8   5        168.40        139.60        19.20 o                         
  10   8   5       3606.72       3736.21        80.19 o                         
  11   8   5       1082.78       1130.50        52.05 o                         
  12   8   5        269.94        194.64        34.91 o                         
  13   8   5        198.05        176.57        37.90 o                         
  14   8   5       4370.40       3986.37       184.43 o                         
  15   8   5        570.71        587.41       100.56 o                         
   1   9   5         23.96         42.40        13.90 o                         
   2   9   5      11037.34      10798.90       111.16 o                         
   3   9   5        115.88        120.35        16.68 o                         
   4   9   5       9384.04       9197.17        98.41 o                         
   5   9   5       9711.40      10006.06       111.71 o                         
   6   9   5       3214.63       3287.06        59.74 o                         
   7   9   5        462.54        528.28        31.00 o                         
   8   9   5        248.99        248.98        26.35 o                         
   9   9   5       4485.95       4640.22        80.35 o                         
  10   9   5        693.64        659.21        42.51 o                         
  11   9   5       1796.93       1911.73        68.05 o                         
  12   9   5       8432.85       8600.17       158.96 o                         
  13   9   5       1135.76       1106.21        67.30 o                         
  14   9   5       2997.68       2789.61       116.61 o                         
   0  10   5      17220.02      17872.46       242.99 o                         
   1  10   5       9148.14       9088.84       108.71 o                         
   2  10   5      34774.60      35017.53       277.16 o                         
   3  10   5       1039.79       1186.85        38.52 o                         
   4  10   5         42.73         66.89        17.89 o                         
   5  10   5       2062.11       2088.07        52.32 o                         
   6  10   5      19688.33      20044.88       194.97 o                         
   7  10   5         35.77        -10.11        19.61 o                         
   8  10   5      38057.12      38510.05       347.17 o                         
   9  10   5       1741.77       1843.61        62.74 o                         
  10  10   5       5999.69       5811.90       115.33 o                         
  11  10   5       3304.22       3119.81        85.82 o                         
  12  10   5       1203.08       1123.70        67.24 o                         
  13  10   5        146.10        162.65        36.45 o                         
  14  10   5       6495.39       6199.68       271.80 o                         
   1  11   5       1151.88       1212.85        46.62 o                         
   2  11   5      10159.19      10078.31       113.90 o                         
   3  11   5         95.57        119.24        18.88 o                         
   4  11   5        533.74        568.67        33.23 o                         
   5  11   5       2691.10       2713.76        64.33 o                         
   6  11   5        248.05        246.09        26.05 o                         
   7  11   5       1538.28       1582.07        56.22 o                         
   8  11   5         70.41         69.57        23.19 o                         
   9  11   5       3548.33       3661.55        84.75 o                         
  10  11   5          1.42        -20.47        24.48 o                         
  11  11   5        731.22        748.17        52.29 o                         
  12  11   5       3184.81       3081.59        98.64 o                         
  13  11   5       2314.19       2321.50       101.68 o                         
   0  12   5      40485.76      41396.68       445.53 o                         
   1  12   5        880.60        907.72        38.88 o                         
   2  12   5       4855.37       4747.44       103.40 o                         
   3  12   5       5007.79       5152.01        84.75 o                         
   4  12   5       1561.75       1586.30        52.47 o                         
   5  12   5        204.14        179.39        25.35 o                         
   6  12   5       3201.43       3395.12        75.00 o                         
   7  12   5       4497.83       4520.88        89.17 o                         
   8  12   5       5102.40       5214.03        97.14 o                         
   9  12   5       2428.54       2421.30        83.22 o                         
  10  12   5       7414.68       7745.14       141.98 o                         
  11  12   5        935.90        924.54        58.85 o                         
  12  12   5        412.77        547.66        60.17 o                         
   1  13   5       5355.12       5559.92        86.21 o                         
   2  13   5       6699.95       6651.73       101.20 o                         
   3  13   5       5567.54       5355.15        89.95 o                         
   4  13   5      23198.13      23045.67       226.81 o                         
   5  13   5         54.69         62.88        23.44 o                         
   6  13   5      18820.05      18686.59       209.56 o                         
   7  13   5       1530.70       1476.89        65.08 o                         
   8  13   5        861.66        899.66        51.98 o                         
   9  13   5       1235.12       1237.70        61.87 o                         
  10  13   5      13404.54      13451.17       202.60 o                         
  11  13   5        152.95        182.61        35.63 o                         
  12  13   5       7141.41       7214.68       204.70 o                         
   0  14   5         36.88         71.48        30.35 o                         
   1  14   5       5392.96       5452.04        84.90 o                         
   2  14   5        726.65        653.66        39.63 o                         
   3  14   5       2812.57       2897.96        69.38 o                         
   4  14   5       2295.92       2283.29        63.02 o                         
   5  14   5       1811.87       1925.27        62.26 o                         
   6  14   5        109.39        125.41        27.37 o                         
   7  14   5       2236.37       2197.95        88.71 o                         
   8  14   5        953.77        939.31        59.16 o                         
   9  14   5        377.60        338.37        41.62 o                         
  10  14   5         75.72         72.32        34.51 o                         
  11  14   5       1809.97       1668.71       104.02 o                         
   1  15   5       1016.31       1161.09        47.44 o                         
   2  15   5      11217.51      11209.92       139.72 o                         
   3  15   5         98.77         79.14        25.52 o                         
   4  15   5      19478.32      18893.66       206.86 o                         
   5  15   5       9710.06       9374.84       133.51 o                         
   6  15   5        441.17        451.94        44.22 o                         
   7  15   5       1584.36       1464.57        63.59 o                         
   8  15   5        131.59        143.54        35.22 o                         
   9  15   5       3987.32       4125.85       124.94 o                         
   0  16   5       5179.51       4998.77       123.32 o                         
   1  16   5       5197.76       5166.76        93.68 o                         
   2  16   5       2042.71       2169.91        70.59 o                         
   3  16   5       1414.84       1469.54        60.81 o                         
   4  16   5       2658.17       2637.09        73.47 o                         
   5  16   5       1356.22       1352.93        73.57 o                         
   6  16   5       7011.19       6920.73       131.12 o                         
   7  16   5       1701.67       1614.73        77.45 o                         
   8  16   5      13097.32      12587.95       269.50 o                         
   1  17   5       2868.42       2740.79        75.82 o                         
   2  17   5       2130.44       1962.88        94.99 o                         
   3  17   5       1041.64       1003.30        55.88 o                         
   4  17   5        483.64        546.96        46.52 o                         
   5  17   5       3818.54       3674.75        98.94 o                         
   6  17   5       2787.64       2719.33       108.69 o                         
   0  18   5      26018.82      25364.14       592.48 o                         
   1  18   5         61.73         50.48        38.70 o                         
   2  18   5       2530.16       2537.24       107.75 o                         
   3  18   5       3816.21       3562.15       162.50 o                         
   0   0   6      12821.91      13550.79       147.89 o                         
   1   0   6       1606.06       1596.18        34.38 o                         
   2   0   6      48070.64      47161.38       385.48 o                         
   3   0   6       7061.37       7597.77        91.66 o                         
   4   0   6      36405.38      35106.62       391.03 o                         
   5   0   6       3861.14       4477.70        74.28 o                         
   6   0   6      60685.23      59606.08       533.86 o                         
   7   0   6       4751.10       4570.32        63.54 o                         
   8   0   6     116022.70     114439.88      1049.99 o                         
   9   0   6       4549.17       4381.01        91.12 o                         
  10   0   6       2135.26       2147.81        84.96 o                         
  11   0   6        350.60        341.30        59.60 o                         
  12   0   6      13009.64      13349.02       326.62 o                         
  13   0   6        104.73        145.66        53.66 o                         
  14   0   6        862.31        833.39        96.45 o                         
  15   0   6       1230.63       1315.56       119.94 o                         
  16   0   6       3132.36       3202.01       170.56 o                         
   1   1   6      10842.37      11438.37        70.24 o                         
   2   1   6      69163.19      67082.28       367.36 o                         
   3   1   6          3.92         10.84         6.08 o                         
   4   1   6      11233.04      11384.64        76.01 o                         
   5   1   6        746.20        776.00        17.83 o                         
   6   1   6       8292.66       8238.97        70.43 o                         
   7   1   6       1224.34       1287.36        23.43 o                         
   8   1   6       2776.02       2698.62        44.07 o                         
   9   1   6        245.61        333.26        20.51 o                         
  10   1   6       4198.71       4201.62        71.08 o                         
  11   1   6        741.75        664.85        52.26 o                         
  12   1   6      21851.81      21232.45       322.53 o                         
  13   1   6        196.00        168.24        57.64 o                         
  14   1   6      15035.68      15473.82       270.73 o                         
  15   1   6          8.29         45.77        28.85 o                         
  16   1   6       7827.01       7968.32       171.39 o                         
   0   2   6     193141.28     188813.33      1529.38 o                         
   1   2   6       9094.87       9453.02        66.32 o                         
   2   2   6       9297.55       9475.23        63.03 o                         
   3   2   6       3614.62       3713.65        33.97 o                         
   4   2   6      46113.68      45232.85       258.05 o                         
   5   2   6        323.92        237.80        11.60 o                         
   6   2   6       5879.75       5952.97        53.34 o                         
   7   2   6       4383.41       4301.10        43.54 o                         
   8   2   6         94.28         95.88        12.04 o                         
   9   2   6        670.76        685.32        25.62 o                         
  10   2   6      23366.55      23668.97       218.67 o                         
  11   2   6          9.15          3.08        21.55 o                         
  12   2   6       6633.31       6833.85       137.66 o                         
  13   2   6       1520.71       1578.38        73.45 o                         
  14   2   6      21493.87      21527.24       333.62 o                         
  15   2   6        862.83       1034.50        69.60 o                         
  16   2   6      15178.15      15560.92       257.27 o                         
   1   3   6       3527.82       3396.93        32.52 o                         
   2   3   6        519.02        470.16        12.10 o                         
   3   3   6       4494.06       4416.28        41.34 o                         
   4   3   6      87020.68      85880.42       484.25 o                         
   5   3   6        810.94        775.77        18.31 o                         
   6   3   6     114050.12     113163.11       648.40 o                         
   7   3   6        144.00        114.53        11.86 o                         
   8   3   6       3643.81       3608.72        48.35 o                         
   9   3   6       1721.21       1658.87        37.17 o                         
  10   3   6      68648.68      68513.37       512.56 o                         
  11   3   6       3194.36       3274.62       103.21 o                         
  12   3   6       7550.69       7367.06       179.94 o                         
  13   3   6       2013.00       2073.76        79.23 o                         
  14   3   6        273.83        250.50        40.67 o                         
  15   3   6        166.33        150.92        36.92 o                         
  16   3   6       3695.32       3460.04       113.73 o                         
   0   4   6      93995.41      94421.16      1004.08 o                         
   1   4   6        664.39        793.35        19.45 o                         
   2   4   6        219.73        261.56        12.82 o                         
   3   4   6       2327.07       2569.26        30.26 o                         
   4   4   6      41046.51      40918.80       253.72 o                         
   5   4   6         17.27         13.68         8.60 o                         
   6   4   6        221.95        259.64        13.58 o                         
   7   4   6        151.97        180.85        11.77 o                         
   8   4   6       6653.48       6648.92        74.18 o                         
   9   4   6          1.10          6.54        12.78 o                         
  10   4   6       7683.85       7854.79        96.35 o                         
  11   4   6         88.32         99.06        22.26 o                         
  12   4   6       5878.77       5976.66       128.65 o                         
  13   4   6        193.88        169.26        51.22 o                         
  14   4   6       7840.67       7878.01       161.99 o                         
  15   4   6        509.11        576.98        54.30 o                         
  16   4   6       4959.80       5154.33       168.60 o                         
   1   5   6        921.64       1037.13        26.99 o                         
   2   5   6     125177.73     124853.38      1014.16 o                         
   3   5   6       5855.12       6241.84        57.84 o                         
   4   5   6      19899.87      19573.02       137.92 o                         
   5   5   6         43.39         40.11        11.06 o                         
   6   5   6        874.29        918.71        26.00 o                         
   7   5   6        608.36        590.45        22.66 o                         
   8   5   6       2742.70       2829.44        47.23 o                         
   9   5   6        429.62        407.36        28.18 o                         
  10   5   6        110.11         73.11        19.91 o                         
  11   5   6        243.08        306.02        27.05 o                         
  12   5   6      33966.72      33805.00       418.22 o                         
  13   5   6       1014.85       1128.26        74.32 o                         
  14   5   6      14331.25      14507.87       236.29 o                         
  15   5   6         90.71         87.51        34.56 o                         
  16   5   6       3818.18       3718.42       165.17 o                         
   0   6   6       5328.83       5283.31        84.99 o                         
   1   6   6       1641.39       1483.51        36.54 o                         
   2   6   6      37450.64      37004.39       234.72 o                         
   3   6   6         90.86         86.71        10.61 o                         
   4   6   6      21579.88      22086.30       172.21 o                         
   5   6   6       3799.29       3943.32        66.11 o                         
   6   6   6      49297.21      49487.06       334.18 o                         
   7   6   6      11021.68      10992.77       122.37 o                         
   8   6   6      93151.93      93371.91       624.71 o                         
   9   6   6       1562.45       1670.53        62.82 o                         
  10   6   6        499.78        514.50        32.74 o                         
  11   6   6       1676.15       1589.63        53.80 o                         
  12   6   6       9538.96      10221.92       222.73 o                         
  13   6   6        979.07       1101.90        66.68 o                         
  14   6   6       1202.23       1284.28        73.07 o                         
  15   6   6        330.88        375.82        48.27 o                         
   1   7   6        929.05       1019.51        33.55 o                         
   2   7   6      26239.91      25967.89       190.07 o                         
   3   7   6       1171.34       1201.08        29.13 o                         
   4   7   6       4921.92       5201.07        69.56 o                         
   5   7   6        365.95        431.40        24.84 o                         
   6   7   6      18655.73      18796.45       168.01 o                         
   7   7   6        346.20        354.49        23.93 o                         
   8   7   6       8897.72       8821.05       101.89 o                         
   9   7   6        804.08        775.44        38.52 o                         
  10   7   6       7005.58       6758.82       108.72 o                         
  11   7   6         24.26         44.34        23.95 o                         
  12   7   6       7552.04       7760.18       158.39 o                         
  13   7   6        164.67        141.69        33.12 o                         
  14   7   6       2968.73       3099.15       101.94 o                         
  15   7   6         26.70         17.54        40.12 o                         
   0   8   6     104695.62     104222.25      1188.14 o                         
   1   8   6       5415.54       5359.08        72.26 o                         
   2   8   6      10721.34      10704.42       107.47 o                         
   3   8   6       3671.00       3769.86        52.70 o                         
   4   8   6      20546.90      20871.93       173.62 o                         
   5   8   6        432.25        494.54        27.26 o                         
   6   8   6       3138.55       3197.06        59.48 o                         
   7   8   6        874.27        966.51        40.43 o                         
   8   8   6        693.06        681.83        35.24 o                         
   9   8   6        614.26        635.31        37.65 o                         
  10   8   6      34484.48      33918.21       333.22 o                         
  11   8   6         90.13         84.41        25.51 o                         
  12   8   6       5377.82       5199.32       197.13 o                         
  13   8   6         60.90         48.99        34.62 o                         
  14   8   6      20977.30      20927.08       477.46 o                         
  15   8   6        816.08        679.51       135.11 o                         
   1   9   6        664.18        753.91        30.87 o                         
   2   9   6        306.63        404.92        26.06 o                         
   3   9   6       4552.26       4711.28        64.83 o                         
   4   9   6      43553.93      43614.59       320.93 o                         
   5   9   6         91.48        103.53        19.05 o                         
   6   9   6      50088.54      50497.03       401.58 o                         
   7   9   6       1888.45       2013.31        63.30 o                         
   8   9   6       6343.26       6387.25        99.56 o                         
   9   9   6        489.25        470.52        32.08 o                         
  10   9   6      29653.62      29776.06       305.09 o                         
  11   9   6       1250.67       1231.75        56.80 o                         
  12   9   6        809.50        960.98        63.20 o                         
  13   9   6        309.56        213.44        48.22 o                         
  14   9   6         52.47        -17.94        46.84 o                         
   0  10   6       7141.45       7605.88       190.42 o                         
   1  10   6         11.33         10.04        15.93 o                         
   2  10   6       1624.12       1748.45        43.54 o                         
   3  10   6        105.74        148.06        20.99 o                         
   4  10   6      13340.65      13846.59       147.37 o                         
   5  10   6       1331.70       1285.32        45.19 o                         
   6  10   6       4102.86       4165.07        74.13 o                         
   7  10   6       1056.34       1073.67        47.64 o                         
   8  10   6      16463.92      16340.30       184.47 o                         
   9  10   6       2300.55       2271.34        65.64 o                         
  10  10   6       1303.14       1344.91        59.96 o                         
  11  10   6         24.37          7.78        23.81 o                         
  12  10   6       4535.25       4571.92       130.05 o                         
  13  10   6        184.97         82.00        42.37 o                         
  14  10   6        977.56       1035.52       117.15 o                         
   1  11   6       1692.75       1714.43        45.75 o                         
   2  11   6      65656.98      65581.30       481.71 o                         
   3  11   6       1495.26       1582.59        48.84 o                         
   4  11   6      21926.03      21917.70       209.66 o                         
   5  11   6       3221.49       3403.10        74.96 o                         
   6  11   6        106.77         81.79        21.78 o                         
   7  11   6        122.43        134.38        25.86 o                         
   8  11   6        320.78        364.37        33.95 o                         
   9  11   6        173.64        140.00        28.73 o                         
  10  11   6       1618.82       1632.79        67.17 o                         
  11  11   6       2267.76       2232.65        95.39 o                         
  12  11   6      22728.68      22380.90       339.31 o                         
  13  11   6        826.38        766.66        88.37 o                         
   0  12   6        223.04        186.88        44.11 o                         
   1  12   6         36.68         40.53        21.79 o                         
   2  12   6       8324.37       8624.14       114.14 o                         
   3  12   6         59.16         35.63        21.40 o                         
   4  12   6      11715.98      11541.24       138.66 o                         
   5  12   6        965.89        969.00        44.05 o                         
   6  12   6      10887.72      10978.71       136.00 o                         
   7  12   6       1338.93       1393.08        59.77 o                         
   8  12   6      24143.65      24109.93       253.31 o                         
   9  12   6       1036.49       1025.67        55.85 o                         
  10  12   6        864.86        782.83        53.06 o                         
  11  12   6        192.17        221.37        43.89 o                         
  12  12   6       3782.28       4032.78       198.05 o                         
   1  13   6         23.75         27.28        21.58 o                         
   2  13   6       4436.19       4440.41        81.91 o                         
   3  13   6          1.49         -2.29        18.97 o                         
   4  13   6       6148.59       6273.77       105.37 o                         
   5  13   6        242.44        278.78        29.41 o                         
   6  13   6      14221.12      14270.50       166.32 o                         
   7  13   6        173.03        229.17        35.15 o                         
   8  13   6        491.22        608.91        42.57 o                         
   9  13   6         80.56         39.46        28.53 o                         
  10  13   6       7041.34       7194.71       141.44 o                         
  11  13   6          2.94          8.29        32.53 o                         
   0  14   6      59164.54      58585.18       614.17 o                         
   1  14   6       2590.07       2858.48        65.18 o                         
   2  14   6       8276.35       8024.49       116.90 o                         
   3  14   6        850.66        883.95        45.93 o                         
   4  14   6       8269.27       8330.05       120.98 o                         
   5  14   6        164.81        185.89        32.00 o                         
   6  14   6       5036.85       5064.55        99.05 o                         
   7  14   6        517.46        532.23        45.38 o                         
   8  14   6       5774.61       5674.18       115.38 o                         
   9  14   6        591.40        634.56        53.25 o                         
  10  14   6       9001.57       8842.15       202.66 o                         
   1  15   6         33.17         -3.99        20.86 o                         
   2  15   6         50.36         11.69        22.41 o                         
   3  15   6        478.67        431.54        36.39 o                         
   4  15   6       4480.00       4415.69        89.54 o                         
   5  15   6       1707.40       1699.18        73.46 o                         
   6  15   6       8571.18       8277.21       141.01 o                         
   7  15   6          0.61         -1.80        26.65 o                         
   8  15   6        568.30        573.94        55.68 o                         
   9  15   6        214.30        215.43        47.47 o                         
   0  16   6        661.08        624.38        61.19 o                         
   1  16   6          1.58         -0.31        21.74 o                         
   2  16   6       2585.61       2657.40        69.22 o                         
   3  16   6          0.17         -6.42        23.54 o                         
   4  16   6       2392.16       2324.97        80.27 o                         
   5  16   6          5.71         -6.29        26.68 o                         
   6  16   6       2690.32       2659.77        96.20 o                         
   7  16   6        260.65        242.00        44.85 o                         
   8  16   6      10995.71      11073.35       249.42 o                         
   1  17   6        732.99        701.37        54.97 o                         
   2  17   6      12381.14      12303.21       182.19 o                         
   3  17   6        732.68        764.16        53.68 o                         
   4  17   6      11717.52      10819.04       196.11 o                         
   5  17   6       1189.24       1139.19        72.89 o                         
   6  17   6        140.66        148.77        57.08 o                         
   0  18   6        229.01        155.15        69.20 o                         
   1  18   6          2.66          3.76        39.28 o                         
   2  18   6        405.41        485.87        62.39 o                         
   1   1   7      17117.36      17322.83        98.48 o                         
   2   1   7      16629.82      16179.34       102.05 o                         
   3   1   7      28240.59      27378.13       164.53 o                         
   4   1   7      27381.60      27045.23       168.97 o                         
   5   1   7      12528.48      11492.05        82.84 o                         
   6   1   7      12874.43      12563.91       101.94 o                         
   7   1   7       7116.65       7374.96        69.37 o                         
   8   1   7        111.71        149.73        17.03 o                         
   9   1   7       2004.97       1943.89        51.96 o                         
  10   1   7       6499.00       6483.87       101.50 o                         
  11   1   7      16297.87      16523.17       237.67 o                         
  12   1   7      12419.97      12488.44       223.28 o                         
  13   1   7      11796.75      11709.83       220.37 o                         
  14   1   7       2361.06       2347.60       120.73 o                         
  15   1   7        808.82        792.63        93.18 o                         
  16   1   7          2.35         11.54        40.22 o                         
   0   2   7      15068.44      14931.84       142.86 o                         
   1   2   7      18428.77      17733.22       106.95 o                         
   2   2   7       9414.54       8834.47        61.20 o                         
   3   2   7      11556.94      11808.11        83.56 o                         
   4   2   7       1868.34       1851.98        25.90 o                         
   5   2   7      13157.36      13504.32        98.19 o                         
   6   2   7       2395.23       2394.77        32.82 o                         
   7   2   7      37292.24      37066.52       236.78 o                         
   8   2   7      14976.47      14947.73       131.32 o                         
   9   2   7       6903.96       6846.72       102.67 o                         
  10   2   7       3144.98       3216.76        65.36 o                         
  11   2   7        196.84        217.99        29.66 o                         
  12   2   7          0.76         13.32        23.54 o                         
  13   2   7       3187.23       3195.52        96.18 o                         
  14   2   7       2130.81       2156.26        84.99 o                         
  15   2   7       2640.97       2717.90        98.12 o                         
  16   2   7       3708.61       3690.31       159.01 o                         
   1   3   7         85.32        119.05         9.63 o                         
   2   3   7       1071.34        995.33        17.80 o                         
   3   3   7       4434.92       4288.56        40.30 o                         
   4   3   7      10314.51      10341.66        92.30 o                         
   5   3   7      13147.65      13346.82       111.53 o                         
   6   3   7        374.70        468.24        16.79 o                         
   7   3   7        813.61        909.28        25.19 o                         
   8   3   7         28.14         39.62        12.38 o                         
   9   3   7       1132.68       1185.30        39.51 o                         
  10   3   7        111.65        104.52        20.27 o                         
  11   3   7        975.54       1048.98        53.45 o                         
  12   3   7        899.75        982.36        60.21 o                         
  13   3   7          5.52        -23.69        23.69 o                         
  14   3   7        766.94        813.56        60.85 o                         
  15   3   7         80.56         13.98        36.76 o                         
  16   3   7        450.42        383.08        58.88 o                         
   0   4   7      33838.02      34273.86       379.62 o                         
   1   4   7      41181.10      41666.73       276.24 o                         
   2   4   7      19577.04      19468.46       131.93 o                         
   3   4   7       3184.23       3105.36        33.87 o                         
   4   4   7          6.64         15.36         7.00 o                         
   5   4   7       5850.03       5693.47        88.07 o                         
   6   4   7      10556.38      10315.75        98.05 o                         
   7   4   7      10100.13       9988.19        98.98 o                         
   8   4   7      24596.90      24160.81       191.19 o                         
   9   4   7      16452.46      16163.75       155.54 o                         
  10   4   7       3419.80       3413.36        64.86 o                         
  11   4   7       1579.46       1639.16        56.67 o                         
  12   4   7        553.10        563.09        48.71 o                         
  13   4   7       1663.58       1754.31        77.99 o                         
  14   4   7       4781.03       4735.45       122.46 o                         
  15   4   7      11492.33      11733.47       211.21 o                         
  16   4   7       4381.29       4503.12       159.12 o                         
   1   5   7       2318.77       2341.89        35.88 o                         
   2   5   7       6401.85       5962.45        56.81 o                         
   3   5   7       4327.61       4149.38        43.61 o                         
   4   5   7      22265.57      22186.28       152.00 o                         
   5   5   7      32088.03      32024.05       224.65 o                         
   6   5   7       2188.78       2157.63        39.51 o                         
   7   5   7       2152.81       2128.78        42.47 o                         
   8   5   7        747.40        777.77        33.97 o                         
   9   5   7       4311.26       4489.45        72.76 o                         
  10   5   7        229.39        212.07        22.99 o                         
  11   5   7       6713.71       6667.89       112.27 o                         
  12   5   7       7840.96       7655.52       171.36 o                         
  13   5   7       1143.33       1184.39        68.41 o                         
  14   5   7       1371.61       1405.62        76.36 o                         
  15   5   7        260.74        301.53        45.24 o                         
   0   6   7       3696.03       3298.96        65.25 o                         
   1   6   7        224.65        323.28        18.59 o                         
   2   6   7         58.32         97.50        11.12 o                         
   3   6   7       3969.97       3885.66        48.23 o                         
   4   6   7        231.37        285.23        15.46 o                         
   5   6   7        306.26        362.49        21.57 o                         
   6   6   7       2362.07       2424.18        44.64 o                         
   7   6   7      14995.64      14989.44       136.21 o                         
   8   6   7         67.70         78.46        18.56 o                         
   9   6   7       3977.82       3843.54        74.87 o                         
  10   6   7       2234.07       2266.31        70.87 o                         
  11   6   7        473.65        477.41        34.33 o                         
  12   6   7         44.29        105.02        30.81 o                         
  13   6   7         28.26          2.15        27.88 o                         
  14   6   7        682.04        718.69        95.21 o                         
  15   6   7        229.45        238.94        46.79 o                         
   1   7   7      18942.55      19100.49       204.45 o                         
   2   7   7       5459.41       5426.91        76.87 o                         
   3   7   7      43888.32      44112.80       289.10 o                         
   4   7   7      23208.72      23136.19       185.47 o                         
   5   7   7       9717.37       9988.36       107.75 o                         
   6   7   7      14080.35      14055.13       131.41 o                         
   7   7   7         69.85        118.28        21.59 o                         
   8   7   7         96.38        119.64        20.32 o                         
   9   7   7         92.63         96.50        21.09 o                         
  10   7   7      10634.48      10648.53       168.32 o                         
  11   7   7      16475.84      16461.70       228.32 o                         
  12   7   7       6528.26       6754.07       156.76 o                         
  13   7   7      14226.24      14676.52       273.95 o                         
  14   7   7       2252.23       2236.15       109.86 o                         
  15   7   7        156.70        179.03        65.99 o                         
   0   8   7      11449.59      11875.33       158.27 o                         
   1   8   7        934.90        954.57        30.06 o                         
   2   8   7       1589.10       1589.28        35.30 o                         
   3   8   7       5877.91       5803.24        73.16 o                         
   4   8   7       2344.69       2440.36        46.41 o                         
   5   8   7        526.81        500.08        28.22 o                         
   6   8   7        518.98        583.14        31.56 o                         
   7   8   7      11781.44      11952.71       134.00 o                         
   8   8   7       2356.90       2462.91        67.91 o                         
   9   8   7       6471.89       6281.13        99.17 o                         
  10   8   7       1750.83       1933.35        82.95 o                         
  11   8   7       1212.56       1202.62        64.20 o                         
  12   8   7        173.70        145.84        43.99 o                         
  13   8   7         53.02         82.85        41.77 o                         
  14   8   7       1637.96       1738.08       104.77 o                         
   1   9   7        712.17        806.39        36.18 o                         
   2   9   7      15509.81      16133.20       149.63 o                         
   3   9   7       9781.03      10070.52       115.73 o                         
   4   9   7       3362.55       3374.42        63.72 o                         
   5   9   7      10185.84      10394.35       114.91 o                         
   6   9   7        867.48        908.91        40.01 o                         
   7   9   7       3825.19       3929.52        81.09 o                         
   8   9   7        916.02        889.25        41.28 o                         
   9   9   7       6153.34       5973.23        99.20 o                         
  10   9   7       1986.05       1850.53        66.20 o                         
  11   9   7       3234.83       3423.04        90.20 o                         
  12   9   7       3201.29       3224.64       106.68 o                         
  13   9   7        215.16        228.69        62.81 o                         
  14   9   7       2648.65       2583.65       198.69 o                         
   0  10   7       9684.09       9233.78       178.57 o                         
   1  10   7      29658.07      30069.99       246.90 o                         
   2  10   7       6313.39       6268.33        88.66 o                         
   3  10   7         26.89        -18.96        18.96 o                         
   4  10   7       1974.67       2075.69        49.43 o                         
   5  10   7       5111.39       5271.14        79.08 o                         
   6  10   7      10751.08      10656.41       129.39 o                         
   7  10   7       7674.14       7699.91       113.90 o                         
   8  10   7      12625.71      12720.49       157.72 o                         
   9  10   7       6344.95       6422.58       121.89 o                         
  10  10   7       3175.60       3221.13        80.97 o                         
  11  10   7       5819.28       5765.99       120.46 o                         
  12  10   7       1332.84       1365.55        76.18 o                         
  13  10   7       1937.38       1914.93        96.70 o                         
   1  11   7       1795.37       1942.09        47.90 o                         
   2  11   7       3446.68       3657.22        80.68 o                         
   3  11   7         63.44         62.15        19.98 o                         
   4  11   7        117.01         58.53        20.81 o                         
   5  11   7       5837.50       5847.89        90.55 o                         
   6  11   7        561.87        564.47        33.53 o                         
   7  11   7        906.67        976.02        48.15 o                         
   8  11   7        554.28        523.14        37.77 o                         
   9  11   7       3732.10       3662.78        83.18 o                         
  10  11   7          8.98         24.07        25.08 o                         
  11  11   7       1472.92       1372.30        68.75 o                         
  12  11   7        617.65        517.61        52.66 o                         
  13  11   7       1321.27       1336.17       133.90 o                         
   0  12   7      16847.89      16682.26       249.57 o                         
   1  12   7       1013.84        965.51        43.41 o                         
   2  12   7       4174.58       4239.03        77.63 o                         
   3  12   7       8122.20       8105.66       111.48 o                         
   4  12   7       1377.83       1433.23        51.60 o                         
   5  12   7        114.26        107.39        23.22 o                         
   6  12   7       3129.89       3266.30        75.31 o                         
   7  12   7      16686.91      16842.87       196.87 o                         
   8  12   7       1578.63       1543.45        61.62 o                         
   9  12   7       6358.58       6611.57       122.15 o                         
  10  12   7       3572.24       3583.70        91.62 o                         
  11  12   7        693.63        634.48        52.39 o                         
  12  12   7        190.49        185.66        62.16 o                         
   1  13   7       7767.28       7520.95       109.40 o                         
   2  13   7        366.66        415.61        33.10 o                         
   3  13   7      28909.76      28975.06       270.24 o                         
   4  13   7      12830.35      12738.83       153.08 o                         
   5  13   7       1248.64       1210.77        51.03 o                         
   6  13   7       8580.35       8133.49       150.76 o                         
   7  13   7         29.81         -1.77        25.19 o                         
   8  13   7        991.07        924.16        51.84 o                         
   9  13   7         14.47         11.21        25.98 o                         
  10  13   7       5128.04       5210.41       114.15 o                         
  11  13   7       3006.04       3112.02       147.41 o                         
   0  14   7       4087.65       4033.03       116.57 o                         
   1  14   7       1019.35       1073.44        46.69 o                         
   2  14   7          6.71        -18.68        18.68 o                         
   3  14   7       2973.77       3065.88        78.71 o                         
   4  14   7        969.49       1009.61        49.22 o                         
   5  14   7       1901.13       1935.62        68.56 o                         
   6  14   7          0.10          6.50        25.93 o                         
   7  14   7       3139.88       3099.25        87.84 o                         
   8  14   7        809.92        832.84        61.73 o                         
   9  14   7        567.75        551.19        52.29 o                         
  10  14   7       1193.87       1073.16        87.82 o                         
   1  15   7        101.67         96.62        24.56 o                         
   2  15   7       7540.19       7243.67       115.05 o                         
   3  15   7        986.99        978.11        49.11 o                         
   4  15   7       3310.63       3293.51        78.30 o                         
   5  15   7      15181.78      14937.54       191.08 o                         
   6  15   7         57.26         44.11        28.06 o                         
   7  15   7       2194.47       2175.08        85.96 o                         
   8  15   7        315.46        285.53        46.25 o                         
   9  15   7       7174.47       7195.17       193.41 o                         
   0  16   7       1098.96       1013.51        72.86 o                         
   1  16   7      12205.19      11778.33       157.27 o                         
   2  16   7       2496.91       2516.37        74.29 o                         
   3  16   7        791.67        765.04        47.10 o                         
   4  16   7        888.47        785.96        54.53 o                         
   5  16   7       4258.48       4326.61       113.41 o                         
   6  16   7       2908.71       2887.32       144.35 o                         
   7  16   7          8.86        -28.29        32.64 o                         
   1  17   7       2482.80       2687.39        96.45 o                         
   2  17   7        158.26         88.66        34.47 o                         
   3  17   7       1732.53       1684.77        76.04 o                         
   4  17   7        213.54        101.26        39.92 o                         
   5  17   7       3440.80       3306.81       134.34 o                         
   0   0   8       6488.60       5286.81        85.31 o                         
   1   0   8     132778.34     129117.48       909.17 o                         
   2   0   8       1435.69       1447.55        33.14 o                         
   3   0   8        392.02        335.75        19.90 o                         
   4   0   8       5347.33       5162.80        61.00 o                         
   5   0   8      30647.33      29987.80       342.91 o                         
   6   0   8        219.21        203.93        22.44 o                         
   7   0   8       5833.69       5928.11        96.85 o                         
   8   0   8        499.35        594.93        47.23 o                         
   9   0   8      19966.40      20092.01       334.83 o                         
  10   0   8       5934.72       5656.65       146.00 o                         
  11   0   8      25579.10      25622.67       492.51 o                         
  12   0   8       3513.82       3429.92       149.79 o                         
  13   0   8       6965.28       6828.24       225.95 o                         
  14   0   8       1291.04       1049.73       105.01 o                         
  15   0   8      33061.54      34112.81       694.47 o                         
  16   0   8       2184.96       2352.08       389.43 o                         
   1   1   8       7914.15       7385.49        52.47 o                         
   2   1   8       6057.57       5399.29        49.45 o                         
   3   1   8       1755.73       1802.13        29.94 o                         
   4   1   8        176.40        145.57        10.52 o                         
   5   1   8      69560.27      69051.96       418.53 o                         
   6   1   8       7844.17       8006.16        73.03 o                         
   7   1   8       4999.89       5095.29        63.15 o                         
   8   1   8        660.63        593.92        29.57 o                         
   9   1   8      28885.53      28996.10       293.17 o                         
  10   1   8       1399.36       1514.68        48.43 o                         
  11   1   8       4290.85       4615.76        97.39 o                         
  12   1   8       1837.26       1864.53        76.19 o                         
  13   1   8        471.45        472.32        45.70 o                         
  14   1   8       1411.67       1445.00        77.05 o                         
  15   1   8        135.54        182.92        39.56 o                         
  16   1   8        886.57        982.48       117.26 o                         
   0   2   8          0.94         80.13        12.28 o                         
   1   2   8        243.01        238.75        11.33 o                         
   2   2   8        194.82        202.49        10.52 o                         
   3   2   8      34093.16      33315.21       199.10 o                         
   4   2   8      13430.28      13319.34        96.94 o                         
   5   2   8        536.97        539.30        17.07 o                         
   6   2   8        796.13        742.36        24.99 o                         
   7   2   8      69208.76      68547.19       445.42 o                         
   8   2   8       7762.76       7894.65       104.83 o                         
   9   2   8      15128.76      15149.79       167.88 o                         
  10   2   8        607.68        535.06        32.59 o                         
  11   2   8       7382.40       7426.41       128.28 o                         
  12   2   8       3896.50       4282.93       122.55 o                         
  13   2   8       1585.67       1708.50        91.99 o                         
  14   2   8        591.30        682.45        55.64 o                         
  15   2   8        152.56        168.48        40.69 o                         
  16   2   8         18.01         17.77        40.66 o                         
   1   3   8      48210.51      47498.88       262.80 o                         
   2   3   8      16258.55      15746.27       102.61 o                         
   3   3   8     119893.81     117070.69       599.86 o                         
   4   3   8       1444.11       1551.01        29.25 o                         
   5   3   8       3490.35       3337.79        43.81 o                         
   6   3   8       7609.97       7475.49        72.61 o                         
   7   3   8       1402.59       1499.89        34.57 o                         
   8   3   8        228.34        278.66        22.19 o                         
   9   3   8        394.56        433.58        29.76 o                         
  10   3   8        792.88        814.59        40.65 o                         
  11   3   8      20502.43      20190.87       239.82 o                         
  12   3   8       3248.55       3207.36       104.20 o                         
  13   3   8      51154.73      51547.39       597.88 o                         
  14   3   8       2888.92       2877.85        96.73 o                         
  15   3   8        470.23        560.56        55.13 o                         
   0   4   8       7201.95       6921.44        76.60 o                         
   1   4   8       2154.59       2199.89        28.81 o                         
   2   4   8        913.62       1061.96        23.89 o                         
   3   4   8      26258.67      26551.75       168.99 o                         
   4   4   8      14585.20      15009.08       119.77 o                         
   5   4   8       2008.14       2153.51        33.98 o                         
   6   4   8         12.28          9.93        10.41 o                         
   7   4   8      26800.04      26645.46       206.64 o                         
   8   4   8       2527.95       2605.83        58.40 o                         
   9   4   8       4512.31       4739.18       110.19 o                         
  10   4   8        468.85        477.96        32.41 o                         
  11   4   8       6187.00       5925.87       105.30 o                         
  12   4   8       2985.03       3045.19        92.02 o                         
  13   4   8       1147.71       1170.90        77.55 o                         
  14   4   8        653.68        740.02        57.37 o                         
  15   4   8       3045.01       2869.29       108.29 o                         
   1   5   8        878.97        959.59        23.37 o                         
   2   5   8       7632.29       7851.01        68.93 o                         
   3   5   8      12945.18      12628.66       114.62 o                         
   4   5   8       2168.39       2150.29        36.44 o                         
   5   5   8      73284.40      72327.82       466.01 o                         
   6   5   8       6124.37       5982.18        70.97 o                         
   7   5   8       9750.31       9653.32       107.68 o                         
   8   5   8        301.60        372.57        27.48 o                         
   9   5   8      20067.97      20392.66       216.96 o                         
  10   5   8       3736.34       3830.42        75.68 o                         
  11   5   8      21576.62      21590.34       246.84 o                         
  12   5   8        167.79        135.55        32.08 o                         
  13   5   8        101.77        104.55        32.24 o                         
  14   5   8        611.42        560.79        53.54 o                         
  15   5   8        695.10        686.23       113.15 o                         
   0   6   8      21535.42      21472.90       237.70 o                         
   1   6   8      83040.58      81923.57       625.36 o                         
   2   6   8       4345.18       4630.21        54.18 o                         
   3   6   8       4540.06       4630.82        53.91 o                         
   4   6   8       5649.46       5540.85        64.50 o                         
   5   6   8      16353.10      16633.57       143.10 o                         
   6   6   8         15.33          3.26        13.99 o                         
   7   6   8       6674.16       6466.60        91.64 o                         
   8   6   8        162.62        186.12        24.38 o                         
   9   6   8      13609.25      13924.20       179.68 o                         
  10   6   8       4677.61       4594.14        88.42 o                         
  11   6   8      14982.90      15002.21       213.83 o                         
  12   6   8       1741.83       1861.58        94.15 o                         
  13   6   8       2619.48       2570.41        89.89 o                         
  14   6   8        534.57        478.17        83.71 o                         
  15   6   8      23996.99      24722.02       441.48 o                         
   1   7   8      13646.53      13266.05       130.30 o                         
   2   7   8       5131.93       5109.43        69.66 o                         
   3   7   8       4447.29       4410.80        60.86 o                         
   4   7   8       6072.59       6342.85        72.82 o                         
   5   7   8       5112.75       5219.97        67.67 o                         
   6   7   8       2328.75       2293.83        52.47 o                         
   7   7   8       4243.18       4367.01        71.70 o                         
   8   7   8       1956.59       1916.46        52.36 o                         
   9   7   8      11142.98      11358.34       160.33 o                         
  10   7   8       5162.88       5241.23       112.62 o                         
  11   7   8         56.81         67.99        31.80 o                         
  12   7   8       1907.39       1855.50        96.81 o                         
  13   7   8       6020.63       5991.24       163.62 o                         
  14   7   8        810.71        720.19        68.98 o                         
   0   8   8       1514.43       1565.33        50.74 o                         
   1   8   8      10295.75      10417.14       131.05 o                         
   2   8   8       9777.37      10330.65       110.21 o                         
   3   8   8      29677.00      30521.76       237.31 o                         
   4   8   8       6823.37       6811.30        85.28 o                         
   5   8   8         13.25         19.91        15.70 o                         
   6   8   8       2325.07       2360.78        51.22 o                         
   7   8   8      57978.67      58919.79       461.92 o                         
   8   8   8       4573.99       4654.02        78.50 o                         
   9   8   8      22644.88      22454.34       263.29 o                         
  10   8   8       2775.18       2728.93        83.36 o                         
  11   8   8       4464.48       4283.25       107.12 o                         
  12   8   8       1367.18       1442.19        89.93 o                         
  13   8   8       2163.38       2326.55       131.92 o                         
  14   8   8        132.68         30.32        98.35 o                         
   1   9   8      15212.12      15148.56       169.28 o                         
   2   9   8       3804.92       3753.34        64.57 o                         
   3   9   8      50863.07      51569.42       406.10 o                         
   4   9   8         45.43         60.69        17.19 o                         
   5   9   8       5614.21       5459.46        84.07 o                         
   6   9   8       1966.63       2109.79        60.86 o                         
   7   9   8        706.08        731.18        37.79 o                         
   8   9   8       1881.44       1967.70        54.84 o                         
   9   9   8       1727.43       1638.70        62.70 o                         
  10   9   8       2616.03       2744.59        86.20 o                         
  11   9   8       8634.75       8638.30       159.68 o                         
  12   9   8       2217.85       2168.32        97.65 o                         
  13   9   8      23851.28      23465.31       389.17 o                         
   0  10   8       1773.40       1864.86        74.05 o                         
   1  10   8       4131.60       4236.99        77.03 o                         
   2  10   8         70.05         70.16        19.00 o                         
   3  10   8       3238.56       3426.38        65.52 o                         
   4  10   8       7904.27       7786.43        99.51 o                         
   5  10   8       5661.28       5648.06        88.55 o                         
   6  10   8        114.66         56.13        20.85 o                         
   7  10   8       2902.96       2988.21        70.05 o                         
   8  10   8        151.59        132.57        24.56 o                         
   9  10   8          5.13         23.63        24.70 o                         
  10  10   8       2015.75       2011.34        74.56 o                         
  11  10   8       6551.11       6535.56       139.66 o                         
  12  10   8       1261.28       1275.81        79.53 o                         
  13  10   8          1.55         29.21        53.97 o                         
   1  11   8        348.40        332.32        28.25 o                         
   2  11   8        904.26        926.25        41.57 o                         
   3  11   8       7394.13       7622.52       104.90 o                         
   4  11   8        144.94        122.86        23.03 o                         
   5  11   8      46279.68      46942.55       390.36 o                         
   6  11   8       6330.58       6214.74        98.53 o                         
   7  11   8       5003.76       5166.64       101.40 o                         
   8  11   8        568.50        587.20        38.61 o                         
   9  11   8      13642.45      13125.30       180.92 o                         
  10  11   8       1777.62       1733.67        76.11 o                         
  11  11   8      16437.48      16051.16       227.45 o                         
  12  11   8         69.04          6.31        40.93 o                         
   0  12   8       1443.48       1384.35        83.43 o                         
   1  12   8      24671.47      24236.40       231.62 o                         
   2  12   8         60.96         54.63        21.45 o                         
   3  12   8       1958.83       1966.45        56.44 o                         
   4  12   8       8046.79       8006.88       120.25 o                         
   5  12   8       7118.31       7076.07       113.43 o                         
   6  12   8         75.87          6.36        23.39 o                         
   7  12   8        594.79        583.01        41.52 o                         
   8  12   8        195.72        215.44        31.81 o                         
   9  12   8       5551.16       5632.34       123.85 o                         
  10  12   8        481.06        518.81        48.23 o                         
  11  12   8       5746.10       5591.67       128.51 o                         
   1  13   8      10254.22      10454.04       134.12 o                         
   2  13   8       4547.98       4615.98        85.30 o                         
   3  13   8      10403.70      10401.74       135.21 o                         
   4  13   8         76.11         41.88        31.14 o                         
   5  13   8       1517.76       1572.29        60.77 o                         
   6  13   8       1834.34       1814.63        70.92 o                         
   7  13   8        452.49        368.08        39.79 o                         
   8  13   8        269.46        288.59        35.59 o                         
   9  13   8       1098.63       1095.67        65.09 o                         
  10  13   8         79.77         71.79        33.36 o                         
   0  14   8         91.86         42.63        32.08 o                         
   1  14   8       7115.27       6894.19       115.40 o                         
   2  14   8        547.02        531.09        40.97 o                         
   3  14   8      14792.16      14533.92       171.83 o                         
   4  14   8       2232.84       2280.61        75.77 o                         
   5  14   8        893.53        881.18        50.82 o                         
   6  14   8         25.98          1.65        26.07 o                         
   7  14   8      28367.29      28193.04       312.67 o                         
   8  14   8       1213.11       1112.70        65.80 o                         
   9  14   8      11445.42      11479.22       237.70 o                         
   1  15   8       6149.55       6179.93       108.20 o                         
   2  15   8       1307.12       1318.00        56.77 o                         
   3  15   8       5390.28       5341.90       105.88 o                         
   4  15   8         21.72         24.16        26.08 o                         
   5  15   8         90.02         42.68        27.88 o                         
   6  15   8        114.57         57.41        32.08 o                         
   7  15   8          6.30         -1.56        29.78 o                         
   8  15   8         18.77         13.77        37.70 o                         
   0  16   8        415.20        512.96        62.55 o                         
   1  16   8       7921.33       8028.90       134.40 o                         
   2  16   8         10.28          3.14        27.75 o                         
   3  16   8        112.79        129.18        38.40 o                         
   4  16   8        179.60        247.19        42.46 o                         
   5  16   8       2926.22       2985.19       110.16 o                         
   6  16   8        216.02        165.49        44.48 o                         
   1  17   8         11.84         23.07        34.09 o                         
   2  17   8        207.49        180.44        45.65 o                         
   3  17   8       5335.02       5336.21       165.18 o                         
   4  17   8        615.41        581.82        64.13 o                         
   1   1   9      14496.25      14656.32        90.09 o                         
   2   1   9       1833.81       1723.86        26.76 o                         
   3   1   9      36283.66      35509.97       242.98 o                         
   4   1   9      12433.24      12602.05       101.06 o                         
   5   1   9      35663.84      35675.49       246.98 o                         
   6   1   9       4477.59       4484.13        78.38 o                         
   7   1   9        936.53       1003.31        30.69 o                         
   8   1   9         69.72         56.74        19.33 o                         
   9   1   9       6099.53       5992.61        92.48 o                         
  10   1   9       3079.79       3228.21        67.96 o                         
  11   1   9      16259.54      16012.08       196.64 o                         
  12   1   9       3364.22       3303.57       106.72 o                         
  13   1   9       8649.06       8816.08       167.07 o                         
  14   1   9        143.16        126.20        36.46 o                         
  15   1   9        450.03        436.38        50.56 o                         
   0   2   9      24625.34      24522.99       221.01 o                         
   1   2   9      24822.71      24050.04       147.13 o                         
   2   2   9       3858.58       3737.14        41.67 o                         
   3   2   9       3508.61       3540.48        40.97 o                         
   4   2   9        868.88        875.45        21.33 o                         
   5   2   9       3485.47       3525.16        50.86 o                         
   6   2   9        874.41        876.02        31.53 o                         
   7   2   9      12801.77      12942.40       126.80 o                         
   8   2   9       4832.25       4807.03        87.56 o                         
   9   2   9      27619.94      27882.78       269.54 o                         
  10   2   9        406.79        493.74        32.56 o                         
  11   2   9       1109.42       1097.02        50.06 o                         
  12   2   9         39.45         26.88        31.49 o                         
  13   2   9       2184.44       2289.71        84.23 o                         
  14   2   9       2256.84       2439.05        91.13 o                         
  15   2   9       6926.57       6843.04       154.74 o                         
   1   3   9        765.65        822.92        19.33 o                         
   2   3   9       1883.47       1942.72        28.20 o                         
   3   3   9        617.77        628.37        20.41 o                         
   4   3   9        545.25        533.01        18.30 o                         
   5   3   9          7.18         15.74        10.80 o                         
   6   3   9          3.80         -2.85        10.97 o                         
   7   3   9        900.70        839.89        35.44 o                         
   8   3   9        137.84        174.88        22.34 o                         
   9   3   9        139.26        122.32        20.94 o                         
  10   3   9        191.10        229.03        30.88 o                         
  11   3   9        247.42        243.02        30.27 o                         
  12   3   9         41.02         53.83        27.37 o                         
  13   3   9       1061.09       1054.09        66.79 o                         
  14   3   9       2101.30       2155.09        88.59 o                         
  15   3   9         19.05         13.19        36.12 o                         
   0   4   9       4862.41       4993.60        83.33 o                         
   1   4   9      40325.77      40297.94       231.24 o                         
   2   4   9        469.14        421.15        15.84 o                         
   3   4   9      11976.10      12267.46        92.95 o                         
   4   4   9        570.35        591.64        23.60 o                         
   5   4   9       6174.37       6132.27        66.14 o                         
   6   4   9       6345.67       6404.19        75.48 o                         
   7   4   9      33095.04      32582.85       272.74 o                         
   8   4   9       5345.59       5397.42        96.51 o                         
   9   4   9      17293.10      17487.40       209.05 o                         
  10   4   9       3691.68       3689.37        74.16 o                         
  11   4   9       1921.91       1926.25        63.45 o                         
  12   4   9       1208.60       1149.86        64.66 o                         
  13   4   9       2111.21       2260.76        84.77 o                         
  14   4   9        615.44        660.14        56.17 o                         
  15   4   9      10412.02      10451.51       245.89 o                         
   1   5   9       3882.12       3928.29        44.54 o                         
   2   5   9       5130.08       4950.37        47.86 o                         
   3   5   9      12492.54      12128.69        99.80 o                         
   4   5   9       5888.92       5936.86        70.37 o                         
   5   5   9      13265.23      13065.80       120.13 o                         
   6   5   9        254.17        309.87        21.44 o                         
   7   5   9        193.61        191.27        23.25 o                         
   8   5   9        110.70        145.44        23.70 o                         
   9   5   9        925.21        973.78        48.76 o                         
  10   5   9        289.09        283.50        31.61 o                         
  11   5   9       4838.63       4943.68       110.13 o                         
  12   5   9       3066.44       3041.14        92.50 o                         
  13   5   9       4332.65       4102.95       111.05 o                         
  14   5   9       2689.62       2613.80        92.54 o                         
  15   5   9        156.81        162.67        45.86 o                         
   0   6   9       7745.30       7659.67       106.55 o                         
   1   6   9      14644.95      14754.45       143.16 o                         
   2   6   9       1324.71       1282.16        29.35 o                         
   3   6   9         38.53         60.42        18.52 o                         
   4   6   9       2002.07       1939.64        42.30 o                         
   5   6   9       1768.50       1801.74        38.89 o                         
   6   6   9         63.20         27.89        15.05 o                         
   7   6   9       9581.29       9497.13       127.59 o                         
   8   6   9       1070.16        979.19        44.91 o                         
   9   6   9       3906.47       3980.77        81.52 o                         
  10   6   9       1243.43       1286.78        58.96 o                         
  11   6   9        125.64        122.60        30.38 o                         
  12   6   9        296.52        309.73        51.59 o                         
  13   6   9        879.74        833.83        73.09 o                         
  14   6   9       1980.80       1950.93       109.73 o                         
   1   7   9       2095.01       2186.82        44.16 o                         
   2   7   9         51.59         33.02        12.34 o                         
   3   7   9      34445.09      34892.37       251.08 o                         
   4   7   9       9692.39       9764.01       111.64 o                         
   5   7   9      25548.88      26025.79       229.16 o                         
   6   7   9      14581.91      14768.89       150.91 o                         
   7   7   9       2762.42       2821.42        66.57 o                         
   8   7   9        549.06        609.85        38.58 o                         
   9   7   9       4061.57       4104.25        90.49 o                         
  10   7   9       9337.90       9330.19       149.60 o                         
  11   7   9      16339.64      16272.71       232.60 o                         
  12   7   9         22.15         67.79        32.94 o                         
  13   7   9      12195.63      12353.74       250.63 o                         
  14   7   9        271.71        260.81       122.19 o                         
   0   8   9      16594.67      16658.52       352.24 o                         
   1   8   9       6432.94       6468.68       127.06 o                         
   2   8   9        135.84        103.71        18.07 o                         
   3   8   9        114.28        158.58        18.97 o                         
   4   8   9       1050.40       1039.48        38.17 o                         
   5   8   9        642.97        751.19        35.00 o                         
   6   8   9        663.40        668.72        32.76 o                         
   7   8   9       4781.95       4723.97        89.90 o                         
   8   8   9       1267.11       1235.36        53.51 o                         
   9   8   9       3385.25       3482.39        85.32 o                         
  10   8   9       4460.48       4572.59       109.07 o                         
  11   8   9         81.47         83.35        33.44 o                         
  12   8   9         98.13         48.63        34.50 o                         
  13   8   9        482.65        394.85        57.52 o                         
  14   8   9       1774.82       1553.13       137.95 o                         
   1   9   9       1494.27       1600.06        53.59 o                         
   2   9   9       8826.57       9070.16       109.94 o                         
   3   9   9       7987.88       8079.88       105.04 o                         
   4   9   9        464.51        458.75        30.82 o                         
   5   9   9       4960.10       4917.20        76.40 o                         
   6   9   9        467.08        511.00        30.56 o                         
   7   9   9       1696.66       1770.75        58.44 o                         
   8   9   9        330.39        317.32        31.53 o                         
   9   9   9       1172.23       1182.26        62.30 o                         
  10   9   9        430.66        320.22        40.70 o                         
  11   9   9       4885.96       4898.85       120.71 o                         
  12   9   9       5061.68       5049.57       152.53 o                         
  13   9   9       2939.66       2808.58       178.72 o                         
   0  10   9         55.45        188.85        53.37 o                         
   1  10   9      27749.17      27212.69       259.06 o                         
   2  10   9       4994.23       4644.62        76.98 o                         
   3  10   9        927.07        973.59        45.15 o                         
   4  10   9       2496.09       2609.78        60.20 o                         
   5  10   9       2597.51       2411.44        59.36 o                         
   6  10   9       5740.76       5729.39        88.18 o                         
   7  10   9      18578.79      18713.59       206.92 o                         
   8  10   9      14511.13      14661.97       177.95 o                         
   9  10   9      13736.18      13690.63       183.46 o                         
  10  10   9         31.44         35.37        29.09 o                         
  11  10   9        321.18        306.88        42.61 o                         
  12  10   9       1741.76       1701.20       107.65 o                         
   1  11   9          5.45         12.62        12.49 o                         
   2  11   9       9737.33       9785.13       123.00 o                         
   3  11   9       3490.42       3513.55        75.25 o                         
   4  11   9        251.96        182.83        27.26 o                         
   5  11   9       2478.51       2564.08        63.00 o                         
   6  11   9       2911.99       2859.75        71.31 o                         
   7  11   9         58.60         88.13        24.37 o                         
   8  11   9       2001.38       1977.29        67.39 o                         
   9  11   9        289.71        316.76        35.93 o                         
  10  11   9       1082.01        997.10        61.38 o                         
  11  11   9       1306.80       1373.57        76.45 o                         
  12  11   9       2093.45       2077.67       136.77 o                         
   0  12   9      15091.93      14939.34       265.65 o                         
   1  12   9       8188.38       8541.51       124.16 o                         
   2  12   9        219.89        284.31        29.19 o                         
   3  12   9       5146.88       5165.92        94.65 o                         
   4  12   9       8721.50       8712.67       128.23 o                         
   5  12   9       3639.73       3704.32        81.38 o                         
   6  12   9        380.37        366.63        37.79 o                         
   7  12   9       7801.00       7762.15       125.00 o                         
   8  12   9        131.67        133.70        28.07 o                         
   9  12   9       3048.75       3094.01        92.60 o                         
  10  12   9       2765.28       2806.92        90.61 o                         
  11  12   9       1180.83       1045.55        96.34 o                         
   1  13   9       1493.38       1446.85        57.65 o                         
   2  13   9       2458.21       2331.38        67.26 o                         
   3  13   9       9432.93       9141.43       134.90 o                         
   4  13   9       7569.35       7540.68       121.76 o                         
   5  13   9       9348.58       9489.71       139.94 o                         
   6  13   9       8339.71       8416.93       167.35 o                         
   7  13   9       2299.83       2203.04        76.01 o                         
   8  13   9       2675.60       2647.16        77.72 o                         
   9  13   9        956.83        959.79        67.36 o                         
  10  13   9       5556.05       5619.64       169.72 o                         
   0  14   9       7445.78       7531.67       194.34 o                         
   1  14   9         57.10         25.28        24.17 o                         
   2  14   9        135.72        141.33        35.34 o                         
   3  14   9         54.51         93.62        27.52 o                         
   4  14   9       5409.92       5390.11       104.75 o                         
   5  14   9          2.77        -22.93        22.93 o                         
   6  14   9        477.53        389.96        42.28 o                         
   7  14   9          1.01         -9.10        28.76 o                         
   8  14   9       1091.84       1093.36        71.92 o                         
   9  14   9        215.54        151.56        50.03 o                         
   1  15   9       3627.25       3580.92        94.25 o                         
   2  15   9      11042.00      10877.34       168.45 o                         
   3  15   9       8814.87       8814.13       149.69 o                         
   4  15   9        502.15        435.94        42.82 o                         
   5  15   9       6664.54       6591.40       137.76 o                         
   6  15   9        980.59        912.63        75.20 o                         
   7  15   9       1071.67       1066.04        76.79 o                         
   0  16   9        776.15        689.17        82.96 o                         
   1  16   9       4706.29       4644.73       122.99 o                         
   2  16   9       1786.91       1820.11        85.68 o                         
   3  16   9       1325.58       1244.83        82.12 o                         
   4  16   9       5297.61       5183.41       188.79 o                         
   5  16   9       2487.81       2561.89       113.35 o                         
   1  17   9        186.72        144.53        50.19 o                         
   2  17   9       4918.56       4692.57       155.83 o                         
   0   0  10      24032.65      23728.17       353.57 o                         
   1   0  10       2742.22       2810.29        46.02 o                         
   2   0  10      11247.27      10675.24       121.56 o                         
   3   0  10      45775.39      45054.75       412.20 o                         
   4   0  10       9662.26       9729.59       126.82 o                         
   5   0  10        210.18        253.61        25.03 o                         
   6   0  10      22382.09      21909.20       247.92 o                         
   7   0  10      54741.64      55390.59       754.56 o                         
   8   0  10      56118.72      55051.48       671.10 o                         
   9   0  10       8229.76       9033.38       279.06 o                         
  10   0  10       3127.30       3090.94       109.47 o                         
  11   0  10       5748.52       5863.40       201.54 o                         
  12   0  10        787.99        982.43       108.82 o                         
  13   0  10       3174.95       3333.80       131.27 o                         
  14   0  10       3189.15       3532.29       140.03 o                         
  15   0  10          3.04        -22.08        74.51 o                         
   1   1  10      18903.26      18442.87       113.26 o                         
   2   1  10      11916.36      11561.64        91.60 o                         
   3   1  10      19511.67      18999.65       143.19 o                         
   4   1  10       8965.59       9085.69        84.21 o                         
   5   1  10      10315.06      10122.39        98.95 o                         
   6   1  10       4452.79       4570.54        64.91 o                         
   7   1  10        311.37        313.12        22.46 o                         
   8   1  10        364.40        421.74        28.28 o                         
   9   1  10       8250.43       8396.23       114.42 o                         
  10   1  10         12.32         22.71        20.58 o                         
  11   1  10        721.52        676.17        42.21 o                         
  12   1  10       8919.90       8749.18       162.22 o                         
  13   1  10      13966.60      14062.71       226.26 o                         
  14   1  10       2794.26       2905.45        97.23 o                         
  15   1  10         28.99         32.00        38.45 o                         
   0   2  10      56631.70      54789.33       429.68 o                         
   1   2  10      22730.87      22026.32       135.23 o                         
   2   2  10       9154.71       9154.08        77.74 o                         
   3   2  10      16279.35      16206.04       127.61 o                         
   4   2  10      12552.03      12607.71       105.49 o                         
   5   2  10      10898.24      10686.14       103.67 o                         
   6   2  10       1250.79       1210.40        40.99 o                         
   7   2  10       3978.87       4084.23        73.19 o                         
   8   2  10       2974.50       2944.80        67.08 o                         
   9   2  10       2587.46       2543.00        59.58 o                         
  10   2  10      11119.23      11351.45       144.00 o                         
  11   2  10      17007.88      16818.94       207.26 o                         
  12   2  10        406.09        462.55        43.86 o                         
  13   2  10         11.17         27.94        28.15 o                         
  14   2  10       7535.88       7593.13       278.75 o                         
  15   2  10       9589.81       9384.39       302.17 o                         
   1   3  10       3906.29       3660.59        40.21 o                         
   2   3  10       1727.29       1697.59        30.35 o                         
   3   3  10        320.06        296.56        15.48 o                         
   4   3  10      56030.47      56133.48       374.04 o                         
   5   3  10      54010.88      53731.82       361.93 o                         
   6   3  10      30022.00      29687.63       239.21 o                         
   7   3  10       6262.07       5955.49        92.27 o                         
   8   3  10       4144.30       4074.58        82.78 o                         
   9   3  10      21125.21      21263.73       220.91 o                         
  10   3  10      19916.11      19925.37       214.15 o                         
  11   3  10       6636.17       6611.63       113.12 o                         
  12   3  10       5408.33       5508.04       124.19 o                         
  13   3  10        893.95        751.96        59.30 o                         
  14   3  10        138.39        155.54        36.50 o                         
  15   3  10        705.42        818.04        76.83 o                         
   0   4  10      20054.57      19685.66       184.21 o                         
   1   4  10       9927.30       9681.61        74.87 o                         
   2   4  10        428.98        452.55        16.84 o                         
   3   4  10      15089.30      15030.73       133.76 o                         
   4   4  10       3423.55       3439.69        54.61 o                         
   5   4  10       8706.87       8937.27        91.93 o                         
   6   4  10        239.10        265.94        20.39 o                         
   7   4  10       5592.44       5802.26        92.61 o                         
   8   4  10          7.42         18.92        20.43 o                         
   9   4  10          4.74         24.75        21.29 o                         
  10   4  10       2528.35       2521.87        70.69 o                         
  11   4  10      12160.29      12153.16       165.76 o                         
  12   4  10       1834.80       1986.98        80.90 o                         
  13   4  10          0.24         20.91        27.54 o                         
  14   4  10       2077.89       1976.09        86.05 o                         
   1   5  10      21445.94      21379.55       153.40 o                         
   2   5  10      29500.19      29757.98       217.19 o                         
   3   5  10      23169.53      23821.34       182.23 o                         
   4   5  10       4926.30       4881.73        65.95 o                         
   5   5  10        149.17        193.47        23.27 o                         
   6   5  10       2854.49       2854.72        52.45 o                         
   7   5  10        916.99        872.85        39.42 o                         
   8   5  10          0.10        -18.19        18.19 o                         
   9   5  10       3842.08       3963.32        87.25 o                         
  10   5  10       1153.34       1063.31        54.42 o                         
  11   5  10       2186.55       2227.30        77.01 o                         
  12   5  10      11543.46      12187.23       239.43 o                         
  13   5  10      15508.75      15945.13       291.42 o                         
  14   5  10       6251.65       6451.87       179.78 o                         
   0   6  10      10260.54      10264.71       130.55 o                         
   1   6  10        457.17        409.89        19.48 o                         
   2   6  10      25153.17      25681.60       199.40 o                         
   3   6  10      20020.87      19925.02       168.76 o                         
   4   6  10       1011.03       1075.57        35.48 o                         
   5   6  10       1519.29       1698.34        57.21 o                         
   6   6  10       7662.54       7529.57        92.58 o                         
   7   6  10      20209.11      21057.71       211.47 o                         
   8   6  10      35031.98      35205.44       337.96 o                         
   9   6  10      10234.18      10102.57       151.40 o                         
  10   6  10       3051.71       2947.66       109.73 o                         
  11   6  10       5393.40       5552.25       124.24 o                         
  12   6  10       3972.88       3987.71       116.20 o                         
  13   6  10        749.43        905.80        77.46 o                         
  14   6  10       1921.42       2027.63       192.73 o                         
   1   7  10      11121.45      11861.97       122.55 o                         
   2   7  10      11420.01      11746.37       117.73 o                         
   3   7  10       3210.64       3470.09        61.18 o                         
   4   7  10        225.65        282.67        23.20 o                         
   5   7  10       6464.64       6465.09        89.60 o                         
   6   7  10       1254.62       1313.81        47.40 o                         
   7   7  10       2871.91       2766.33        67.76 o                         
   8   7  10          0.56        -18.31        18.31 o                         
   9   7  10       7392.17       7537.04       129.31 o                         
  10   7  10       1307.67       1242.38        60.34 o                         
  11   7  10        123.41        144.11        35.03 o                         
  12   7  10       1753.77       1774.87        91.48 o                         
  13   7  10       5213.23       5432.30       159.41 o                         
  14   7  10        346.78        407.31       111.27 o                         
   0   8  10      37339.78      37904.08       496.31 o                         
   1   8  10      25147.93      25439.01       254.57 o                         
   2   8  10       9724.41       9975.63       122.76 o                         
   3   8  10       3816.26       3855.19        67.55 o                         
   4   8  10       7504.87       7734.19       101.08 o                         
   5   8  10      11566.68      11573.57       140.81 o                         
   6   8  10      12990.07      12764.16       151.66 o                         
   7   8  10        418.43        344.17        32.69 o                         
   8   8  10       3416.04       3353.55        78.24 o                         
   9   8  10       1594.48       1628.06        66.58 o                         
  10   8  10       9264.23       9258.70       164.63 o                         
  11   8  10      11803.55      11695.40       194.01 o                         
  12   8  10       1196.21       1182.25        75.60 o                         
  13   8  10        424.38        350.91        76.62 o                         
   1   9  10       2314.30       2472.40        57.99 o                         
   2   9  10        534.32        480.24        31.85 o                         
   3   9  10        244.76        249.24        24.36 o                         
   4   9  10      11763.36      12006.37       130.91 o                         
   5   9  10      21047.41      21342.79       200.67 o                         
   6   9  10      18295.65      18377.19       226.71 o                         
   7   9  10       4056.70       4215.05        88.73 o                         
   8   9  10       1589.19       1756.16        63.48 o                         
   9   9  10       9732.54       9537.30       154.22 o                         
  10   9  10       9038.34       9228.32       169.83 o                         
  11   9  10       4254.60       4115.66       124.70 o                         
  12   9  10       3691.13       3833.78       135.85 o                         
   0  10  10       2176.07       2063.01        94.92 o                         
   1  10  10       1118.35       1152.44        49.80 o                         
   2  10  10        301.28        339.85        30.25 o                         
   3  10  10       6668.99       6739.52       104.15 o                         
   4  10  10       5031.92       5249.91        87.28 o                         
   5  10  10       3146.32       3129.21        64.38 o                         
   6  10  10       1146.83       1183.74        52.95 o                         
   7  10  10       5430.67       5406.71        98.62 o                         
   8  10  10       3166.01       3113.04        80.42 o                         
   9  10  10        904.96        905.06        55.73 o                         
  10  10  10         84.96         98.44        34.10 o                         
  11  10  10       3630.23       3574.63       155.44 o                         
  12  10  10       1123.04       1059.55       116.96 o                         
   1  11  10       6523.73       6590.39       112.85 o                         
   2  11  10      14103.22      14232.17       169.35 o                         
   3  11  10      17066.12      16817.58       190.21 o                         
   4  11  10      15734.46      15542.61       181.55 o                         
   5  11  10         86.22         39.94        21.72 o                         
   6  11  10       1162.71       1185.58        54.70 o                         
   7  11  10          1.05          0.73        23.10 o                         
   8  11  10        722.47        770.34        46.80 o                         
   9  11  10       1118.60       1100.38        61.26 o                         
  10  11  10       2332.70       2249.06        88.32 o                         
  11  11  10       1666.68       1522.63        88.94 o                         
   0  12  10       3696.84       3596.47       118.10 o                         
   1  12  10          2.42         12.03        23.27 o                         
   2  12  10       4944.50       5094.40       102.05 o                         
   3  12  10       7767.31       7642.58       118.96 o                         
   4  12  10       1638.28       1612.31        61.78 o                         
   5  12  10       1035.11       1019.12        51.44 o                         
   6  12  10       5084.56       5350.70       108.60 o                         
   7  12  10      11508.68      11311.86       158.00 o                         
   8  12  10       9641.89       9769.26       146.36 o                         
   9  12  10       1132.22       1214.30        63.23 o                         
  10  12  10          8.00          9.41        40.01 o                         
   1  13  10        803.91        849.76        51.31 o                         
   2  13  10        160.27        212.88        33.00 o                         
   3  13  10        358.13        322.97        34.97 o                         
   4  13  10       2480.26       2533.90        74.25 o                         
   5  13  10      11228.00      11416.59       178.85 o                         
   6  13  10       3048.78       3143.48       106.62 o                         
   7  13  10        742.06        635.31        48.73 o                         
   8  13  10        585.45        627.44        53.28 o                         
   9  13  10       5027.90       5110.52       142.90 o                         
   0  14  10      28571.66      27924.04       437.46 o                         
   1  14  10       8446.03       8365.53       172.80 o                         
   2  14  10       1734.03       1781.13        73.45 o                         
   3  14  10       1584.39       1491.60        67.28 o                         
   4  14  10       1822.09       1817.60        68.51 o                         
   5  14  10       3390.26       3388.05       128.31 o                         
   6  14  10       3416.73       3705.30       112.91 o                         
   7  14  10         59.60         85.81        36.56 o                         
   8  14  10       3906.51       3825.52       107.04 o                         
   1  15  10        915.79        948.26        62.09 o                         
   2  15  10          7.72         21.04        33.73 o                         
   3  15  10          2.43         19.08        33.27 o                         
   4  15  10       5114.01       4927.25       168.43 o                         
   5  15  10       5463.86       5420.99       145.56 o                         
   6  15  10       3290.89       3329.20       135.33 o                         
   0  16  10         14.21        -28.61        55.99 o                         
   1  16  10        139.43        194.68        55.24 o                         
   2  16  10       1751.68       1758.18       108.66 o                         
   3  16  10       5012.77       4755.20       185.02 o                         
   4  16  10       1496.20       1354.87        86.11 o                         
   1   1  11        219.57        198.65        12.41 o                         
   2   1  11      15428.08      14950.62       115.85 o                         
   3   1  11         38.80         39.76        12.12 o                         
   4   1  11      50378.45      49793.65       354.65 o                         
   5   1  11        244.22        301.34        22.59 o                         
   6   1  11      10744.73      10905.80       122.03 o                         
   7   1  11        917.00        875.91        38.57 o                         
   8   1  11         30.27         27.33        20.89 o                         
   9   1  11         29.15         54.94        19.03 o                         
  10   1  11      11345.23      11026.14       150.76 o                         
  11   1  11         32.12         34.46        21.34 o                         
  12   1  11      14617.84      14974.82       288.39 o                         
  13   1  11          1.10         55.05        28.73 o                         
  14   1  11       3736.94       3873.39       120.10 o                         
   0   2  11      57961.64      58536.68       460.29 o                         
   1   2  11        146.15        133.80        11.78 o                         
   2   2  11       3915.75       3749.60        48.33 o                         
   3   2  11         14.07         14.45        11.29 o                         
   4   2  11        426.81        462.26        24.21 o                         
   5   2  11        568.95        525.96        27.66 o                         
   6   2  11       6140.36       6097.24        95.78 o                         
   7   2  11         72.68         95.54        20.56 o                         
   8   2  11      22124.40      22134.96       246.25 o                         
   9   2  11        866.82        950.55        40.22 o                         
  10   2  11       5287.77       5308.63        90.82 o                         
  11   2  11        119.94        135.84        33.07 o                         
  12   2  11        298.61        348.93        39.46 o                         
  13   2  11         56.42         41.95        28.25 o                         
  14   2  11       2813.49       2783.32        95.30 o                         
   1   3  11        219.23        234.55        14.15 o                         
   2   3  11       1484.98       1433.43        33.12 o                         
   3   3  11        989.77        980.33        31.83 o                         
   4   3  11         52.61         66.60        13.58 o                         
   5   3  11        106.80        113.45        15.38 o                         
   6   3  11       3346.44       3339.61        77.41 o                         
   7   3  11         25.52         13.62        16.97 o                         
   8   3  11        340.58        435.14        35.69 o                         
   9   3  11         35.04         21.21        21.92 o                         
  10   3  11       1580.71       1555.38        62.70 o                         
  11   3  11          9.88         12.35        19.99 o                         
  12   3  11        534.19        506.28        44.15 o                         
  13   3  11        155.80        261.41        37.69 o                         
  14   3  11        605.79        624.79        53.68 o                         
   0   4  11      42313.08      41329.46       418.76 o                         
   1   4  11        373.78        475.67        21.55 o                         
   2   4  11      26262.09      26086.29       199.92 o                         
   3   4  11          0.57         -2.40        10.52 o                         
   4   4  11       1399.99       1430.79        35.66 o                         
   5   4  11        136.06        111.60        16.60 o                         
   6   4  11      33623.60      33489.81       280.20 o                         
   7   4  11         70.03         55.33        19.15 o                         
   8   4  11      21177.14      21162.77       242.99 o                         
   9   4  11          0.46        -13.65        20.14 o                         
  10   4  11      11910.32      12165.47       171.88 o                         
  11   4  11         24.19         17.84        25.53 o                         
  12   4  11         45.63         52.57        36.99 o                         
  13   4  11        224.52        259.02        49.39 o                         
  14   4  11      11978.33      12237.13       259.56 o                         
   1   5  11         31.27         39.88        10.40 o                         
   2   5  11       4916.00       4961.69        62.92 o                         
   3   5  11        223.97        247.75        20.49 o                         
   4   5  11      17638.93      17719.91       161.45 o                         
   5   5  11       2650.91       2601.88        57.27 o                         
   6   5  11       7291.56       7461.84       110.45 o                         
   7   5  11        463.71        484.25        33.23 o                         
   8   5  11        153.73        144.61        30.45 o                         
   9   5  11        322.84        304.42        33.10 o                         
  10   5  11       9201.96       9094.11       153.32 o                         
  11   5  11         64.75         80.27        33.77 o                         
  12   5  11       6677.49       6875.28       206.92 o                         
  13   5  11        678.75        706.84        75.71 o                         
  14   5  11       1860.48       1849.50       136.53 o                         
   0   6  11       1435.04       1485.68        47.41 o                         
   1   6  11        148.30        178.59        17.22 o                         
   2   6  11       5950.45       5879.22        72.91 o                         
   3   6  11        781.72        769.99        32.52 o                         
   4   6  11        133.90        135.37        18.93 o                         
   5   6  11         32.13         35.38        19.70 o                         
   6   6  11        720.59        687.14        34.52 o                         
   7   6  11       3501.61       3592.03        72.02 o                         
   8   6  11       4489.69       4659.72        96.88 o                         
   9   6  11          3.35         23.85        23.86 o                         
  10   6  11       1493.97       1467.66        64.30 o                         
  11   6  11       1472.96       1542.12        74.02 o                         
  12   6  11        316.57        302.57        45.87 o                         
  13   6  11         51.22         54.60        38.04 o                         
   1   7  11        650.34        670.71        30.96 o                         
   2   7  11      28254.83      28418.21       229.94 o                         
   3   7  11        381.30        435.82        38.21 o                         
   4   7  11      22959.71      22899.81       212.07 o                         
   5   7  11       2182.02       2218.06        52.64 o                         
   6   7  11      13093.71      13095.57       145.40 o                         
   7   7  11        443.60        489.71        41.02 o                         
   8   7  11         14.14         27.26        23.12 o                         
   9   7  11       1999.61       1862.80        70.76 o                         
  10   7  11       7233.39       7154.45       130.65 o                         
  11   7  11          0.09        -13.99        37.31 o                         
  12   7  11      11722.30      11772.00       217.12 o                         
  13   7  11       1493.95       1486.81       152.86 o                         
   0   8  11       1633.30       1703.80        73.46 o                         
   1   8  11       1236.27       1266.57        43.21 o                         
   2   8  11       5674.87       5784.80        81.10 o                         
   3   8  11        649.59        650.97        30.55 o                         
   4   8  11       1151.10       1088.20        37.50 o                         
   5   8  11        693.20        739.10        37.62 o                         
   6   8  11       6462.73       6687.72       110.69 o                         
   7   8  11       1398.66       1485.61        58.68 o                         
   8   8  11       4833.07       4921.67       103.07 o                         
   9   8  11        430.04        409.75        40.70 o                         
  10   8  11       1371.96       1363.89        65.92 o                         
  11   8  11       2350.56       2486.31        89.01 o                         
  12   8  11       1063.90       1049.62        73.87 o                         
   1   9  11       2853.08       2804.95        78.71 o                         
   2   9  11       1341.14       1393.96        49.01 o                         
   3   9  11       1362.68       1348.51        49.40 o                         
   4   9  11      13125.90      13580.12       161.20 o                         
   5   9  11         14.02         -8.40        18.81 o                         
   6   9  11       8104.60       8408.49       129.42 o                         
   7   9  11       1455.45       1510.14        62.14 o                         
   8   9  11        772.39        766.32        47.84 o                         
   9   9  11       1960.98       1933.87        75.13 o                         
  10   9  11       6437.00       6470.53       138.82 o                         
  11   9  11         29.28         55.07        31.53 o                         
  12   9  11       2941.71       3064.11       227.91 o                         
   0  10  11      37947.52      38228.58       612.65 o                         
   1  10  11       3005.20       3048.22        75.64 o                         
   2  10  11       9785.93       9697.44       142.54 o                         
   3  10  11       3649.22       3519.10        69.76 o                         
   4  10  11       2267.98       2330.31        63.62 o                         
   5  10  11        609.58        622.37        39.51 o                         
   6  10  11       4243.90       4377.82       110.49 o                         
   7  10  11       1110.33       1168.74        57.55 o                         
   8  10  11      10020.46      10034.65       151.91 o                         
   9  10  11        302.27        322.80        38.87 o                         
  10  10  11       9485.67       9576.53       202.37 o                         
  11  10  11        900.89        897.41        66.17 o                         
   1  11  11       4768.41       4664.24       104.02 o                         
   2  11  11          3.64         13.90        22.53 o                         
   3  11  11        213.65        203.94        28.04 o                         
   4  11  11       1538.50       1665.17        60.27 o                         
   5  11  11       3902.68       3796.45        82.44 o                         
   6  11  11       3632.41       3684.58        88.02 o                         
   7  11  11        799.20        858.57        56.30 o                         
   8  11  11        520.56        577.60        45.14 o                         
   9  11  11       3020.13       3105.60       104.12 o                         
  10  11  11       2622.13       2579.37       103.71 o                         
   0  12  11       4842.33       5147.13       177.72 o                         
   1  12  11       2889.04       2948.99        86.74 o                         
   2  12  11       7102.98       7216.61       124.29 o                         
   3  12  11       5435.61       5379.52       107.20 o                         
   4  12  11        497.23        403.01        50.60 o                         
   5  12  11        187.31        200.78        31.15 o                         
   6  12  11      10048.66      10181.14       156.79 o                         
   7  12  11       3111.00       3134.78        81.31 o                         
   8  12  11      17652.07      17438.92       227.58 o                         
   9  12  11          9.56        -29.04        29.04 o                         
   1  13  11       1674.33       1698.68        75.17 o                         
   2  13  11      14367.51      14544.81       211.55 o                         
   3  13  11       1525.01       1535.49        68.79 o                         
   4  13  11      12967.27      12537.07       179.78 o                         
   5  13  11       2634.59       2432.41        90.35 o                         
   6  13  11        901.29        967.54        60.50 o                         
   7  13  11         15.61         46.61        30.15 o                         
   8  13  11         63.95         56.51        30.21 o                         
   0  14  11       1259.03       1249.17        91.31 o                         
   1  14  11        790.68        854.11        71.56 o                         
   2  14  11         55.75          0.88        33.45 o                         
   3  14  11       1387.21       1346.16        66.47 o                         
   4  14  11       1225.28       1050.90        69.38 o                         
   5  14  11        409.09        358.61        53.15 o                         
   6  14  11       1268.21       1317.66        82.66 o                         
   7  14  11       2972.55       2915.04       108.32 o                         
   1  15  11        434.95        467.31        56.69 o                         
   2  15  11        614.59        610.95        70.79 o                         
   3  15  11       1741.60       1695.96       122.17 o                         
   4  15  11       9767.89       9571.97       224.49 o                         
   5  15  11       2813.20       2805.53       147.88 o                         
   0  16  11      15558.94      15234.70       427.30 o                         
   1  16  11       1394.48       1354.83       125.03 o                         
   2  16  11       3989.10       3755.46       192.72 o                         
   0   0  12      95983.29      93475.27      1243.64 o                         
   1   0  12       8550.02       8503.87       114.82 o                         
   2   0  12       8260.69       7749.88       138.14 o                         
   3   0  12       7386.66       7312.72       118.46 o                         
   4   0  12      47282.62      46388.87       523.56 o                         
   5   0  12       6848.03       6982.45       188.43 o                         
   6   0  12       3952.94       4033.72       109.56 o                         
   7   0  12      14552.27      14508.83       283.89 o                         
   8   0  12       4904.45       4925.75       110.16 o                         
   9   0  12       4398.69       4468.61       111.83 o                         
  10   0  12      12119.31      12402.64       217.52 o                         
  11   0  12        156.59        141.67        34.56 o                         
  12   0  12       7789.40       7750.23       195.79 o                         
  13   0  12       1425.95       1362.75        93.63 o                         
  14   0  12      17226.55      16534.22       400.04 o                         
   1   1  12       2390.51       2320.88        37.36 o                         
   2   1  12      16524.27      16156.07       131.16 o                         
   3   1  12       1874.28       1899.52        41.24 o                         
   4   1  12      10599.98      10638.44       115.60 o                         
   5   1  12       1734.47       1763.40        53.83 o                         
   6   1  12      30701.09      30541.02       278.50 o                         
   7   1  12        391.80        393.00        30.56 o                         
   8   1  12       2893.43       2915.08        73.91 o                         
   9   1  12         49.05         57.21        17.43 o                         
  10   1  12      12016.33      12431.37       154.57 o                         
  11   1  12        697.02        683.10        39.81 o                         
  12   1  12         55.20         67.02        38.87 o                         
  13   1  12        947.28        890.86        63.61 o                         
  14   1  12       1586.18       1408.49        78.64 o                         
   0   2  12       1535.44       1466.82        42.55 o                         
   1   2  12       3137.19       3129.80        55.01 o                         
   2   2  12      14463.92      14311.96       121.50 o                         
   3   2  12         23.36         30.23        12.95 o                         
   4   2  12      27770.46      27083.04       226.24 o                         
   5   2  12          5.74         14.40        17.89 o                         
   6   2  12      11335.15      11214.70       127.79 o                         
   7   2  12       1749.70       1869.57        54.29 o                         
   8   2  12      27364.80      27485.35       293.64 o                         
   9   2  12       1904.96       1866.88        60.52 o                         
  10   2  12        526.05        586.71        40.86 o                         
  11   2  12         14.25        -19.44        23.50 o                         
  12   2  12       8198.15       7924.41       150.67 o                         
  13   2  12        376.23        383.37        42.27 o                         
  14   2  12        116.74        176.50        43.66 o                         
   1   3  12       1638.89       1650.74        34.34 o                         
   2   3  12      74300.92      73934.86       467.88 o                         
   3   3  12      10387.80      10262.66       103.12 o                         
   4   3  12      13365.97      13153.56       127.12 o                         
   5   3  12       6443.08       6486.80        88.38 o                         
   6   3  12        109.31        116.78        19.31 o                         
   7   3  12        903.99        943.71        42.56 o                         
   8   3  12       3283.36       3388.21        78.20 o                         
   9   3  12       2029.97       1981.98        64.18 o                         
  10   3  12         12.81         47.40        23.59 o                         
  11   3  12       4926.69       4913.69       103.79 o                         
  12   3  12      33597.68      33847.18       486.14 o                         
  13   3  12       3964.10       4230.92       109.51 o                         
  14   3  12      11183.25      11019.86       238.50 o                         
   0   4  12       6853.30       6626.21       128.45 o                         
   1   4  12        998.22        958.52        35.21 o                         
   2   4  12       7277.51       7087.91        81.79 o                         
   3   4  12        449.72        467.58        26.01 o                         
   4   4  12      13862.95      13813.91       148.74 o                         
   5   4  12        414.59        451.46        26.65 o                         
   6   4  12       2392.88       2486.04        60.55 o                         
   7   4  12        168.24        191.85        25.56 o                         
   8   4  12      23064.72      23318.58       263.70 o                         
   9   4  12        166.13        128.67        28.01 o                         
  10   4  12       7247.76       7088.19       125.55 o                         
  11   4  12         33.55         14.36        26.47 o                         
  12   4  12       4992.42       5178.79       131.92 o                         
  13   4  12        363.23        267.82        53.17 o                         
   1   5  12        506.34        533.77        30.71 o                         
   2   5  12        202.16        210.09        21.47 o                         
   3   5  12      10810.13      10664.66       108.36 o                         
   4   5  12      22881.25      22881.32       198.03 o                         
   5   5  12       2681.65       2710.74        52.98 o                         
   6   5  12      41969.89      41581.97       360.64 o                         
   7   5  12        257.68        237.62        29.74 o                         
   8   5  12       3116.55       3144.23        79.07 o                         
   9   5  12        302.39        307.97        34.60 o                         
  10   5  12      30444.64      30603.36       335.97 o                         
  11   5  12       3087.40       3059.96        92.10 o                         
  12   5  12         20.14          6.16        30.11 o                         
  13   5  12       1794.03       1663.57        99.18 o                         
   0   6  12      56262.13      58042.07       723.77 o                         
   1   6  12       5566.05       5459.82        81.26 o                         
   2   6  12       7437.79       7548.04        91.30 o                         
   3   6  12         34.96         45.51        16.06 o                         
   4   6  12      16019.31      16289.14       156.84 o                         
   5   6  12         70.74         55.53        16.77 o                         
   6   6  12       7008.56       6661.95        94.65 o                         
   7   6  12       6698.11       6905.34       112.02 o                         
   8   6  12         19.23          9.69        22.05 o                         
   9   6  12       5346.51       5278.23       108.03 o                         
  10   6  12      19400.12      18880.04       239.52 o                         
  11   6  12        200.29        191.45        35.97 o                         
  12   6  12       3945.00       3983.64       118.32 o                         
  13   6  12        652.45        558.09        83.74 o                         
   1   7  12        446.51        457.78        30.81 o                         
   2   7  12      12462.64      12399.63       131.54 o                         
   3   7  12        258.62        323.41        25.43 o                         
   4   7  12         34.01         50.32        17.85 o                         
   5   7  12          1.24          3.34        16.22 o                         
   6   7  12      13693.05      13691.73       161.37 o                         
   7   7  12          1.17         -4.72        20.63 o                         
   8   7  12       1337.17       1470.74        63.30 o                         
   9   7  12        234.23        277.49        41.52 o                         
  10   7  12       6700.08       6704.32       127.85 o                         
  11   7  12         46.22         10.16        29.27 o                         
  12   7  12       3281.08       3171.60       108.98 o                         
   0   8  12         18.36          9.28        24.57 o                         
   1   8  12       6002.83       6338.53       108.99 o                         
   2   8  12       8105.49       8243.60       107.64 o                         
   3   8  12       4219.10       4215.51        74.26 o                         
   4   8  12      15686.86      15468.62       164.82 o                         
   5   8  12       1825.69       1971.32        54.06 o                         
   6   8  12      12034.64      12079.56       151.87 o                         
   7   8  12       6937.76       6874.68       110.03 o                         
   8   8  12      28302.64      28485.37       321.81 o                         
   9   8  12       1288.25       1293.80        63.51 o                         
  10   8  12        490.13        526.70        45.47 o                         
  11   8  12          6.98         21.26        29.97 o                         
  12   8  12       5927.19       6083.44       159.64 o                         
   1   9  12        314.21        340.69        32.29 o                         
   2   9  12      35261.18      35952.38       343.27 o                         
   3   9  12       6055.34       6073.48       116.38 o                         
   4   9  12       2749.58       2769.18        66.09 o                         
   5   9  12       3599.54       3518.02        76.21 o                         
   6   9  12        917.32        936.18        50.28 o                         
   7   9  12        211.48        195.33        29.92 o                         
   8   9  12        765.39        863.84        54.71 o                         
   9   9  12        252.82        223.77        36.05 o                         
  10   9  12          3.62         -6.84        28.53 o                         
  11   9  12       3209.99       3190.47       118.86 o                         
   0  10  12      18353.59      18945.07       304.58 o                         
   1  10  12        361.97        360.14        30.05 o                         
   2  10  12        268.39        269.34        32.30 o                         
   3  10  12          3.43         10.50        19.35 o                         
   4  10  12       9261.51       9267.57       124.67 o                         
   5  10  12        145.33        144.59        22.15 o                         
   6  10  12        720.43        828.12        49.14 o                         
   7  10  12          3.64         26.40        26.71 o                         
   8  10  12       1307.15       1371.96        67.95 o                         
   9  10  12        288.45        250.22        41.11 o                         
  10  10  12       1872.25       2035.81       105.43 o                         
  11  10  12          0.36          0.00        71.53 o                         
   1  11  12       2350.67       2302.76        69.30 o                         
   2  11  12         14.78        -18.86        24.66 o                         
   3  11  12       2772.33       2873.72        83.03 o                         
   4  11  12      23529.00      23650.29       264.54 o                         
   5  11  12       3322.15       3261.52        83.06 o                         
   6  11  12      20558.36      20613.59       244.57 o                         
   7  11  12        232.60        220.85        34.01 o                         
   8  11  12       1402.75       1389.36        69.78 o                         
   9  11  12        464.07        451.31        53.90 o                         
  10  11  12      14181.86      14010.11       432.68 o                         
   0  12  12      22816.15      23107.93       486.78 o                         
   1  12  12       1810.13       1798.84        84.56 o                         
   2  12  12       1454.17       1462.78        69.14 o                         
   3  12  12        200.70        223.45        36.11 o                         
   4  12  12       5980.73       5853.95       114.19 o                         
   5  12  12       1146.26       1151.59        63.80 o                         
   6  12  12        672.90        629.60        52.94 o                         
   7  12  12       2117.00       2367.43        86.02 o                         
   8  12  12         12.34         22.03        39.07 o                         
   9  12  12       2068.19       2117.94       100.38 o                         
   1  13  12        488.70        447.16        52.25 o                         
   2  13  12      10070.19       9927.70       187.09 o                         
   3  13  12        724.89        686.97        69.98 o                         
   4  13  12       1171.31       1141.27        76.17 o                         
   5  13  12         91.73        177.00        37.68 o                         
   6  13  12       2032.09       2085.30        93.35 o                         
   7  13  12        212.28        188.71        44.07 o                         
   0  14  12       1926.74       1823.70       145.63 o                         
   1  14  12       3154.10       3148.20       117.14 o                         
   2  14  12       4640.70       4469.59       211.09 o                         
   3  14  12        491.38        468.69        75.22 o                         
   4  14  12       6000.54       5889.71       166.09 o                         
   5  14  12        287.10        272.28        54.79 o                         
   6  14  12       5917.59       6061.63       154.57 o                         
   1  15  12        191.95        188.70        50.02 o                         
   2  15  12       9198.67       8366.89       306.92 o                         
   3  15  12        553.80        817.98       119.20 o                         
   1   1  13       6830.25       6926.70        87.57 o                         
   2   1  13       2642.18       2656.23        54.73 o                         
   3   1  13      19236.49      18668.71       173.52 o                         
   4   1  13       4562.44       4614.63        79.47 o                         
   5   1  13      16547.05      16518.62       176.36 o                         
   6   1  13        254.86        342.81        30.58 o                         
   7   1  13       4831.54       4920.80       114.84 o                         
   8   1  13        534.48        503.71        40.73 o                         
   9   1  13       4856.19       5006.07        95.82 o                         
  10   1  13       1621.68       1798.85        63.81 o                         
  11   1  13      12506.49      12368.38       157.34 o                         
  12   1  13       1784.43       1815.68        67.13 o                         
  13   1  13       7031.10       7062.01       137.70 o                         
   0   2  13       6439.36       6497.43       116.82 o                         
   1   2  13      15532.96      15149.96       141.84 o                         
   2   2  13       1138.28       1166.71        36.80 o                         
   3   2  13       2544.26       2474.82        50.75 o                         
   4   2  13       2268.25       2223.45        54.18 o                         
   5   2  13       8160.43       8092.27       110.51 o                         
   6   2  13       6282.00       6229.55        96.47 o                         
   7   2  13      10395.16      10590.76       137.60 o                         
   8   2  13       2437.71       2351.77        63.39 o                         
   9   2  13       5968.80       5994.54       108.23 o                         
  10   2  13        287.37        342.82        62.05 o                         
  11   2  13       1238.58       1300.60        63.17 o                         
  12   2  13          9.13         23.87        32.87 o                         
  13   2  13       2756.75       2708.82        80.59 o                         
   1   3  13        122.30        130.75        18.81 o                         
   2   3  13        130.60         98.65        17.23 o                         
   3   3  13       2442.42       2403.89        45.90 o                         
   4   3  13          1.79          8.93        16.92 o                         
   5   3  13        611.11        715.58        40.41 o                         
   6   3  13       1606.76       1559.10        51.10 o                         
   7   3  13        401.53        381.84        31.82 o                         
   8   3  13        887.58        783.65        56.48 o                         
   9   3  13       1145.53       1109.15        56.14 o                         
  10   3  13         26.86         52.09        24.15 o                         
  11   3  13        237.59        246.31        34.08 o                         
  12   3  13        115.06         77.77        31.87 o                         
  13   3  13        828.46        778.36        68.13 o                         
   0   4  13       4663.82       4736.42       110.94 o                         
   1   4  13      16208.11      15679.06       155.45 o                         
   2   4  13       2978.02       3047.50        59.78 o                         
   3   4  13       7713.02       7885.37        96.27 o                         
   4   4  13        918.69        959.56        40.58 o                         
   5   4  13       1975.89       2141.18        78.58 o                         
   6   4  13        709.79        696.83        36.95 o                         
   7   4  13      23095.39      22919.58       247.58 o                         
   8   4  13       3638.24       3666.80        92.55 o                         
   9   4  13       9872.83      10006.57       152.10 o                         
  10   4  13       3194.60       3040.34        82.41 o                         
  11   4  13          2.54          6.23        24.68 o                         
  12   4  13          0.03         -3.35        29.23 o                         
  13   4  13       1491.32       1514.06       131.66 o                         
   1   5  13       3391.32       3574.89        71.12 o                         
   2   5  13        294.36        261.42        25.85 o                         
   3   5  13       7821.91       7921.34       106.24 o                         
   4   5  13       1764.70       1794.13        41.07 o                         
   5   5  13       3131.76       3127.94        71.11 o                         
   6   5  13       1917.59       1943.32        54.98 o                         
   7   5  13       1036.36       1087.79        48.41 o                         
   8   5  13        190.43        167.64        30.52 o                         
   9   5  13        103.36         90.27        26.39 o                         
  10   5  13       1772.03       1935.06        72.32 o                         
  11   5  13       2563.55       2514.67        85.42 o                         
  12   5  13        268.37        322.16        46.81 o                         
   0   6  13         24.04         65.66        41.58 o                         
   1   6  13       4256.12       4572.65        89.38 o                         
   2   6  13       3012.13       2957.27        67.03 o                         
   3   6  13        508.43        522.33        29.22 o                         
   4   6  13        599.73        617.58        31.15 o                         
   5   6  13        335.93        354.94        25.86 o                         
   6   6  13       1576.91       1532.47        56.68 o                         
   7   6  13        587.28        645.99        40.99 o                         
   8   6  13       2135.71       2135.29        70.15 o                         
   9   6  13       2120.58       2133.52        75.05 o                         
  10   6  13          0.88        -24.25        24.25 o                         
  11   6  13       1100.06       1105.61        65.42 o                         
  12   6  13         65.76         33.69        31.68 o                         
   1   7  13       1434.39       1557.93        55.93 o                         
   2   7  13       8162.00       8212.23       106.76 o                         
   3   7  13      16656.12      16642.02       172.35 o                         
   4   7  13       1372.77       1549.57        47.02 o                         
   5   7  13      27715.40      27834.55       242.40 o                         
   6   7  13       1060.83       1095.24        61.19 o                         
   7   7  13       1044.26       1201.48        54.56 o                         
   8   7  13         70.69         39.18        31.62 o                         
   9   7  13       6246.63       6291.16       122.90 o                         
  10   7  13        286.49        297.67        36.98 o                         
  11   7  13      15963.57      15750.16       238.10 o                         
  12   7  13       3059.85       3130.52       127.56 o                         
   0   8  13        520.68        480.88        37.36 o                         
   1   8  13      10838.65      10828.25       137.95 o                         
   2   8  13       1402.14       1217.48        48.38 o                         
   3   8  13        330.33        323.72        28.68 o                         
   4   8  13        257.76        241.43        26.59 o                         
   5   8  13       2809.32       2782.07        61.34 o                         
   6   8  13        429.02        411.16        34.86 o                         
   7   8  13        902.27        871.13        48.87 o                         
   8   8  13        632.08        525.25        44.11 o                         
   9   8  13       1690.66       1774.25        74.38 o                         
  10   8  13         48.15         76.14        30.25 o                         
  11   8  13       1506.79       1514.68        88.71 o                         
   1   9  13       7773.70       7928.09       109.70 o                         
   2   9  13         57.72         46.11        16.99 o                         
   3   9  13      15387.13      15196.36       201.72 o                         
   4   9  13       2313.82       2432.70        65.67 o                         
   5   9  13        558.53        635.82        38.24 o                         
   6   9  13        676.68        663.06        41.43 o                         
   7   9  13         48.09         50.79        25.51 o                         
   8   9  13          0.14         -7.90        24.86 o                         
   9   9  13          8.73        -25.10        25.10 o                         
  10   9  13       1036.81        953.69        70.39 o                         
   0  10  13       6593.21       7004.68       158.80 o                         
   1  10  13       4530.27       4705.93        89.43 o                         
   2  10  13       1527.88       1621.69        65.24 o                         
   3  10  13       8086.42       8196.62       135.23 o                         
   4  10  13        124.23        110.37        27.18 o                         
   5  10  13        167.10        175.32        30.29 o                         
   6  10  13       2357.39       2324.60        74.32 o                         
   7  10  13      21079.19      21046.82       234.62 o                         
   8  10  13        523.67        569.07        47.60 o                         
   9  10  13      11650.22      11697.15       217.98 o                         
  10  10  13       1018.57       1170.66       130.94 o                         
   1  11  13       5317.22       5349.03       100.55 o                         
   2  11  13        248.69        213.60        29.85 o                         
   3  11  13       4385.90       4309.82        88.57 o                         
   4  11  13        145.82         88.13        24.10 o                         
   5  11  13        164.44        133.19        57.02 o                         
   6  11  13       1337.37       1252.05        61.07 o                         
   7  11  13        557.22        439.62        44.29 o                         
   8  11  13         14.55          1.02        33.28 o                         
   9  11  13        712.27        689.18        78.63 o                         
   0  12  13        617.93        679.36        62.27 o                         
   1  12  13      11501.51      11439.37       170.79 o                         
   2  12  13        289.32        232.01        31.53 o                         
   3  12  13         22.22         20.99        24.77 o                         
   4  12  13        444.90        431.62        37.29 o                         
   5  12  13       3336.29       3378.26        89.40 o                         
   6  12  13        288.33        231.06        42.66 o                         
   7  12  13        268.54        309.92        45.76 o                         
   8  12  13       5675.62       5484.12       161.54 o                         
   1  13  13         18.09        -31.84        31.84 o                         
   2  13  13       2558.57       2568.34       103.50 o                         
   3  13  13       2567.34       2661.80       110.12 o                         
   4  13  13       2049.58       2112.44       103.52 o                         
   5  13  13      15532.20      15692.55       336.80 o                         
   6  13  13         36.02         38.21        68.73 o                         
   0  14  13        439.55        423.21       127.16 o                         
   1  14  13       2020.03       2216.59       175.55 o                         
   2  14  13        456.63        494.01        63.94 o                         
   3  14  13       1059.00        952.16        79.78 o                         
   4  14  13        583.48        492.93        83.32 o                         
   0   0  14      14983.28      14080.96       559.43 o                         
   1   0  14      12471.68      12095.77       197.04 o                         
   2   0  14        666.14        624.96        54.57 o                         
   3   0  14      35733.42      36163.82       563.38 o                         
   4   0  14       5686.64       5907.42       137.23 o                         
   5   0  14        237.74        258.73        40.24 o                         
   6   0  14         80.96         25.33        35.27 o                         
   7   0  14      45689.06      45720.46       760.72 o                         
   8   0  14       4462.44       4384.92       165.85 o                         
   9   0  14      18362.93      19062.59       427.88 o                         
  10   0  14        699.25        743.25        79.71 o                         
  11   0  14       1241.83       1326.22        80.44 o                         
  12   0  14        451.23        397.15        49.57 o                         
  13   0  14       6975.39       6668.17       204.28 o                         
   1   1  14      14294.40      13739.40       157.37 o                         
   2   1  14       9223.97       9108.34       137.49 o                         
   3   1  14      20140.41      20225.06       254.66 o                         
   4   1  14        155.20        192.14        28.80 o                         
   5   1  14       1013.46       1039.90        46.84 o                         
   6   1  14       5083.91       5026.58       114.25 o                         
   7   1  14          5.13          8.09        24.81 o                         
   8   1  14        343.91        365.11        41.22 o                         
   9   1  14       1667.91       1674.29        76.33 o                         
  10   1  14       1448.96       1334.68        54.19 o                         
  11   1  14        434.45        521.49        40.79 o                         
  12   1  14        847.26        752.92        76.07 o                         
   0   2  14       3685.52       3676.98        97.60 o                         
   1   2  14      23605.91      23572.54       211.65 o                         
   2   2  14         13.58         32.49        18.52 o                         
   3   2  14       3736.99       3721.79        85.79 o                         
   4   2  14       1985.09       1997.02        58.16 o                         
   5   2  14      12082.00      11893.09       144.70 o                         
   6   2  14        779.73        687.95        41.81 o                         
   7   2  14        389.26        282.33        33.96 o                         
   8   2  14       5104.62       5121.35       121.74 o                         
   9   2  14       3353.10       3331.22       114.72 o                         
  10   2  14        254.11        259.47        31.75 o                         
  11   2  14      12983.73      12929.28       184.95 o                         
  12   2  14       1054.39        985.04        62.40 o                         
   1   3  14         90.51         87.98        20.41 o                         
   2   3  14       6930.33       6727.83        91.27 o                         
   3   3  14       7160.63       7191.79       106.73 o                         
   4   3  14         97.41        130.94        24.70 o                         
   5   3  14      42658.37      42077.43       370.26 o                         
   6   3  14        845.46        898.05        47.35 o                         
   7   3  14       9290.36       9272.55       158.90 o                         
   8   3  14        616.01        665.44        39.58 o                         
   9   3  14      24009.49      23717.21       272.66 o                         
  10   3  14        244.68        260.55        32.29 o                         
  11   3  14      13338.08      13182.35       188.74 o                         
  12   3  14       1989.86       1896.69       122.74 o                         
   0   4  14       2666.22       2706.54        96.55 o                         
   1   4  14       7349.70       7830.10       119.81 o                         
   2   4  14        260.04        256.22        28.53 o                         
   3   4  14       5300.57       5250.98        84.34 o                         
   4   4  14       2140.73       2145.51        61.62 o                         
   5   4  14       8107.77       8040.11       115.61 o                         
   6   4  14       2747.71       2668.15        75.05 o                         
   7   4  14       3009.80       3086.82        72.18 o                         
   8   4  14       3902.94       4068.94        88.13 o                         
   9   4  14         42.86         42.91        24.56 o                         
  10   4  14        658.76        688.98        47.67 o                         
  11   4  14      11350.06      11324.61       173.68 o                         
  12   4  14       1443.99       1506.66        80.23 o                         
   1   5  14      13760.96      14166.20       177.31 o                         
   2   5  14       1629.23       1758.12        60.25 o                         
   3   5  14      28833.06      28892.70       276.87 o                         
   4   5  14       2042.98       2147.91        64.13 o                         
   5   5  14        109.78         79.76        18.57 o                         
   6   5  14       4685.02       4743.52        96.11 o                         
   7   5  14        196.66        199.07        28.41 o                         
   8   5  14       1662.66       1729.60        65.47 o                         
   9   5  14       3052.27       3149.64        83.19 o                         
  10   5  14       4622.95       4431.99       101.41 o                         
  11   5  14       6999.56       6944.21       142.32 o                         
  12   5  14        299.03        235.16        45.87 o                         
   0   6  14       8900.38       8994.28       191.70 o                         
   1   6  14       4406.38       4457.71        91.52 o                         
   2   6  14        101.40         61.78        24.28 o                         
   3   6  14      22079.72      22266.31       231.01 o                         
   4   6  14       4056.27       4115.54        69.13 o                         
   5   6  14          4.96         26.94        17.89 o                         
   6   6  14        382.42        450.68        50.22 o                         
   7   6  14      42027.14      42037.86       427.58 o                         
   8   6  14        719.71        772.95        48.57 o                         
   9   6  14       9977.51       9836.69       156.90 o                         
  10   6  14        718.79        692.59        65.52 o                         
  11   6  14       2255.18       2015.58        85.83 o                         
   1   7  14       7428.70       7654.22       125.63 o                         
   2   7  14       1480.45       1566.21        64.75 o                         
   3   7  14       3466.77       3463.83        73.37 o                         
   4   7  14         62.11         59.31        19.88 o                         
   5   7  14       8376.75       8535.02       128.30 o                         
   6   7  14       2621.39       2770.47        72.39 o                         
   7   7  14        423.93        433.79        36.90 o                         
   8   7  14        244.63        210.91        41.04 o                         
   9   7  14       4805.70       4634.53       105.18 o                         
  10   7  14       2704.31       2761.33        84.89 o                         
  11   7  14         60.72         22.75        38.43 o                         
   0   8  14       2414.78       2638.34       108.49 o                         
   1   8  14      36732.86      37144.23       370.78 o                         
   2   8  14         13.43         10.91        18.96 o                         
   3   8  14       2535.48       2519.43        60.23 o                         
   4   8  14       2762.57       2970.88        65.97 o                         
   5   8  14       6584.15       6474.84       105.74 o                         
   6   8  14        930.94        994.77        63.43 o                         
   7   8  14       1478.47       1422.25        60.83 o                         
   8   8  14       1265.04       1263.20        63.42 o                         
   9   8  14       7707.78       7634.99       144.05 o                         
  10   8  14          0.43          8.32        30.76 o                         
   1   9  14       1522.41       1645.55        61.03 o                         
   2   9  14       2772.44       2829.61        69.00 o                         
   3   9  14       5208.79       5420.72        96.83 o                         
   4   9  14         47.77         23.88        21.28 o                         
   5   9  14      29338.62      29566.33       312.80 o                         
   6   9  14       1512.79       1508.97        67.82 o                         
   7   9  14       3469.08       3546.91        88.17 o                         
   8   9  14        283.96        297.61        42.21 o                         
   9   9  14       9812.82       9820.42       194.94 o                         
  10   9  14        941.14        962.63        89.62 o                         
   0  10  14       2590.69       2615.61        84.48 o                         
   1  10  14        869.90        870.02        37.45 o                         
   2  10  14         68.52         93.69        25.68 o                         
   3  10  14       7967.13       8056.13       132.71 o                         
   4  10  14       2669.14       2765.12        73.13 o                         
   5  10  14        309.68        300.32        36.20 o                         
   6  10  14        808.13        805.41        57.89 o                         
   7  10  14       5787.28       5818.80       173.24 o                         
   8  10  14       1746.44       1775.14        89.00 o                         
   9  10  14       1269.81       1234.46        85.83 o                         
   1  11  14      10953.35      10796.90       149.68 o                         
   2  11  14        539.95        596.18        36.47 o                         
   3  11  14      19714.59      19887.12       239.21 o                         
   4  11  14        866.91        848.22        52.19 o                         
   5  11  14       1023.08       1069.73        72.11 o                         
   6  11  14       2385.44       2211.65        95.23 o                         
   7  11  14         76.45         80.01        42.00 o                         
   8  11  14        949.01        997.57        86.47 o                         
   0  12  14       3064.72       3163.61       114.11 o                         
   1  12  14        470.81        442.43        52.44 o                         
   2  12  14         60.26         59.99        25.67 o                         
   3  12  14       6131.79       6070.11       123.64 o                         
   4  12  14        367.13        372.95        55.29 o                         
   5  12  14         69.08         61.19        45.89 o                         
   6  12  14        177.76        115.62        59.56 o                         
   1  13  14        143.18        116.71        35.14 o                         
   2  13  14       1069.61       1198.54        66.78 o                         
   3  13  14        145.14        165.80        41.44 o                         
   4  13  14          0.94         -2.56        40.22 o                         
   5  13  14       8794.58       8701.74       363.60 o                         
   0  14  14        692.46        575.04       170.87 o                         
   1  14  14      12507.13      12630.70       240.36 o                         
   1   1  15       3952.96       3980.61        96.43 o                         
   2   1  15       5383.87       5283.32       109.90 o                         
   3   1  15       5876.06       5854.87       118.12 o                         
   4   1  15       5616.48       5557.63       116.33 o                         
   5   1  15      12327.98      11880.41       184.16 o                         
   6   1  15       2389.58       2439.66        98.38 o                         
   7   1  15        176.20        214.07        34.54 o                         
   8   1  15          3.80         -4.17        25.91 o                         
   9   1  15       1537.74       1399.81        74.79 o                         
  10   1  15       3579.50       3430.65       130.03 o                         
  11   1  15       4506.09       4634.84       121.65 o                         
  12   1  15       2715.88       2654.75       123.14 o                         
   0   2  15       4039.32       4062.75       136.55 o                         
   1   2  15       4847.88       5031.20       114.04 o                         
   2   2  15       3251.66       3232.05        82.83 o                         
   3   2  15       2711.29       2527.87        72.21 o                         
   4   2  15        343.14        369.23        36.21 o                         
   5   2  15       3360.36       3347.26        88.05 o                         
   6   2  15       5040.32       4877.10       103.68 o                         
   7   2  15       3056.98       3116.94        89.73 o                         
   8   2  15       4701.26       4510.51       110.69 o                         
   9   2  15       7517.90       7371.77       242.10 o                         
  10   2  15       1340.43       1317.20        72.92 o                         
  11   2  15        640.40        516.75        51.36 o                         
  12   2  15         19.38         14.42        25.79 o                         
   1   3  15        227.05        230.15        28.70 o                         
   2   3  15        742.89        754.07        47.65 o                         
   3   3  15       3090.94       2998.62        79.23 o                         
   4   3  15       1412.09       1501.67        64.07 o                         
   5   3  15        102.81         87.56        24.89 o                         
   6   3  15        965.11       1037.98        56.74 o                         
   7   3  15        828.09        808.15        50.89 o                         
   8   3  15        638.88        671.48        57.94 o                         
   9   3  15        154.67        191.81        34.44 o                         
  10   3  15        301.67        324.81        32.36 o                         
  11   3  15        517.68        501.31        41.54 o                         
   0   4  15      26242.75      26036.81       388.94 o                         
   1   4  15      14655.66      14942.49       185.39 o                         
   2   4  15       4875.94       4937.17       104.64 o                         
   3   4  15        805.95        897.29        53.92 o                         
   4   4  15       1686.61       1710.25        62.91 o                         
   5   4  15        346.95        423.34        36.77 o                         
   6   4  15       3978.82       3931.63       103.17 o                         
   7   4  15       7248.29       7432.41       170.28 o                         
   8   4  15       3922.28       3983.70       105.47 o                         
   9   4  15       6623.15       6714.48       118.76 o                         
  10   4  15       4452.67       4539.18       126.66 o                         
  11   4  15        852.88        792.21        50.70 o                         
   1   5  15       2479.20       2510.35        72.66 o                         
   2   5  15         42.06          9.93        20.85 o                         
   3   5  15       6257.51       6277.84       120.52 o                         
   4   5  15       7567.51       7582.73       134.55 o                         
   5   5  15       5431.93       5495.26       110.75 o                         
   6   5  15       4547.52       4564.03       113.06 o                         
   7   5  15        294.62        437.51        51.39 o                         
   8   5  15        659.99        626.79        54.28 o                         
   9   5  15        981.85       1020.58        53.07 o                         
  10   5  15       4136.77       4200.96       117.69 o                         
  11   5  15       2764.16       2993.31       104.30 o                         
   0   6  15         58.57         68.74        37.40 o                         
   1   6  15       2775.91       2806.03        75.88 o                         
   2   6  15       1473.18       1537.56        63.05 o                         
   3   6  15          1.72         -9.92        23.55 o                         
   4   6  15        748.70        719.87        51.30 o                         
   5   6  15        683.85        683.30        48.26 o                         
   6   6  15       1072.83       1042.77        47.04 o                         
   7   6  15       3450.74       3562.48        97.30 o                         
   8   6  15       3587.63       3524.76        89.95 o                         
   9   6  15        652.50        609.88        46.71 o                         
  10   6  15         34.21          3.81        29.55 o                         
   1   7  15         95.81         65.89        27.44 o                         
   2   7  15      11422.14      11373.43       163.18 o                         
   3   7  15       9894.33       9662.03       147.66 o                         
   4   7  15       3756.47       3794.93        96.97 o                         
   5   7  15       6559.57       6461.60       118.18 o                         
   6   7  15        444.68        414.16        37.60 o                         
   7   7  15        778.64        857.92        54.88 o                         
   8   7  15         92.47         94.81        31.02 o                         
   9   7  15        944.38        965.08        64.66 o                         
  10   7  15       1018.56        963.76        69.31 o                         
   0   8  15        398.70        334.05        53.99 o                         
   1   8  15       1109.02       1166.11        59.55 o                         
   2   8  15       1304.00       1250.42        60.61 o                         
   3   8  15          3.19         24.58        26.26 o                         
   4   8  15       1946.02       1992.67        57.37 o                         
   5   8  15          1.31         11.80        28.85 o                         
   6   8  15       2422.73       2390.72        77.10 o                         
   7   8  15       1971.99       1925.81        92.56 o                         
   8   8  15       4351.98       4291.55       130.64 o                         
   9   8  15        964.10        974.39        73.42 o                         
   1   9  15        119.79         95.40        30.35 o                         
   2   9  15        519.05        511.15        44.37 o                         
   3   9  15       1044.77       1067.29        47.77 o                         
   4   9  15       2144.64       2115.54        61.57 o                         
   5   9  15       3224.30       3302.23       101.29 o                         
   6   9  15       5507.45       5653.00       129.03 o                         
   7   9  15        729.58        746.82        80.87 o                         
   8   9  15        947.79        920.58        83.00 o                         
   0  10  15      12831.99      12679.00       262.15 o                         
   1  10  15       8951.36       8944.01       149.83 o                         
   2  10  15       3354.80       3426.94        78.13 o                         
   3  10  15        690.62        608.31        40.37 o                         
   4  10  15       3294.56       3240.56        87.68 o                         
   5  10  15       2634.84       2849.07        93.67 o                         
   6  10  15       1209.62       1235.45       103.24 o                         
   7  10  15       5753.98       5906.25       202.35 o                         
   1  11  15         77.98         52.21        24.28 o                         
   2  11  15         83.10         41.78        26.00 o                         
   3  11  15         13.85          7.12        28.06 o                         
   4  11  15        237.52        228.73        40.41 o                         
   5  11  15        480.37        408.19        52.61 o                         
   6  11  15       5044.90       4881.21       163.04 o                         
   0  12  15        642.21        634.43        67.92 o                         
   1  12  15       3904.79       3856.96       135.57 o                         
   2  12  15       1070.27        891.01        62.89 o                         
   3  12  15        784.02        843.94        62.65 o                         
   4  12  15       1870.55       1932.24       109.52 o                         
   5  12  15        467.25        471.95        70.03 o                         
   1  13  15       1345.46       1318.78        69.79 o                         
   2  13  15      10103.99       9812.21       351.68 o                         
   0   0  16      30138.27      29935.33       888.14 o                         
   1   0  16      12740.85      13328.44       543.31 o                         
   2   0  16       5051.23       5157.03       158.66 o                         
   3   0  16       5014.63       5169.29       161.10 o                         
   4   0  16       4659.68       4434.67       150.22 o                         
   5   0  16        784.94        899.81        82.13 o                         
   6   0  16       3501.75       3434.83       169.56 o                         
   7   0  16       5975.85       5831.02       227.50 o                         
   8   0  16       6965.90       7341.21       228.08 o                         
   9   0  16        374.74        325.40        61.75 o                         
  10   0  16      11512.58      11166.08       278.65 o                         
  11   0  16       9741.01       9360.42       311.66 o                         
   1   1  16       6216.13       6383.21       164.15 o                         
   2   1  16          3.14        -24.12        26.13 o                         
   3   1  16        728.75        707.53        50.99 o                         
   4   1  16       6290.88       6418.11       130.00 o                         
   5   1  16       5928.34       6203.50       128.84 o                         
   6   1  16       6794.15       6714.18       169.10 o                         
   7   1  16       5013.12       4975.43       183.77 o                         
   8   1  16       1471.09       1559.03        85.04 o                         
   9   1  16       9893.38       9555.72       198.70 o                         
  10   1  16       5577.11       5518.01       167.49 o                         
  11   1  16        210.13        275.67        54.78 o                         
   0   2  16       2675.38       2529.60       173.85 o                         
   1   2  16       2433.40       2501.86        89.84 o                         
   2   2  16       6164.34       6175.19       179.67 o                         
   3   2  16       4474.45       4683.78       118.28 o                         
   4   2  16       3540.75       3480.56        99.37 o                         
   5   2  16        448.22        427.58        43.94 o                         
   6   2  16       5470.92       5712.30       155.36 o                         
   7   2  16      12007.67      11958.87       241.94 o                         
   8   2  16      11144.14      11312.77       210.75 o                         
   9   2  16       2850.20       2874.05        96.36 o                         
  10   2  16         91.04         97.12        35.19 o                         
  11   2  16       4191.47       3931.51       138.80 o                         
   1   3  16       4125.78       4187.18       105.91 o                         
   2   3  16      23343.02      23310.88       300.68 o                         
   3   3  16      11749.62      11928.56       202.44 o                         
   4   3  16      16332.76      16274.14       215.71 o                         
   5   3  16       1456.92       1474.66        93.24 o                         
   6   3  16        855.32        937.66        66.91 o                         
   7   3  16        301.31        196.36        43.57 o                         
   8   3  16         29.91         70.54        31.30 o                         
   9   3  16       3014.05       3089.43       108.85 o                         
  10   3  16       2100.63       2068.49       115.67 o                         
   0   4  16        357.99        318.10        53.97 o                         
   1   4  16       4174.36       3924.63        95.27 o                         
   2   4  16       1032.38       1048.55        58.49 o                         
   3   4  16       4823.06       4948.62       107.61 o                         
   4   4  16       4529.71       4405.20       113.14 o                         
   5   4  16       1599.34       1694.62        78.95 o                         
   6   4  16        346.92        451.30        46.28 o                         
   7   4  16      10369.24      10596.62       189.18 o                         
   8   4  16       4075.33       3972.36       109.69 o                         
   9   4  16        786.73        849.57        63.60 o                         
  10   4  16         98.18         77.20        38.86 o                         
   1   5  16       3950.66       4097.04       105.46 o                         
   2   5  16         66.83         49.03        26.09 o                         
   3   5  16       1317.68       1223.91        63.26 o                         
   4   5  16      10816.86      10742.52       169.76 o                         
   5   5  16      20411.55      20261.05       293.64 o                         
   6   5  16      12343.97      11966.51       221.09 o                         
   7   5  16        525.94        531.64        56.86 o                         
   8   5  16        357.21        345.72        47.62 o                         
   9   5  16       5784.47       5669.38       231.70 o                         
  10   5  16       7630.67       7700.39       399.90 o                         
   0   6  16      28730.25      28888.72       436.48 o                         
   1   6  16      12168.63      12414.94       174.22 o                         
   2   6  16       4317.89       4553.04       107.85 o                         
   3   6  16       5706.37       5676.53       120.14 o                         
   4   6  16       3371.34       3377.68       137.55 o                         
   5   6  16       2351.24       2303.76       101.29 o                         
   6   6  16       6189.54       6261.89       154.78 o                         
   7   6  16       3014.22       2999.88       107.67 o                         
   8   6  16       4340.17       4246.95       165.44 o                         
   9   6  16        129.42        160.83        40.29 o                         
   1   7  16       8985.50       9041.59       145.35 o                         
   2   7  16       1962.85       2065.33        82.25 o                         
   3   7  16       2866.91       2740.46        86.16 o                         
   4   7  16        818.46        887.04        66.67 o                         
   5   7  16       5482.40       5299.91       201.60 o                         
   6   7  16       1155.20       1109.07        77.62 o                         
   7   7  16         48.64         53.66        47.70 o                         
   8   7  16        317.05        319.81        46.10 o                         
   9   7  16       4174.21       4050.58       135.23 o                         
   0   8  16       3816.93       3751.02       161.74 o                         
   1   8  16       1477.23       1471.37        67.33 o                         
   2   8  16       8718.14       8740.97       145.48 o                         
   3   8  16       5332.94       5435.46       112.59 o                         
   4   8  16        936.45        907.62        58.72 o                         
   5   8  16       1106.54       1036.70        80.12 o                         
   6   8  16       5646.75       5614.59       202.99 o                         
   7   8  16       5990.83       5934.02       160.14 o                         
   8   8  16      11832.80      11755.07       255.75 o                         
   1   9  16       5260.80       5095.56       111.13 o                         
   2   9  16      12158.74      12174.44       180.44 o                         
   3   9  16       3768.64       3832.62        98.72 o                         
   4   9  16       4271.31       4246.79       164.79 o                         
   5   9  16       2310.95       2499.13       107.08 o                         
   6   9  16        650.43        750.54        78.56 o                         
   7   9  16        237.70        193.29        75.06 o                         
   0  10  16       3615.00       3539.10       153.88 o                         
   1  10  16       3431.86       3245.02       105.71 o                         
   2  10  16          8.52        -32.38        33.49 o                         
   3  10  16       2914.08       2924.81       112.78 o                         
   4  10  16       2253.45       2212.73       106.25 o                         
   5  10  16       2576.43       2605.51       205.84 o                         
   6  10  16         32.49         35.12        40.08 o                         
   1  11  16       1437.51       1356.01       119.22 o                         
   2  11  16        743.50        780.00        78.04 o                         
   3  11  16        222.72        139.27        34.29 o                         
   4  11  16       9096.08       8941.86       213.81 o                         
   0  12  16       6981.52       6752.81       373.53 o                         
   1  12  16       3390.67       3530.27       406.32 o                         
   1   1  17        326.06        310.37        51.33 o                         
   2   1  17       5099.70       5117.54       150.12 o                         
   3   1  17       2290.44       2121.22        90.92 o                         
   4   1  17      17112.93      17018.06       243.11 o                         
   5   1  17        547.71        581.28        50.49 o                         
   6   1  17       5397.04       5616.95       156.93 o                         
   7   1  17        110.55        114.47        44.45 o                         
   8   1  17         64.16         42.37        40.65 o                         
   9   1  17        487.45        586.45        95.86 o                         
  10   1  17       3467.31       3976.27       290.08 o                         
   0   2  17      17675.08      17903.94       447.47 o                         
   1   2  17       1034.43       1044.00        80.78 o                         
   2   2  17       4013.14       3930.73       115.18 o                         
   3   2  17        157.91        120.93        36.90 o                         
   4   2  17        119.03        139.88        32.99 o                         
   5   2  17         12.48        -10.06        27.06 o                         
   6   2  17       4376.04       4568.30       142.08 o                         
   7   2  17        652.37        642.66        82.88 o                         
   8   2  17       6946.93       6702.63       186.90 o                         
   9   2  17        220.29        139.52        94.38 o                         
   1   3  17        233.52        256.54        43.63 o                         
   2   3  17       3041.02       3051.43        94.32 o                         
   3   3  17          1.93          0.07        27.21 o                         
   4   3  17         83.31        128.84        35.77 o                         
   5   3  17         64.68        110.46        34.68 o                         
   6   3  17         88.29         68.58        34.44 o                         
   7   3  17         37.94         34.16        56.21 o                         
   8   3  17         72.29         74.55        68.15 o                         
   9   3  17        285.70        278.95        75.79 o                         
   0   4  17       6637.34       6975.90       225.97 o                         
   1   4  17         28.18        -13.27        29.70 o                         
   2   4  17       5221.52       5187.48       124.40 o                         
   3   4  17        890.37        922.09        62.23 o                         
   4   4  17        136.44        138.18        37.55 o                         
   5   4  17         90.11         76.39        53.73 o                         
   6   4  17       4756.38       4705.77       194.40 o                         
   7   4  17       2193.15       2014.65       111.03 o                         
   8   4  17      12170.70      12396.22       358.18 o                         
   9   4  17        587.15        671.94       103.08 o                         
   1   5  17       1104.29       1071.67        61.07 o                         
   2   5  17       6034.11       5960.82       124.25 o                         
   3   5  17       1898.47       1924.81        81.17 o                         
   4   5  17       3937.39       3998.85       112.04 o                         
   5   5  17         77.44        115.01        39.65 o                         
   6   5  17        561.04        613.25        69.13 o                         
   7   5  17         44.19        -15.33        89.41 o                         
   8   5  17         27.79        -11.68        80.47 o                         
   9   5  17          2.54         98.03        65.99 o                         
   0   6  17       4434.08       4400.50       141.01 o                         
   1   6  17       2034.36       2120.45        85.03 o                         
   2   6  17       1218.65       1191.53        66.47 o                         
   3   6  17        222.38        253.24        67.61 o                         
   4   6  17        259.00        222.48        41.25 o                         
   5   6  17        423.45        314.52        50.85 o                         
   6   6  17       1222.10       1343.63       134.92 o                         
   7   6  17         62.03         -9.93        71.53 o                         
   8   6  17        241.79        240.41       109.28 o                         
   1   7  17         33.00         43.48        27.18 o                         
   2   7  17       3715.99       3872.82       119.08 o                         
   3   7  17        206.51        215.00        38.24 o                         
   4   7  17      14545.38      14466.45       233.77 o                         
   5   7  17       2720.71       2649.04       164.31 o                         
   6   7  17       8592.01       8542.38       611.86 o                         
   7   7  17        595.64        631.83       149.02 o                         
   0   8  17       6819.54       7283.77       219.46 o                         
   1   8  17       1946.18       1972.40        77.89 o                         
   2   8  17       1019.47        928.01        62.34 o                         
   3   8  17        233.76        131.91        57.36 o                         
   4   8  17        678.37        519.69       104.70 o                         
   5   8  17        548.96        594.25       116.23 o                         
   6   8  17        379.62        522.55        92.69 o                         
   1   9  17       1001.05        988.21       117.81 o                         
   2   9  17       4861.30       4716.88       151.80 o                         
   3   9  17        915.02        882.83        91.08 o                         
   4   9  17       3306.34       3661.58       229.87 o                         
   5   9  17        674.03        776.87       158.95 o                         
   0  10  17       7396.07       6850.17       365.59 o                         
   1  10  17        121.22         91.83        63.64 o                         
   2  10  17       4535.48       4989.55       297.54 o                         
   3  10  17       1476.86       1361.14       104.77 o                         
   4  10  17        792.62        592.09       147.03 o                         
   0   0  18       1104.28       1509.83       202.66 o                         
   1   0  18       5741.47       5333.87       223.38 o                         
   2   0  18       6329.68       6652.14       252.84 o                         
   3   0  18       1241.51       1377.44       134.68 o                         
   4   0  18       4674.58       4484.62       160.38 o                         
   5   0  18        758.08        847.67        95.15 o                         
   6   0  18       8858.08       9652.82       397.38 o                         
   7   0  18       5115.55       4938.99       294.06 o                         
   8   0  18      33154.82      34449.12      1027.02 o                         
   1   1  18        575.36        546.85        63.57 o                         
   2   1  18      18293.17      18447.81       330.49 o                         
   3   1  18       2439.54       2197.84       212.51 o                         
   4   1  18          5.82        -22.67        52.73 o                         
   5   1  18        486.06        589.49        64.51 o                         
   6   1  18       4041.95       4425.67       192.48 o                         
   7   1  18        456.63        496.56       124.18 o                         
   8   1  18       1433.56       1505.95       134.79 o                         
   0   2  18      27040.17      26395.88       930.75 o                         
   1   2  18       2175.17       2262.68       113.89 o                         
   2   2  18        907.28        755.38        74.01 o                         
   3   2  18        174.64        168.91        40.56 o                         
   4   2  18       6373.59       6339.05       153.67 o                         
   5   2  18        698.10        596.05        70.55 o                         
   6   2  18         27.66         66.82        53.17 o                         
   7   2  18       2461.38       2399.36       151.71 o                         
   8   2  18       1992.57       1833.06       149.50 o                         
   1   3  18       1230.26       1293.12        93.96 o                         
   2   3  18       3640.34       3554.45       118.78 o                         
   3   3  18       7671.53       7683.91       202.12 o                         
   4   3  18       8268.87       8572.46       183.67 o                         
   5   3  18       6485.27       6159.49       189.87 o                         
   6   3  18      17087.83      18060.60       443.85 o                         
   7   3  18        449.32        489.44       130.14 o                         
   8   3  18       1182.64       1345.67       133.38 o                         
   0   4  18      16736.26      16207.91       434.06 o                         
   1   4  18        220.49        190.98        44.30 o                         
   2   4  18        243.42        271.25        42.82 o                         
   3   4  18         13.78         41.31        31.20 o                         
   4   4  18      10894.19      10441.36       192.01 o                         
   5   4  18        177.43        149.02        66.03 o                         
   6   4  18       1041.94       1172.06       176.83 o                         
   7   4  18        755.08        760.10        98.68 o                         
   8   4  18       3614.05       3310.86       179.13 o                         
   1   5  18        638.24        625.03        52.10 o                         
   2   5  18      20130.99      19950.54       263.71 o                         
   3   5  18       2791.60       2807.23        99.79 o                         
   4   5  18       1465.32       1707.24       119.08 o                         
   5   5  18       5047.28       4891.24       217.06 o                         
   6   5  18       3545.15       3810.44       264.26 o                         
   7   5  18         45.53         97.36        89.41 o                         
   0   6  18        902.92        761.36        89.91 o                         
   1   6  18       7869.55       7828.65       161.01 o                         
   2   6  18       1951.95       2032.14        94.19 o                         
   3   6  18        806.51        800.10        74.15 o                         
   4   6  18       8065.26       7793.29       226.28 o                         
   5   6  18        972.60        980.31       121.47 o                         
   6   6  18       6088.45       5493.13       325.85 o                         
   1   7  18        149.03         98.86        49.63 o                         
   2   7  18       3935.94       3968.18       143.74 o                         
   3   7  18        267.35        236.61        81.68 o                         
   4   7  18         87.69         24.73        45.27 o                         
   5   7  18        322.60        342.74       150.01 o                         
   0   8  18      18532.19      18031.13       639.78 o                         
   1   8  18       1453.24       1315.23       155.11 o                         
   2   8  18       1735.62       1636.94       184.78 o                         
   3   8  18        246.75        236.07        60.79 o                         
   4   8  18       4912.35       4764.14       311.94 o                         
   1   9  18       1327.96       1386.50       134.85 o                         
   2   9  18        843.21        908.00       156.96 o                         
   1   1  19       1210.07       1170.21       149.64 o                         
   2   1  19        470.89        409.95        69.57 o                         
   3   1  19       5621.82       5507.04       327.84 o                         
   4   1  19         60.53         83.45        61.63 o                         
   5   1  19       6672.96       6631.61       335.78 o                         
   6   1  19         23.86         54.57        49.86 o                         
   7   1  19        551.23        693.31        98.07 o                         
   0   2  19        233.53        428.19        87.42 o                         
   1   2  19       6893.74       6893.50       188.49 o                         
   2   2  19         33.24         91.49        47.18 o                         
   3   2  19       1807.83       1869.60       192.73 o                         
   4   2  19        616.21        593.74       102.01 o                         
   5   2  19       1951.89       2121.79       200.67 o                         
   6   2  19        704.78        685.47       143.06 o                         
   1   3  19          0.07        -36.38        36.38 o                         
   2   3  19         73.16        120.11        74.51 o                         
   3   3  19       1034.99        961.98       117.11 o                         
   4   3  19          5.02         -5.29        43.22 o                         
   5   3  19        394.66        415.46       111.27 o                         
   6   3  19         97.26        172.86        89.41 o                         
   0   4  19         70.47        131.27        85.61 o                         
   1   4  19      13331.28      12413.77       379.30 o                         
   2   4  19         39.03         93.38        92.39 o                         
   3   4  19         80.79          5.67       108.25 o                         
   4   4  19         37.54         64.39        57.38 o                         
   5   4  19       2000.62       1999.27       382.47 o                         
   6   4  19        232.39        178.82        99.34 o                         
   1   5  19         62.13        -25.83        75.50 o                         
   2   5  19         11.80         47.02        58.81 o                         
   3   5  19       2737.04       2471.40       205.14 o                         
   4   5  19          0.21         25.66        63.44 o                         
   5   5  19       4844.75       4738.11       220.09 o                         
   2   6  19        687.35        746.16       239.42 o                         
   3   6  19       1732.08       1828.66       155.93 o                         
   4   6  19         61.87         -7.95        71.53 o                         
   1   7  19       2223.38       2135.70       224.52 o                         
   2   7  19          7.30        -69.54        73.51 o                         
   3   7  19      13096.83      13793.52       554.34 o                         
   3   0  20       1557.24       1185.97       184.78 o                         
   4   0  20       1839.84       1948.93       238.43 o                         
   3   1  20        247.62         98.02        87.42 o                         
   4   1  20        289.02        157.25        73.67 o                         
   3   2  20       7615.83       7432.12       413.27 o                         
                                                                                
